# Supplementary material for: Assessing Inhalation Exposures Associated with Contamination Events in Water Distribution Systems
Source: PLoS One. 2016 Dec 8;11(12):e0168051. doi: 10.1371/journal.pone.0168051 (PMC5145240; doi:10.1371/journal.pone.0168051)
Supplement: S1 Data — (ZIP) [file pone.0168051.s001.zip]

Archive with 4 entries (4 files):
- E2_PLOS1.inp
- E1_PLOS1.inp
- E3_PLOS1.inp
- READ_ME_FIRST.txt
