# Supplementary material for: Assessing Inhalation Exposures Associated with Contamination Events in Water Distribution Systems
Source: PLoS One. 2016 Dec 8;11(12):e0168051. doi: 10.1371/journal.pone.0168051 (PMC5145240; doi:10.1371/journal.pone.0168051)
Supplement: S1 Data — (ZIP) [file pone.0168051.s001.zip › E2_PLOS1.inp]

[TITLE]

[JUNCTIONS]
;ID  Elev  Demand  Pattern
;-------------------------
JUNCTION-0 25.0
JUNCTION-1 31.0
JUNCTION-10 35.0
JUNCTION-100 24.0
JUNCTION-1000 69.0
JUNCTION-1001 65.0
JUNCTION-1002 70.0
JUNCTION-1003 72.0
JUNCTION-1004 72.0
JUNCTION-1005 74.0
JUNCTION-1006 74.0
JUNCTION-1007 75.0
JUNCTION-1008 78.0
JUNCTION-1009 75.0
JUNCTION-101 23.0
JUNCTION-1010 77.0
JUNCTION-1011 79.0
JUNCTION-1012 80.0
JUNCTION-1013 80.0
JUNCTION-1014 83.0
JUNCTION-1015 82.0
JUNCTION-1016 86.0
JUNCTION-1017 85.0
JUNCTION-1018 83.0
JUNCTION-1019 90.0
JUNCTION-102 17.0
JUNCTION-1020 94.0
JUNCTION-1021 78.0
JUNCTION-1022 71.0
JUNCTION-1023 75.0
JUNCTION-1024 71.0
JUNCTION-1025 71.0
JUNCTION-1026 73.0
JUNCTION-1027 71.0
JUNCTION-1028 70.0
JUNCTION-1029 70.0
JUNCTION-103 17.0
JUNCTION-1030 60.0
JUNCTION-1031 60.0
JUNCTION-1032 62.0
JUNCTION-1033 60.0
JUNCTION-1034 59.0
JUNCTION-1035 57.0
JUNCTION-1036 57.0
JUNCTION-1037 57.0
JUNCTION-1038 54.0
JUNCTION-1039 53.0
JUNCTION-104 17.0
JUNCTION-1040 57.0
JUNCTION-1041 50.0
JUNCTION-1042 52.0
JUNCTION-1043 50.0
JUNCTION-1044 50.0
JUNCTION-1045 48.0
JUNCTION-1046 48.0
JUNCTION-1047 50.0
JUNCTION-1048 70.0
JUNCTION-1049 75.0
JUNCTION-105 19.0
JUNCTION-1050 75.0
JUNCTION-1051 75.0
JUNCTION-1052 80.0
JUNCTION-1053 90.0
JUNCTION-1054 88.0
JUNCTION-1055 65.0
JUNCTION-1056 75.0
JUNCTION-1057 66.0
JUNCTION-1058 58.0
JUNCTION-1059 56.0
JUNCTION-106 18.0
JUNCTION-1060 57.0
JUNCTION-1061 63.0
JUNCTION-1062 70.0
JUNCTION-1063 68.0
JUNCTION-1064 78.0
JUNCTION-1065 55.0
JUNCTION-1066 56.0
JUNCTION-1067 57.0
JUNCTION-1068 57.0
JUNCTION-1069 71.0
JUNCTION-107 18.0
JUNCTION-1070 69.0
JUNCTION-1071 71.0
JUNCTION-1072 63.0
JUNCTION-1073 71.0
JUNCTION-1074 72.0
JUNCTION-1075 74.0
JUNCTION-1076 70.0
JUNCTION-1077 74.0
JUNCTION-1078 74.0
JUNCTION-1079 77.0
JUNCTION-108 30.0
JUNCTION-1080 82.0
JUNCTION-1081 58.0
JUNCTION-1082 73.0
JUNCTION-1083 76.0
JUNCTION-1084 80.0
JUNCTION-1085 80.0
JUNCTION-1086 102.0
JUNCTION-1087 105.0
JUNCTION-1088 85.0
JUNCTION-1089 85.0
JUNCTION-109 36.0
JUNCTION-1090 101.0
JUNCTION-1091 101.0
JUNCTION-1092 100.0
JUNCTION-1093 98.0
JUNCTION-1094 100.0
JUNCTION-1095 120.0
JUNCTION-1096 102.0
JUNCTION-1097 102.0
JUNCTION-1098 108.0
JUNCTION-1099 145.0
JUNCTION-11 35.0
JUNCTION-110 47.0
JUNCTION-1100 195.0
JUNCTION-1101 100.0
JUNCTION-1102 85.0
JUNCTION-1103 85.0
JUNCTION-1104 81.0
JUNCTION-1105 80.0
JUNCTION-1106 77.0
JUNCTION-1107 75.0
JUNCTION-1108 92.0
JUNCTION-1109 112.0
JUNCTION-111 70.0
JUNCTION-1110 112.0
JUNCTION-1111 112.0
JUNCTION-1112 120.0
JUNCTION-1113 122.0
JUNCTION-1114 120.0
JUNCTION-1115 122.0
JUNCTION-1116 30.0
JUNCTION-1117 30.0
JUNCTION-1118 30.0
JUNCTION-1119 29.0
JUNCTION-112 72.0
JUNCTION-1120 29.0
JUNCTION-1121 31.0
JUNCTION-1122 30.0
JUNCTION-1123 29.0
JUNCTION-1124 30.0
JUNCTION-1125 25.0
JUNCTION-1126 25.0
JUNCTION-1127 25.0
JUNCTION-1128 25.0
JUNCTION-1129 25.0
JUNCTION-113 72.0
JUNCTION-1130 35.0
JUNCTION-1131 25.0
JUNCTION-1132 24.0
JUNCTION-1133 25.0
JUNCTION-1134 32.0
JUNCTION-1135 35.0
JUNCTION-1136 25.0
JUNCTION-1137 38.0
JUNCTION-1138 40.0
JUNCTION-1139 40.0
JUNCTION-114 39.0
JUNCTION-1140 40.0
JUNCTION-1141 20.0
JUNCTION-1142 25.0
JUNCTION-1143 25.0
JUNCTION-1144 26.0
JUNCTION-1145 24.0
JUNCTION-1146 26.0
JUNCTION-1147 25.0
JUNCTION-1148 26.0
JUNCTION-1149 26.0
JUNCTION-115 30.0
JUNCTION-1150 26.0
JUNCTION-1151 27.0
JUNCTION-1152 28.0
JUNCTION-1153 29.0
JUNCTION-1154 29.0
JUNCTION-1155 28.0
JUNCTION-1156 28.0
JUNCTION-1157 25.0
JUNCTION-1158 24.0
JUNCTION-1159 23.0
JUNCTION-116 47.0
JUNCTION-1160 23.0
JUNCTION-1161 22.0
JUNCTION-1162 23.0
JUNCTION-1163 23.0
JUNCTION-1164 23.0
JUNCTION-1165 23.0
JUNCTION-1166 22.0
JUNCTION-1167 20.0
JUNCTION-1168 22.0
JUNCTION-1169 20.0
JUNCTION-117 20.0
JUNCTION-1170 21.0
JUNCTION-1171 21.0
JUNCTION-1172 20.0
JUNCTION-1173 20.0
JUNCTION-1174 15.0
JUNCTION-1175 16.0
JUNCTION-1176 15.0
JUNCTION-1177 18.0
JUNCTION-1178 16.0
JUNCTION-1179 16.0
JUNCTION-118 39.0
JUNCTION-1180 15.0
JUNCTION-1181 17.0
JUNCTION-1182 18.0
JUNCTION-1183 15.0
JUNCTION-1184 15.0
JUNCTION-1185 16.0
JUNCTION-1186 16.0
JUNCTION-1187 15.0
JUNCTION-1188 15.0
JUNCTION-1189 20.0
JUNCTION-119 35.0
JUNCTION-1190 20.0
JUNCTION-1191 20.0
JUNCTION-1192 22.0
JUNCTION-1193 40.0
JUNCTION-1194 40.0
JUNCTION-1195 35.0
JUNCTION-1196 60.0
JUNCTION-1197 95.0
JUNCTION-1198 60.0
JUNCTION-1199 90.0
JUNCTION-12 51.0
JUNCTION-120 20.0
JUNCTION-1200 80.0
JUNCTION-1201 100.0
JUNCTION-1202 60.0
JUNCTION-1203 70.0
JUNCTION-1204 140.0
JUNCTION-1205 192.0
JUNCTION-1206 140.0
JUNCTION-1207 120.0
JUNCTION-1208 95.0
JUNCTION-1209 65.0
JUNCTION-121 31.0
JUNCTION-1210 70.0
JUNCTION-1211 38.0
JUNCTION-1212 40.0
JUNCTION-1213 40.0
JUNCTION-1214 35.0
JUNCTION-1215 35.0
JUNCTION-1216 26.0
JUNCTION-1217 23.0
JUNCTION-1218 28.0
JUNCTION-1219 35.0
JUNCTION-122 20.0
JUNCTION-1220 42.0
JUNCTION-1221 38.0
JUNCTION-1222 50.0
JUNCTION-1223 55.0
JUNCTION-1224 65.0
JUNCTION-1225 65.0
JUNCTION-1226 80.0
JUNCTION-1227 80.0
JUNCTION-1228 70.0
JUNCTION-1229 102.0
JUNCTION-123 58.0
JUNCTION-1230 105.0
JUNCTION-1231 110.0
JUNCTION-1232 115.0
JUNCTION-1233 115.0
JUNCTION-1234 115.0
JUNCTION-1235 95.0
JUNCTION-1236 90.0
JUNCTION-1237 58.0
JUNCTION-1238 28.0
JUNCTION-1239 26.0
JUNCTION-124 58.0
JUNCTION-1240 23.0
JUNCTION-1241 22.0
JUNCTION-1242 28.0
JUNCTION-1243 20.0
JUNCTION-1244 25.0
JUNCTION-1245 22.0
JUNCTION-1246 22.0
JUNCTION-1247 20.0
JUNCTION-1248 20.0
JUNCTION-1249 15.0
JUNCTION-125 55.0
JUNCTION-1250 15.0
JUNCTION-1251 15.0
JUNCTION-1252 15.0
JUNCTION-1253 20.0
JUNCTION-1254 20.0
JUNCTION-1255 34.0
JUNCTION-1256 32.0
JUNCTION-1257 40.0
JUNCTION-1258 20.0
JUNCTION-1259 35.0
JUNCTION-126 53.0
JUNCTION-1260 42.0
JUNCTION-1261 60.0
JUNCTION-1262 60.0
JUNCTION-1263 38.0
JUNCTION-1264 37.0
JUNCTION-1265 40.0
JUNCTION-1266 38.0
JUNCTION-1267 19.0
JUNCTION-1268 19.0
JUNCTION-1269 15.0
JUNCTION-127 60.0
JUNCTION-1270 17.0
JUNCTION-1271 17.0
JUNCTION-1272 17.0
JUNCTION-1273 17.0
JUNCTION-1274 17.0
JUNCTION-1275 17.0
JUNCTION-1276 16.0
JUNCTION-1277 16.0
JUNCTION-1278 16.0
JUNCTION-1279 16.0
JUNCTION-128 58.0
JUNCTION-1280 17.0
JUNCTION-1281 17.0
JUNCTION-1282 19.0
JUNCTION-1283 20.0
JUNCTION-1284 17.0
JUNCTION-1285 17.0
JUNCTION-1286 20.0
JUNCTION-1287 16.0
JUNCTION-1288 20.0
JUNCTION-1289 28.0
JUNCTION-129 58.0
JUNCTION-1290 22.0
JUNCTION-1291 22.0
JUNCTION-1292 58.0
JUNCTION-1293 20.0
JUNCTION-1294 39.0
JUNCTION-1295 23.0
JUNCTION-1296 23.0
JUNCTION-1297 22.0
JUNCTION-1298 25.0
JUNCTION-1299 32.0
JUNCTION-13 32.0
JUNCTION-130 43.0
JUNCTION-1300 40.0
JUNCTION-1301 40.0
JUNCTION-1302 40.0
JUNCTION-1303 53.0
JUNCTION-1304 38.0
JUNCTION-1305 40.0
JUNCTION-1306 50.0
JUNCTION-1307 60.0
JUNCTION-1308 25.0
JUNCTION-1309 15.0
JUNCTION-131 40.0
JUNCTION-1310 14.0
JUNCTION-1311 10.0
JUNCTION-1312 15.0
JUNCTION-1313 12.0
JUNCTION-1314 14.0
JUNCTION-1315 18.0
JUNCTION-1316 38.0
JUNCTION-1317 25.0
JUNCTION-1318 30.0
JUNCTION-1319 30.0
JUNCTION-132 46.0
JUNCTION-1320 25.0
JUNCTION-1321 30.0
JUNCTION-1322 50.0
JUNCTION-1323 15.0
JUNCTION-1324 45.0
JUNCTION-1325 70.0
JUNCTION-1326 75.0
JUNCTION-1327 135.0
JUNCTION-1328 130.0
JUNCTION-1329 120.0
JUNCTION-133 42.0
JUNCTION-1330 60.0
JUNCTION-1331 40.0
JUNCTION-1332 30.0
JUNCTION-1333 25.0
JUNCTION-1334 30.0
JUNCTION-1335 32.0
JUNCTION-1336 35.0
JUNCTION-1337 25.0
JUNCTION-1338 30.0
JUNCTION-1339 30.0
JUNCTION-134 40.0
JUNCTION-1340 60.0
JUNCTION-1341 62.0
JUNCTION-1342 30.0
JUNCTION-1343 22.0
JUNCTION-1344 20.0
JUNCTION-1345 20.0
JUNCTION-1346 30.0
JUNCTION-1347 60.0
JUNCTION-1348 85.0
JUNCTION-1349 70.0
JUNCTION-135 40.0
JUNCTION-1350 50.0
JUNCTION-1351 105.0
JUNCTION-1352 58.0
JUNCTION-1353 105.0
JUNCTION-1354 85.0
JUNCTION-1355 81.0
JUNCTION-1356 80.0
JUNCTION-1357 76.0
JUNCTION-1358 78.0
JUNCTION-1359 95.0
JUNCTION-136 55.0
JUNCTION-1360 70.0
JUNCTION-1361 68.0
JUNCTION-1362 76.0
JUNCTION-1363 72.0
JUNCTION-1364 58.0
JUNCTION-1365 60.0
JUNCTION-1366 60.0
JUNCTION-1367 60.0
JUNCTION-1368 60.0
JUNCTION-1369 60.0
JUNCTION-137 59.0
JUNCTION-1370 60.0
JUNCTION-1371 70.0
JUNCTION-1372 75.0
JUNCTION-1373 55.0
JUNCTION-1374 52.0
JUNCTION-1375 48.0
JUNCTION-1376 48.0
JUNCTION-1377 48.0
JUNCTION-1378 75.0
JUNCTION-1379 79.0
JUNCTION-138 60.0
JUNCTION-1380 84.0
JUNCTION-1381 88.0
JUNCTION-1382 99.0
JUNCTION-1383 106.0
JUNCTION-1384 127.0
JUNCTION-1385 126.0
JUNCTION-1386 101.0
JUNCTION-1387 104.0
JUNCTION-1388 93.0
JUNCTION-1389 71.0
JUNCTION-139 97.0
JUNCTION-1390 72.0
JUNCTION-1391 71.0
JUNCTION-1392 91.0
JUNCTION-1393 67.0
JUNCTION-1394 90.0
JUNCTION-1395 90.0
JUNCTION-1396 95.0
JUNCTION-1397 95.0
JUNCTION-1398 95.0
JUNCTION-1399 93.0
JUNCTION-14 50.0
JUNCTION-140 96.0
JUNCTION-1400 103.0
JUNCTION-1401 103.0
JUNCTION-1402 103.0
JUNCTION-1403 100.0
JUNCTION-1404 95.0
JUNCTION-1405 95.0
JUNCTION-1406 95.0
JUNCTION-1407 100.0
JUNCTION-1408 95.0
JUNCTION-1409 95.0
JUNCTION-141 60.0
JUNCTION-1410 67.0
JUNCTION-1411 67.0
JUNCTION-1412 67.0
JUNCTION-1413 67.0
JUNCTION-1414 82.0
JUNCTION-1415 75.0
JUNCTION-1416 78.0
JUNCTION-1417 68.0
JUNCTION-1418 65.0
JUNCTION-1419 62.0
JUNCTION-142 62.0
JUNCTION-1420 61.0
JUNCTION-1421 59.0
JUNCTION-1422 56.0
JUNCTION-1423 65.0
JUNCTION-1424 65.0
JUNCTION-1425 65.0
JUNCTION-1426 70.0
JUNCTION-1427 77.0
JUNCTION-1428 71.0
JUNCTION-1429 73.0
JUNCTION-143 60.0
JUNCTION-1430 76.0
JUNCTION-1431 85.0
JUNCTION-1432 86.0
JUNCTION-1433 87.0
JUNCTION-1434 98.0
JUNCTION-1435 98.0
JUNCTION-1436 98.0
JUNCTION-1437 98.0
JUNCTION-1438 83.0
JUNCTION-1439 97.0
JUNCTION-144 58.0
JUNCTION-1440 97.0
JUNCTION-1441 96.0
JUNCTION-1442 87.0
JUNCTION-1443 79.0
JUNCTION-1444 85.0
JUNCTION-1445 89.0
JUNCTION-1446 85.0
JUNCTION-1447 85.0
JUNCTION-1448 85.0
JUNCTION-1449 85.0
JUNCTION-145 60.0
JUNCTION-1450 85.0
JUNCTION-1451 83.0
JUNCTION-1452 92.0
JUNCTION-1453 90.0
JUNCTION-1454 76.0
JUNCTION-1455 90.0
JUNCTION-1456 95.0
JUNCTION-1457 58.0
JUNCTION-1458 60.0
JUNCTION-1459 60.0
JUNCTION-146 76.0
JUNCTION-1460 56.0
JUNCTION-1461 59.0
JUNCTION-1462 58.0
JUNCTION-1463 56.0
JUNCTION-1464 52.0
JUNCTION-1465 52.0
JUNCTION-1466 54.0
JUNCTION-1467 49.0
JUNCTION-1468 51.0
JUNCTION-1469 51.0
JUNCTION-147 77.0
JUNCTION-1470 49.0
JUNCTION-1471 46.0
JUNCTION-1472 43.0
JUNCTION-1473 44.0
JUNCTION-1474 32.0
JUNCTION-1475 42.0
JUNCTION-1476 44.0
JUNCTION-1477 47.0
JUNCTION-1478 48.0
JUNCTION-1479 25.0
JUNCTION-148 70.0
JUNCTION-1480 30.0
JUNCTION-1481 16.0
JUNCTION-1482 20.0
JUNCTION-1483 82.0
JUNCTION-1484 80.0
JUNCTION-1485 52.0
JUNCTION-1486 57.0
JUNCTION-1487 48.0
JUNCTION-1488 97.0
JUNCTION-1489 98.0
JUNCTION-149 70.0
JUNCTION-1490 95.0
JUNCTION-1491 98.0
JUNCTION-1492 97.0
JUNCTION-1493 97.5
JUNCTION-1494 100.0
JUNCTION-1495 100.0
JUNCTION-1496 82.0
JUNCTION-1497 78.0
JUNCTION-1498 78.0
JUNCTION-1499 82.0
JUNCTION-15 61.0
JUNCTION-150 70.0
JUNCTION-1500 83.0
JUNCTION-1501 91.0
JUNCTION-1502 82.0
JUNCTION-1503 90.0
JUNCTION-1504 91.0
JUNCTION-1505 91.0
JUNCTION-1506 70.0
JUNCTION-1507 53.0
JUNCTION-1508 90.0
JUNCTION-1509 55.0
JUNCTION-151 67.0
JUNCTION-1510 59.0
JUNCTION-1511 52.0
JUNCTION-1512 16.0
JUNCTION-1513 15.0
JUNCTION-1514 13.0
JUNCTION-1515 15.0
JUNCTION-1516 15.0
JUNCTION-1517 15.0
JUNCTION-1518 50.0
JUNCTION-1519 55.0
JUNCTION-152 70.0
JUNCTION-1520 53.0
JUNCTION-1521 195.0
JUNCTION-1522 32.0
JUNCTION-1523 35.0
JUNCTION-1524 50.0
JUNCTION-1525 37.0
JUNCTION-1526 26.0
JUNCTION-1527 23.0
JUNCTION-1528 37.0
JUNCTION-1529 40.0
JUNCTION-153 70.0
JUNCTION-1530 37.0
JUNCTION-1531 39.0
JUNCTION-1532 35.0
JUNCTION-1533 39.0
JUNCTION-1534 85.0
JUNCTION-1535 89.0
JUNCTION-1536 87.0
JUNCTION-1537 87.0
JUNCTION-1538 90.0
JUNCTION-1539 90.0
JUNCTION-154 70.0
JUNCTION-1540 90.0
JUNCTION-1541 90.0
JUNCTION-1542 90.0
JUNCTION-1543 90.0
JUNCTION-1544 90.0
JUNCTION-1545 90.0
JUNCTION-1546 85.0
JUNCTION-1547 90.0
JUNCTION-1548 90.0
JUNCTION-1549 90.0
JUNCTION-155 60.0
JUNCTION-1550 90.0
JUNCTION-1551 83.0
JUNCTION-1552 85.0
JUNCTION-1553 85.0
JUNCTION-1554 80.0
JUNCTION-1555 80.0
JUNCTION-1556 75.0
JUNCTION-1557 72.0
JUNCTION-1558 72.0
JUNCTION-1559 72.0
JUNCTION-156 61.0
JUNCTION-1560 72.0
JUNCTION-1561 75.0
JUNCTION-1562 80.0
JUNCTION-1563 80.0
JUNCTION-1564 70.0
JUNCTION-1565 85.0
JUNCTION-1566 85.0
JUNCTION-1567 85.0
JUNCTION-1568 80.0
JUNCTION-1569 80.0
JUNCTION-157 70.0
JUNCTION-1570 85.0
JUNCTION-1571 85.0
JUNCTION-1572 90.0
JUNCTION-1573 80.0
JUNCTION-1574 88.0
JUNCTION-1575 70.0
JUNCTION-1576 85.0
JUNCTION-1577 80.0
JUNCTION-1578 42.0
JUNCTION-1579 45.0
JUNCTION-158 73.0
JUNCTION-1580 71.0
JUNCTION-1581 42.0
JUNCTION-1582 192.76
JUNCTION-1583 77.0
JUNCTION-1584 28.0
JUNCTION-1585 46.86
JUNCTION-1586 64.5
JUNCTION-1587 54.0
JUNCTION-1588 83.0
JUNCTION-1589 95.0
JUNCTION-159 77.0
JUNCTION-1590 22.0
JUNCTION-1591 160.0
JUNCTION-1592 160.0
JUNCTION-1593 159.8
JUNCTION-1594 193.0
JUNCTION-1595 193.0
JUNCTION-1596 181.95
JUNCTION-1597 190.0
JUNCTION-1598 38.0
JUNCTION-1599 193.0
JUNCTION-16 65.0
JUNCTION-160 77.0
JUNCTION-1600 50.0
JUNCTION-1601 123.0
JUNCTION-1602 120.0
JUNCTION-1603 119.0
JUNCTION-1604 120.0
JUNCTION-1605 120.0
JUNCTION-1606 121.0
JUNCTION-1607 122.0
JUNCTION-1608 121.0
JUNCTION-1609 118.0
JUNCTION-161 73.0
JUNCTION-1610 118.0
JUNCTION-1611 116.0
JUNCTION-1612 125.0
JUNCTION-1613 132.0
JUNCTION-1614 134.0
JUNCTION-1615 137.0
JUNCTION-1616 155.0
JUNCTION-1617 155.0
JUNCTION-1618 153.0
JUNCTION-1619 162.0
JUNCTION-162 59.0
JUNCTION-1620 162.0
JUNCTION-1621 162.0
JUNCTION-1622 159.0
JUNCTION-1623 158.0
JUNCTION-1624 155.0
JUNCTION-1625 162.0
JUNCTION-1626 195.0
JUNCTION-1627 160.0
JUNCTION-1628 156.0
JUNCTION-1629 130.0
JUNCTION-163 58.0
JUNCTION-1630 132.0
JUNCTION-1631 134.0
JUNCTION-1632 130.0
JUNCTION-1633 139.0
JUNCTION-1634 141.0
JUNCTION-1635 137.0
JUNCTION-1636 132.0
JUNCTION-1637 132.0
JUNCTION-1638 144.0
JUNCTION-1639 148.0
JUNCTION-164 56.0
JUNCTION-1640 151.0
JUNCTION-1641 158.0
JUNCTION-1642 161.0
JUNCTION-1643 164.0
JUNCTION-1644 165.0
JUNCTION-1645 176.0
JUNCTION-1646 180.0
JUNCTION-1647 180.0
JUNCTION-1648 185.0
JUNCTION-1649 185.0
JUNCTION-165 57.0
JUNCTION-1650 185.0
JUNCTION-1651 185.0
JUNCTION-1652 178.0
JUNCTION-1653 188.0
JUNCTION-1654 193.0
JUNCTION-1655 185.0
JUNCTION-1656 185.0
JUNCTION-1657 185.0
JUNCTION-1658 188.0
JUNCTION-1659 190.0
JUNCTION-166 58.0
JUNCTION-1660 190.0
JUNCTION-1661 195.0
JUNCTION-1662 190.0
JUNCTION-1663 195.0
JUNCTION-1664 200.0
JUNCTION-1665 195.0
JUNCTION-1666 190.0
JUNCTION-1667 190.0
JUNCTION-1668 185.0
JUNCTION-1669 187.0
JUNCTION-167 75.0
JUNCTION-1670 187.0
JUNCTION-1671 187.0
JUNCTION-1672 186.0
JUNCTION-1673 185.0
JUNCTION-1674 188.0
JUNCTION-1675 192.0
JUNCTION-1676 188.0
JUNCTION-1677 195.0
JUNCTION-1678 195.0
JUNCTION-1679 200.0
JUNCTION-168 52.0
JUNCTION-1680 200.0
JUNCTION-1681 200.0
JUNCTION-1682 205.0
JUNCTION-1683 205.0
JUNCTION-1684 215.0
JUNCTION-1685 215.0
JUNCTION-1686 205.0
JUNCTION-1687 205.0
JUNCTION-1688 210.0
JUNCTION-1689 205.0
JUNCTION-169 48.0
JUNCTION-1690 210.0
JUNCTION-1691 210.0
JUNCTION-1692 210.0
JUNCTION-1693 215.0
JUNCTION-1694 215.0
JUNCTION-1695 220.0
JUNCTION-1696 220.0
JUNCTION-1697 220.0
JUNCTION-1698 220.0
JUNCTION-1699 220.0
JUNCTION-17 80.0
JUNCTION-170 65.0
JUNCTION-1700 215.0
JUNCTION-1701 215.0
JUNCTION-1702 215.0
JUNCTION-1703 215.0
JUNCTION-1704 215.0
JUNCTION-1705 215.0
JUNCTION-1706 215.0
JUNCTION-1707 210.0
JUNCTION-1708 205.0
JUNCTION-1709 205.0
JUNCTION-171 65.0
JUNCTION-1710 205.0
JUNCTION-1711 200.0
JUNCTION-1712 200.0
JUNCTION-1713 205.0
JUNCTION-1714 205.0
JUNCTION-1715 215.0
JUNCTION-1716 205.0
JUNCTION-1717 205.0
JUNCTION-1718 215.0
JUNCTION-1719 215.0
JUNCTION-172 70.0
JUNCTION-1720 216.0
JUNCTION-1721 214.0
JUNCTION-1722 215.0
JUNCTION-1723 215.0
JUNCTION-1724 200.0
JUNCTION-1725 205.0
JUNCTION-1726 210.0
JUNCTION-1727 210.0
JUNCTION-1728 205.0
JUNCTION-1729 205.0
JUNCTION-173 75.0
JUNCTION-1730 205.0
JUNCTION-1731 215.0
JUNCTION-1732 205.0
JUNCTION-1733 205.0
JUNCTION-1734 195.0
JUNCTION-1735 195.0
JUNCTION-1736 205.0
JUNCTION-1737 205.0
JUNCTION-1738 200.0
JUNCTION-1739 205.0
JUNCTION-174 76.0
JUNCTION-1740 200.0
JUNCTION-1741 195.0
JUNCTION-1742 195.0
JUNCTION-1743 195.0
JUNCTION-1744 195.0
JUNCTION-1745 195.0
JUNCTION-1746 186.0
JUNCTION-1747 185.0
JUNCTION-1748 185.0
JUNCTION-1749 190.0
JUNCTION-175 72.0
JUNCTION-1750 190.0
JUNCTION-1751 192.0
JUNCTION-1752 182.0
JUNCTION-1753 182.0
JUNCTION-1754 185.0
JUNCTION-1755 180.0
JUNCTION-1756 173.0
JUNCTION-1757 176.0
JUNCTION-1758 174.0
JUNCTION-1759 177.0
JUNCTION-176 72.0
JUNCTION-1760 183.0
JUNCTION-1761 180.0
JUNCTION-1762 177.0
JUNCTION-1763 177.0
JUNCTION-1764 177.0
JUNCTION-1765 167.0
JUNCTION-1766 166.0
JUNCTION-1767 166.0
JUNCTION-1768 165.0
JUNCTION-1769 165.0
JUNCTION-177 65.0
JUNCTION-1770 165.0
JUNCTION-1771 176.0
JUNCTION-1772 190.0
JUNCTION-1773 195.0
JUNCTION-1774 193.0
JUNCTION-1775 200.0
JUNCTION-1776 200.0
JUNCTION-1777 195.0
JUNCTION-1778 200.0
JUNCTION-1779 195.0
JUNCTION-178 60.0
JUNCTION-1780 190.0
JUNCTION-1781 195.0
JUNCTION-1782 195.0
JUNCTION-1783 195.0
JUNCTION-1784 190.0
JUNCTION-1785 190.0
JUNCTION-1786 195.0
JUNCTION-1787 192.0
JUNCTION-1788 240.0
JUNCTION-1789 275.9
JUNCTION-179 62.0
JUNCTION-1790 215.0
JUNCTION-1791 220.0
JUNCTION-1792 200.0
JUNCTION-1793 190.0
JUNCTION-1794 190.0
JUNCTION-1795 180.0
JUNCTION-1796 167.0
JUNCTION-1797 65.0
JUNCTION-1798 162.0
JUNCTION-1799 166.0
JUNCTION-18 80.0
JUNCTION-180 61.0
JUNCTION-1800 165.0
JUNCTION-1801 183.0
JUNCTION-1802 185.0
JUNCTION-1803 170.0
JUNCTION-1804 173.0
JUNCTION-1805 165.0
JUNCTION-1806 148.0
JUNCTION-1807 142.0
JUNCTION-1808 152.0
JUNCTION-1809 155.0
JUNCTION-181 75.0
JUNCTION-1810 154.0
JUNCTION-1811 153.0
JUNCTION-1812 146.0
JUNCTION-1813 145.0
JUNCTION-1814 139.0
JUNCTION-1815 136.0
JUNCTION-1816 124.0
JUNCTION-1817 123.0
JUNCTION-1818 117.0
JUNCTION-1819 116.0
JUNCTION-182 67.0
JUNCTION-1820 115.0
JUNCTION-1821 115.0
JUNCTION-1822 134.0
JUNCTION-1823 129.0
JUNCTION-1824 123.0
JUNCTION-1825 123.0
JUNCTION-1826 122.0
JUNCTION-1827 121.0
JUNCTION-1828 122.0
JUNCTION-1829 125.0
JUNCTION-183 68.0
JUNCTION-1830 125.0
JUNCTION-1831 134.0
JUNCTION-1832 138.0
JUNCTION-1833 133.0
JUNCTION-1834 136.0
JUNCTION-1835 137.0
JUNCTION-1836 128.0
JUNCTION-1837 124.0
JUNCTION-1838 126.0
JUNCTION-1839 130.0
JUNCTION-184 70.0
JUNCTION-1840 140.0
JUNCTION-1841 141.0
JUNCTION-1842 150.0
JUNCTION-1843 150.0
JUNCTION-1844 152.0
JUNCTION-1845 156.0
JUNCTION-1846 156.0
JUNCTION-1847 160.0
JUNCTION-1848 160.0
JUNCTION-1849 162.0
JUNCTION-185 73.0
JUNCTION-1850 154.0
JUNCTION-1851 144.0
JUNCTION-1852 139.0
JUNCTION-1853 155.0
JUNCTION-1854 160.0
JUNCTION-1855 160.0
JUNCTION-1856 170.0
JUNCTION-1857 180.0
JUNCTION-1858 165.0
JUNCTION-1859 160.0
JUNCTION-186 75.0
JUNCTION-1860 160.0
JUNCTION-1861 160.0
JUNCTION-1862 160.0
JUNCTION-1863 157.0
JUNCTION-1864 125.0
JUNCTION-1865 123.0
JUNCTION-1866 116.0
JUNCTION-1867 120.0
JUNCTION-1868 122.0
JUNCTION-1869 125.0
JUNCTION-187 75.0
JUNCTION-1870 123.0
JUNCTION-1871 115.0
JUNCTION-1872 103.0
JUNCTION-1873 105.0
JUNCTION-1874 104.0
JUNCTION-1875 105.0
JUNCTION-1876 118.0
JUNCTION-1877 125.0
JUNCTION-1878 137.0
JUNCTION-1879 130.0
JUNCTION-188 84.0
JUNCTION-1880 115.0
JUNCTION-1881 134.0
JUNCTION-1882 130.0
JUNCTION-1883 120.0
JUNCTION-1884 120.0
JUNCTION-1885 120.0
JUNCTION-1886 125.0
JUNCTION-1887 160.0
JUNCTION-1888 135.0
JUNCTION-1889 165.0
JUNCTION-189 69.0
JUNCTION-1890 170.0
JUNCTION-1891 103.0
JUNCTION-1892 103.0
JUNCTION-1893 103.0
JUNCTION-1894 105.0
JUNCTION-1895 110.0
JUNCTION-1896 105.0
JUNCTION-1897 105.0
JUNCTION-1898 105.0
JUNCTION-1899 105.0
JUNCTION-19 40.0
JUNCTION-190 77.0
JUNCTION-1900 120.0
JUNCTION-1901 140.0
JUNCTION-1902 193.0
JUNCTION-1903 210.0
JUNCTION-1904 200.0
JUNCTION-1905 250.0
JUNCTION-1906 250.0
JUNCTION-1907 205.0
JUNCTION-1908 180.0
JUNCTION-1909 155.0
JUNCTION-191 76.0
JUNCTION-1910 200.0
JUNCTION-1911 180.0
JUNCTION-1912 160.0
JUNCTION-1913 115.0
JUNCTION-1914 120.0
JUNCTION-1915 135.0
JUNCTION-1916 140.0
JUNCTION-1917 105.0
JUNCTION-1918 105.0
JUNCTION-1919 105.0
JUNCTION-192 77.0
JUNCTION-1920 115.0
JUNCTION-1921 110.0
JUNCTION-1922 135.0
JUNCTION-1923 135.0
JUNCTION-1924 205.0
JUNCTION-1925 130.0
JUNCTION-1926 130.0
JUNCTION-1927 193.0
JUNCTION-1928 140.0
JUNCTION-1929 200.0
JUNCTION-193 76.0
JUNCTION-1930 180.0
JUNCTION-1931 175.0
JUNCTION-1932 155.0
JUNCTION-1933 240.0
JUNCTION-1934 125.0
JUNCTION-1935 140.0
JUNCTION-1936 140.0
JUNCTION-1937 140.0
JUNCTION-1938 135.0
JUNCTION-1939 130.0
JUNCTION-194 76.0
JUNCTION-1940 130.0
JUNCTION-1941 145.0
JUNCTION-1942 150.0
JUNCTION-1943 150.0
JUNCTION-1944 145.0
JUNCTION-1945 140.0
JUNCTION-1946 135.0
JUNCTION-1947 140.0
JUNCTION-1948 145.0
JUNCTION-1949 135.0
JUNCTION-195 60.0
JUNCTION-1950 220.0
JUNCTION-1951 190.0
JUNCTION-1952 170.0
JUNCTION-1953 170.0
JUNCTION-1954 180.0
JUNCTION-1955 210.0
JUNCTION-1956 240.0
JUNCTION-1957 220.0
JUNCTION-1958 220.0
JUNCTION-1959 180.0
JUNCTION-196 60.0
JUNCTION-1960 180.0
JUNCTION-1961 175.0
JUNCTION-1962 175.0
JUNCTION-1963 165.0
JUNCTION-1964 165.0
JUNCTION-1965 160.0
JUNCTION-1966 170.0
JUNCTION-1967 170.0
JUNCTION-1968 170.0
JUNCTION-1969 180.0
JUNCTION-197 62.0
JUNCTION-1970 180.0
JUNCTION-1971 175.0
JUNCTION-1972 175.0
JUNCTION-1973 175.0
JUNCTION-1974 185.0
JUNCTION-1975 180.0
JUNCTION-1976 180.0
JUNCTION-1977 210.0
JUNCTION-1978 200.0
JUNCTION-1979 195.0
JUNCTION-198 41.0
JUNCTION-1980 210.0
JUNCTION-1981 290.0
JUNCTION-1982 220.0
JUNCTION-1983 210.0
JUNCTION-1984 215.0
JUNCTION-1985 220.0
JUNCTION-1986 215.0
JUNCTION-1987 220.0
JUNCTION-1988 210.0
JUNCTION-1989 210.0
JUNCTION-199 39.0
JUNCTION-1990 200.0
JUNCTION-1991 190.0
JUNCTION-1992 185.0
JUNCTION-1993 180.0
JUNCTION-1994 190.0
JUNCTION-1995 190.0
JUNCTION-1996 180.0
JUNCTION-1997 180.0
JUNCTION-1998 175.0
JUNCTION-1999 240.0
JUNCTION-2 42.0
JUNCTION-20 45.0
JUNCTION-200 28.0
JUNCTION-2000 180.0
JUNCTION-2001 185.0
JUNCTION-2002 180.0
JUNCTION-2003 185.0
JUNCTION-2004 185.0
JUNCTION-2005 185.0
JUNCTION-2006 210.0
JUNCTION-2007 130.0
JUNCTION-2008 103.0
JUNCTION-2009 120.0
JUNCTION-201 26.0
JUNCTION-2010 155.0
JUNCTION-2011 150.0
JUNCTION-2012 100.0
JUNCTION-2013 80.0
JUNCTION-2014 210.0
JUNCTION-2015 220.0
JUNCTION-2016 123.0
JUNCTION-2017 130.0
JUNCTION-2018 135.0
JUNCTION-2019 140.0
JUNCTION-202 20.0
JUNCTION-2020 150.0
JUNCTION-2021 155.0
JUNCTION-2022 115.0
JUNCTION-2023 104.0
JUNCTION-2024 175.0
JUNCTION-2025 193.0
JUNCTION-2026 170.0
JUNCTION-2027 177.0
JUNCTION-2028 220.0
JUNCTION-2029 275.9
JUNCTION-203 31.0
JUNCTION-2030 275.9
JUNCTION-2031 295.0
JUNCTION-2032 193.0
JUNCTION-2033 205.0
JUNCTION-2034 180.0
JUNCTION-2035 125.0
JUNCTION-2036 130.0
JUNCTION-2037 130.0
JUNCTION-2038 200.0
JUNCTION-2039 202.0
JUNCTION-204 38.0
JUNCTION-2040 135.0
JUNCTION-2041 130.0
JUNCTION-2042 140.0
JUNCTION-2043 102.0
JUNCTION-2044 142.0
JUNCTION-2045 190.0
JUNCTION-2046 210.0
JUNCTION-2047 190.0
JUNCTION-2048 300.0
JUNCTION-2049 180.0
JUNCTION-205 28.0
JUNCTION-2050 102.0
JUNCTION-2051 110.0
JUNCTION-2052 112.0
JUNCTION-2053 130.0
JUNCTION-2054 185.0
JUNCTION-2055 182.0
JUNCTION-2056 139.0
JUNCTION-2057 125.0
JUNCTION-2058 127.0
JUNCTION-2059 125.0
JUNCTION-206 26.0
JUNCTION-2060 123.0
JUNCTION-2061 113.0
JUNCTION-2062 116.0
JUNCTION-2063 117.0
JUNCTION-2064 120.0
JUNCTION-2065 107.0
JUNCTION-2066 102.0
JUNCTION-2067 102.0
JUNCTION-2068 104.0
JUNCTION-2069 102.0
JUNCTION-207 25.0
JUNCTION-2070 107.0
JUNCTION-2071 108.0
JUNCTION-2072 124.0
JUNCTION-2073 125.0
JUNCTION-2074 123.0
JUNCTION-2075 120.0
JUNCTION-2076 118.0
JUNCTION-2077 114.0
JUNCTION-2078 113.0
JUNCTION-2079 114.0
JUNCTION-208 20.0
JUNCTION-2080 118.0
JUNCTION-2081 118.0
JUNCTION-2082 129.0
JUNCTION-2083 108.0
JUNCTION-2084 107.0
JUNCTION-2085 114.0
JUNCTION-2086 114.0
JUNCTION-2087 112.0
JUNCTION-2088 103.0
JUNCTION-2089 100.0
JUNCTION-209 24.0
JUNCTION-2090 107.0
JUNCTION-2091 107.0
JUNCTION-2092 114.0
JUNCTION-2093 115.0
JUNCTION-2094 115.0
JUNCTION-2095 107.0
JUNCTION-2096 108.0
JUNCTION-2097 123.0
JUNCTION-2098 123.0
JUNCTION-2099 125.0
JUNCTION-21 27.0
JUNCTION-210 25.0
JUNCTION-2100 123.0
JUNCTION-2101 118.0
JUNCTION-2102 111.0
JUNCTION-2103 107.0
JUNCTION-2104 98.0
JUNCTION-2105 123.0
JUNCTION-2106 123.0
JUNCTION-2107 124.0
JUNCTION-2108 131.0
JUNCTION-2109 133.0
JUNCTION-211 24.0
JUNCTION-2110 134.0
JUNCTION-2111 125.0
JUNCTION-2112 125.0
JUNCTION-2113 133.0
JUNCTION-2114 137.0
JUNCTION-2115 137.0
JUNCTION-2116 139.0
JUNCTION-2117 138.0
JUNCTION-2118 138.0
JUNCTION-2119 139.0
JUNCTION-212 24.0
JUNCTION-2120 143.0
JUNCTION-2121 137.0
JUNCTION-2122 141.0
JUNCTION-2123 137.0
JUNCTION-2124 147.0
JUNCTION-2125 148.0
JUNCTION-2126 163.0
JUNCTION-2127 163.0
JUNCTION-2128 157.0
JUNCTION-2129 165.0
JUNCTION-213 25.0
JUNCTION-2130 157.0
JUNCTION-2131 158.0
JUNCTION-2132 153.0
JUNCTION-2133 148.0
JUNCTION-2134 149.0
JUNCTION-2135 167.0
JUNCTION-2136 168.0
JUNCTION-2137 170.0
JUNCTION-2138 173.0
JUNCTION-2139 178.0
JUNCTION-214 29.0
JUNCTION-2140 175.0
JUNCTION-2141 188.0
JUNCTION-2142 185.0
JUNCTION-2143 182.0
JUNCTION-2144 192.0
JUNCTION-2145 218.0
JUNCTION-2146 191.0
JUNCTION-2147 215.0
JUNCTION-2148 200.0
JUNCTION-2149 230.0
JUNCTION-215 30.0
JUNCTION-2150 220.0
JUNCTION-2151 205.0
JUNCTION-2152 195.0
JUNCTION-2153 260.0
JUNCTION-2154 176.0
JUNCTION-2155 183.0
JUNCTION-2156 199.0
JUNCTION-2157 218.0
JUNCTION-2158 200.0
JUNCTION-2159 180.0
JUNCTION-216 26.0
JUNCTION-2160 175.0
JUNCTION-2161 171.0
JUNCTION-2162 167.0
JUNCTION-2163 162.0
JUNCTION-2164 157.0
JUNCTION-2165 154.0
JUNCTION-2166 164.0
JUNCTION-2167 162.0
JUNCTION-2168 156.0
JUNCTION-2169 154.0
JUNCTION-217 33.0
JUNCTION-2170 153.0
JUNCTION-2171 146.0
JUNCTION-2172 146.0
JUNCTION-2173 147.0
JUNCTION-2174 136.0
JUNCTION-2175 132.0
JUNCTION-2176 129.0
JUNCTION-2177 136.0
JUNCTION-2178 143.0
JUNCTION-2179 139.0
JUNCTION-218 34.0
JUNCTION-2180 137.0
JUNCTION-2181 132.0
JUNCTION-2182 129.0
JUNCTION-2183 129.0
JUNCTION-2184 130.0
JUNCTION-2185 137.0
JUNCTION-2186 123.0
JUNCTION-2187 130.0
JUNCTION-2188 124.0
JUNCTION-2189 125.0
JUNCTION-219 33.0
JUNCTION-2190 107.0
JUNCTION-2191 107.0
JUNCTION-2192 106.0
JUNCTION-2193 111.0
JUNCTION-2194 118.0
JUNCTION-2195 118.0
JUNCTION-2196 118.0
JUNCTION-2197 125.0
JUNCTION-2198 127.0
JUNCTION-2199 126.0
JUNCTION-22 33.0
JUNCTION-220 50.0
JUNCTION-2200 128.0
JUNCTION-2201 118.0
JUNCTION-2202 118.0
JUNCTION-2203 121.0
JUNCTION-2204 117.0
JUNCTION-2205 116.0
JUNCTION-2206 110.0
JUNCTION-2207 108.0
JUNCTION-2208 100.0
JUNCTION-2209 100.0
JUNCTION-221 48.0
JUNCTION-2210 120.0
JUNCTION-2211 140.0
JUNCTION-2212 100.0
JUNCTION-2213 100.0
JUNCTION-2214 116.0
JUNCTION-2215 113.0
JUNCTION-2216 111.0
JUNCTION-2217 107.0
JUNCTION-2218 104.0
JUNCTION-2219 101.0
JUNCTION-222 50.0
JUNCTION-2220 101.0
JUNCTION-2221 100.0
JUNCTION-2222 111.0
JUNCTION-2223 133.0
JUNCTION-2224 178.0
JUNCTION-2225 165.0
JUNCTION-2226 133.0
JUNCTION-2227 146.0
JUNCTION-2228 174.0
JUNCTION-2229 218.0
JUNCTION-223 50.0
JUNCTION-2230 170.0
JUNCTION-2231 170.0
JUNCTION-2232 178.0
JUNCTION-2233 205.0
JUNCTION-2234 198.0
JUNCTION-2235 182.0
JUNCTION-2236 220.0
JUNCTION-2237 220.0
JUNCTION-2238 175.0
JUNCTION-2239 170.0
JUNCTION-224 50.0
JUNCTION-2240 162.0
JUNCTION-2241 155.0
JUNCTION-2242 154.0
JUNCTION-2243 147.0
JUNCTION-2244 138.0
JUNCTION-2245 141.0
JUNCTION-2246 152.0
JUNCTION-2247 165.0
JUNCTION-2248 166.0
JUNCTION-2249 168.0
JUNCTION-225 45.0
JUNCTION-2250 168.0
JUNCTION-2251 158.0
JUNCTION-2252 157.0
JUNCTION-2253 175.0
JUNCTION-2254 184.0
JUNCTION-2255 184.0
JUNCTION-2256 195.0
JUNCTION-2257 215.0
JUNCTION-2258 220.0
JUNCTION-2259 200.0
JUNCTION-226 40.0
JUNCTION-2260 188.0
JUNCTION-2261 185.0
JUNCTION-2262 220.0
JUNCTION-2263 232.0
JUNCTION-2264 210.0
JUNCTION-2265 210.0
JUNCTION-2266 215.0
JUNCTION-2267 210.0
JUNCTION-2268 215.0
JUNCTION-2269 230.0
JUNCTION-227 42.0
JUNCTION-2270 210.0
JUNCTION-2271 220.0
JUNCTION-2272 225.0
JUNCTION-2273 220.0
JUNCTION-2274 198.0
JUNCTION-2275 193.0
JUNCTION-2276 192.0
JUNCTION-2277 168.0
JUNCTION-2278 171.0
JUNCTION-2279 168.0
JUNCTION-228 58.0
JUNCTION-2280 167.0
JUNCTION-2281 176.0
JUNCTION-2282 182.0
JUNCTION-2283 195.0
JUNCTION-2284 270.0
JUNCTION-2285 301.0
JUNCTION-2286 258.0
JUNCTION-2287 260.0
JUNCTION-2288 238.0
JUNCTION-2289 210.0
JUNCTION-229 62.0
JUNCTION-2290 210.0
JUNCTION-2291 205.0
JUNCTION-2292 200.0
JUNCTION-2293 210.0
JUNCTION-2294 218.0
JUNCTION-2295 187.0
JUNCTION-2296 189.0
JUNCTION-2297 184.0
JUNCTION-2298 178.0
JUNCTION-2299 184.0
JUNCTION-23 23.0
JUNCTION-230 63.0
JUNCTION-2300 111.0
JUNCTION-2301 143.0
JUNCTION-2302 124.0
JUNCTION-2303 195.0
JUNCTION-2304 145.0
JUNCTION-2305 178.0
JUNCTION-2306 156.0
JUNCTION-2307 178.0
JUNCTION-2308 208.0
JUNCTION-2309 205.0
JUNCTION-231 64.0
JUNCTION-2310 108.0
JUNCTION-2311 205.0
JUNCTION-2312 210.0
JUNCTION-2313 118.0
JUNCTION-2314 108.0
JUNCTION-2315 164.0
JUNCTION-2316 239.0
JUNCTION-2317 190.0
JUNCTION-2318 190.0
JUNCTION-2319 181.95
JUNCTION-232 56.0
JUNCTION-2320 180.0
JUNCTION-2321 170.0
JUNCTION-2322 228.0
JUNCTION-2323 170.0
JUNCTION-2324 290.0
JUNCTION-2325 180.0
JUNCTION-2326 160.0
JUNCTION-2327 160.0
JUNCTION-2328 120.0
JUNCTION-2329 110.0
JUNCTION-233 56.0
JUNCTION-2330 120.0
JUNCTION-2331 110.0
JUNCTION-2332 200.0
JUNCTION-2333 218.0
JUNCTION-2334 118.0
JUNCTION-2335 135.0
JUNCTION-2336 100.0
JUNCTION-2337 118.0
JUNCTION-2338 130.0
JUNCTION-2339 190.0
JUNCTION-234 55.0
JUNCTION-2340 179.0
JUNCTION-2341 169.0
JUNCTION-2342 159.8
JUNCTION-2343 137.0
JUNCTION-2344 180.0
JUNCTION-2345 140.0
JUNCTION-2346 190.0
JUNCTION-2347 170.0
JUNCTION-2348 190.0
JUNCTION-2349 145.0
JUNCTION-235 65.0
JUNCTION-2350 95.0
JUNCTION-2351 291.0
JUNCTION-2352 85.0
JUNCTION-2353 105.0
JUNCTION-2354 125.0
JUNCTION-2355 118.0
JUNCTION-2356 110.0
JUNCTION-2357 120.0
JUNCTION-2358 135.0
JUNCTION-2359 170.0
JUNCTION-236 60.0
JUNCTION-2360 75.0
JUNCTION-2361 100.0
JUNCTION-2362 105.0
JUNCTION-2363 138.0
JUNCTION-2364 150.0
JUNCTION-2365 78.0
JUNCTION-2366 80.0
JUNCTION-2367 110.0
JUNCTION-2368 100.0
JUNCTION-2369 105.0
JUNCTION-237 72.0
JUNCTION-2370 98.0
JUNCTION-2371 98.0
JUNCTION-2372 98.0
JUNCTION-2373 100.0
JUNCTION-2374 120.0
JUNCTION-2375 118.0
JUNCTION-2376 110.0
JUNCTION-2377 110.0
JUNCTION-2378 125.0
JUNCTION-2379 160.0
JUNCTION-238 70.0
JUNCTION-2380 105.0
JUNCTION-2381 140.0
JUNCTION-2382 160.0
JUNCTION-2383 140.0
JUNCTION-2384 155.0
JUNCTION-2385 160.0
JUNCTION-2386 165.0
JUNCTION-2387 162.0
JUNCTION-2388 155.0
JUNCTION-2389 162.0
JUNCTION-239 70.0
JUNCTION-2390 162.0
JUNCTION-2391 138.0
JUNCTION-2392 157.0
JUNCTION-2393 150.0
JUNCTION-2394 158.0
JUNCTION-2395 160.0
JUNCTION-2396 145.0
JUNCTION-2397 100.0
JUNCTION-2398 100.0
JUNCTION-2399 140.0
JUNCTION-24 23.0
JUNCTION-240 105.0
JUNCTION-2400 100.0
JUNCTION-2401 130.0
JUNCTION-2402 120.0
JUNCTION-2403 145.0
JUNCTION-2404 90.0
JUNCTION-2405 90.0
JUNCTION-2406 105.0
JUNCTION-2407 90.0
JUNCTION-2408 78.0
JUNCTION-2409 70.0
JUNCTION-241 72.0
JUNCTION-2410 62.0
JUNCTION-2411 70.0
JUNCTION-2412 70.0
JUNCTION-2413 80.0
JUNCTION-2414 85.0
JUNCTION-2415 190.0
JUNCTION-2416 82.0
JUNCTION-2417 93.0
JUNCTION-2418 95.0
JUNCTION-2419 98.0
JUNCTION-242 105.0
JUNCTION-2420 198.0
JUNCTION-2421 142.0
JUNCTION-2422 180.0
JUNCTION-2423 138.0
JUNCTION-2424 182.0
JUNCTION-2425 242.0
JUNCTION-2426 239.0
JUNCTION-2427 238.0
JUNCTION-2428 200.0
JUNCTION-2429 170.0
JUNCTION-243 100.0
JUNCTION-2430 142.0
JUNCTION-2431 140.0
JUNCTION-2432 162.0
JUNCTION-2433 130.0
JUNCTION-2434 125.0
JUNCTION-2435 140.0
JUNCTION-2436 140.0
JUNCTION-2437 143.0
JUNCTION-2438 145.0
JUNCTION-2439 142.0
JUNCTION-244 75.0
JUNCTION-2440 116.0
JUNCTION-2441 150.0
JUNCTION-2442 140.0
JUNCTION-2443 130.0
JUNCTION-2444 138.0
JUNCTION-2445 125.0
JUNCTION-2446 110.0
JUNCTION-2447 98.0
JUNCTION-2448 85.0
JUNCTION-2449 90.0
JUNCTION-245 75.0
JUNCTION-2450 90.0
JUNCTION-2451 130.0
JUNCTION-2452 125.0
JUNCTION-2453 125.0
JUNCTION-2454 125.0
JUNCTION-2455 122.0
JUNCTION-2456 105.0
JUNCTION-2457 125.0
JUNCTION-2458 120.0
JUNCTION-2459 120.0
JUNCTION-246 79.0
JUNCTION-2460 110.0
JUNCTION-2461 100.0
JUNCTION-2462 120.0
JUNCTION-2463 180.0
JUNCTION-2464 170.0
JUNCTION-2465 180.0
JUNCTION-2466 170.0
JUNCTION-2467 198.0
JUNCTION-2468 200.0
JUNCTION-2469 179.0
JUNCTION-247 98.0
JUNCTION-2470 180.0
JUNCTION-2471 178.0
JUNCTION-2472 180.0
JUNCTION-2473 160.0
JUNCTION-2474 180.0
JUNCTION-2475 120.0
JUNCTION-2476 118.0
JUNCTION-2477 120.0
JUNCTION-2478 150.0
JUNCTION-2479 190.0
JUNCTION-248 78.0
JUNCTION-2480 261.0
JUNCTION-2481 265.0
JUNCTION-2482 260.0
JUNCTION-2483 260.0
JUNCTION-2484 245.0
JUNCTION-2485 270.0
JUNCTION-2486 270.0
JUNCTION-2487 117.0
JUNCTION-2488 120.0
JUNCTION-2489 198.0
JUNCTION-249 75.0
JUNCTION-2490 185.0
JUNCTION-2491 120.0
JUNCTION-2492 162.0
JUNCTION-2493 130.0
JUNCTION-2494 140.0
JUNCTION-2495 185.0
JUNCTION-2496 122.0
JUNCTION-2497 110.0
JUNCTION-2498 90.0
JUNCTION-2499 80.0
JUNCTION-25 30.0
JUNCTION-250 81.0
JUNCTION-2500 80.0
JUNCTION-2501 160.0
JUNCTION-2502 80.0
JUNCTION-2503 105.0
JUNCTION-2504 200.0
JUNCTION-2505 218.0
JUNCTION-2506 180.0
JUNCTION-2507 160.0
JUNCTION-2508 120.0
JUNCTION-2509 168.0
JUNCTION-251 95.0
JUNCTION-2510 160.0
JUNCTION-2511 150.0
JUNCTION-2512 150.0
JUNCTION-2513 132.0
JUNCTION-2514 122.0
JUNCTION-2515 85.0
JUNCTION-2516 130.0
JUNCTION-2517 130.0
JUNCTION-2518 145.0
JUNCTION-2519 180.0
JUNCTION-252 98.0
JUNCTION-2520 230.0
JUNCTION-2521 200.0
JUNCTION-2522 205.0
JUNCTION-2523 192.76
JUNCTION-2524 130.0
JUNCTION-2525 158.0
JUNCTION-2526 120.0
JUNCTION-2527 90.0
JUNCTION-2528 285.0
JUNCTION-2529 265.0
JUNCTION-253 95.0
JUNCTION-2530 140.0
JUNCTION-2531 85.0
JUNCTION-2532 192.76
JUNCTION-2533 190.0
JUNCTION-2534 220.0
JUNCTION-2535 240.0
JUNCTION-2536 220.0
JUNCTION-2537 220.0
JUNCTION-2538 220.0
JUNCTION-2539 280.0
JUNCTION-254 95.0
JUNCTION-2540 425.0
JUNCTION-2541 215.0
JUNCTION-2542 200.0
JUNCTION-2543 240.0
JUNCTION-2544 210.0
JUNCTION-2545 220.0
JUNCTION-2546 235.0
JUNCTION-2547 280.0
JUNCTION-2548 250.0
JUNCTION-2549 250.0
JUNCTION-255 90.0
JUNCTION-2550 240.0
JUNCTION-2551 220.0
JUNCTION-2552 245.0
JUNCTION-2553 210.0
JUNCTION-2554 220.0
JUNCTION-2555 200.0
JUNCTION-2556 250.0
JUNCTION-2557 250.0
JUNCTION-2558 245.0
JUNCTION-2559 230.0
JUNCTION-256 95.0
JUNCTION-2560 280.0
JUNCTION-2561 305.0
JUNCTION-2562 330.0
JUNCTION-2563 300.0
JUNCTION-2564 340.0
JUNCTION-2565 360.0
JUNCTION-2566 385.0
JUNCTION-2567 310.0
JUNCTION-2568 290.0
JUNCTION-2569 265.0
JUNCTION-257 95.0
JUNCTION-2570 295.0
JUNCTION-2571 350.0
JUNCTION-2572 318.0
JUNCTION-2573 280.0
JUNCTION-2574 255.0
JUNCTION-2575 240.0
JUNCTION-2576 240.0
JUNCTION-2577 245.0
JUNCTION-2578 250.0
JUNCTION-2579 270.0
JUNCTION-258 95.0
JUNCTION-2580 265.0
JUNCTION-2581 275.0
JUNCTION-2582 335.0
JUNCTION-2583 275.9
JUNCTION-2584 275.9
JUNCTION-2585 265.0
JUNCTION-2586 280.0
JUNCTION-2587 285.0
JUNCTION-2588 275.0
JUNCTION-2589 320.0
JUNCTION-259 100.0
JUNCTION-2590 270.0
JUNCTION-2591 265.0
JUNCTION-2592 260.0
JUNCTION-2593 260.0
JUNCTION-2594 255.0
JUNCTION-2595 250.0
JUNCTION-2596 245.0
JUNCTION-2597 250.0
JUNCTION-2598 240.0
JUNCTION-2599 250.0
JUNCTION-26 13.0
JUNCTION-260 98.0
JUNCTION-2600 245.0
JUNCTION-2601 240.0
JUNCTION-2602 240.0
JUNCTION-2603 240.0
JUNCTION-2604 230.0
JUNCTION-2605 240.0
JUNCTION-2606 230.0
JUNCTION-2607 235.0
JUNCTION-2608 225.0
JUNCTION-2609 230.0
JUNCTION-261 81.0
JUNCTION-2610 220.0
JUNCTION-2611 205.0
JUNCTION-2612 200.0
JUNCTION-2613 205.0
JUNCTION-2614 225.0
JUNCTION-2615 230.0
JUNCTION-2616 230.0
JUNCTION-2617 230.0
JUNCTION-2618 225.0
JUNCTION-2619 230.0
JUNCTION-262 75.0
JUNCTION-2620 225.0
JUNCTION-2621 225.0
JUNCTION-2622 225.0
JUNCTION-2623 240.0
JUNCTION-2624 235.0
JUNCTION-2625 260.0
JUNCTION-2626 215.0
JUNCTION-2627 230.0
JUNCTION-2628 225.0
JUNCTION-2629 235.0
JUNCTION-263 70.0
JUNCTION-2630 235.0
JUNCTION-2631 235.0
JUNCTION-2632 260.0
JUNCTION-2633 260.0
JUNCTION-2634 265.0
JUNCTION-2635 230.0
JUNCTION-2636 280.0
JUNCTION-2637 305.0
JUNCTION-2638 320.0
JUNCTION-2639 305.0
JUNCTION-264 70.0
JUNCTION-2640 310.0
JUNCTION-2641 325.0
JUNCTION-2642 305.0
JUNCTION-2643 295.0
JUNCTION-2644 310.0
JUNCTION-2645 305.0
JUNCTION-2646 280.0
JUNCTION-2647 255.0
JUNCTION-2648 270.0
JUNCTION-2649 260.0
JUNCTION-265 64.0
JUNCTION-2650 240.0
JUNCTION-2651 240.0
JUNCTION-2652 280.0
JUNCTION-2653 220.0
JUNCTION-2654 310.0
JUNCTION-2655 260.0
JUNCTION-2656 270.0
JUNCTION-2657 265.0
JUNCTION-2658 265.0
JUNCTION-2659 265.0
JUNCTION-266 67.0
JUNCTION-2660 260.0
JUNCTION-2661 260.0
JUNCTION-2662 270.0
JUNCTION-2663 275.0
JUNCTION-2664 260.0
JUNCTION-2665 265.0
JUNCTION-2666 265.0
JUNCTION-2667 260.0
JUNCTION-2668 260.0
JUNCTION-2669 265.0
JUNCTION-267 68.0
JUNCTION-2670 270.0
JUNCTION-2671 275.0
JUNCTION-2672 280.0
JUNCTION-2673 275.0
JUNCTION-2674 270.0
JUNCTION-2675 295.0
JUNCTION-2676 300.0
JUNCTION-2677 315.0
JUNCTION-2678 310.0
JUNCTION-2679 305.0
JUNCTION-268 60.0
JUNCTION-2680 310.0
JUNCTION-2681 310.0
JUNCTION-2682 310.0
JUNCTION-2683 305.0
JUNCTION-2684 275.0
JUNCTION-2685 275.0
JUNCTION-2686 280.0
JUNCTION-2687 290.0
JUNCTION-2688 290.0
JUNCTION-2689 285.0
JUNCTION-269 56.0
JUNCTION-2690 290.0
JUNCTION-2691 275.0
JUNCTION-2692 270.0
JUNCTION-2693 285.0
JUNCTION-2694 295.0
JUNCTION-2695 290.0
JUNCTION-2696 295.0
JUNCTION-2697 295.0
JUNCTION-2698 300.0
JUNCTION-2699 285.0
JUNCTION-27 10.0
JUNCTION-270 56.0
JUNCTION-2700 300.0
JUNCTION-2701 295.0
JUNCTION-2702 300.0
JUNCTION-2703 295.0
JUNCTION-2704 295.0
JUNCTION-2705 295.0
JUNCTION-2706 300.0
JUNCTION-2707 310.0
JUNCTION-2708 305.0
JUNCTION-2709 250.0
JUNCTION-271 52.0
JUNCTION-2710 240.0
JUNCTION-2711 245.0
JUNCTION-2712 270.0
JUNCTION-2713 275.0
JUNCTION-2714 280.0
JUNCTION-2715 275.0
JUNCTION-2716 305.0
JUNCTION-2717 280.0
JUNCTION-2718 305.0
JUNCTION-2719 335.0
JUNCTION-272 61.0
JUNCTION-2720 402.0
JUNCTION-2721 305.0
JUNCTION-2722 305.0
JUNCTION-2723 310.0
JUNCTION-2724 320.0
JUNCTION-2725 320.0
JUNCTION-2726 280.0
JUNCTION-2727 300.0
JUNCTION-2728 245.0
JUNCTION-2729 290.0
JUNCTION-273 62.0
JUNCTION-2730 290.0
JUNCTION-2731 340.0
JUNCTION-2732 263.0
JUNCTION-2733 239.0
JUNCTION-2734 238.0
JUNCTION-2735 236.0
JUNCTION-2736 223.0
JUNCTION-2737 245.0
JUNCTION-2738 265.0
JUNCTION-2739 278.0
JUNCTION-274 65.0
JUNCTION-2740 260.0
JUNCTION-2741 248.0
JUNCTION-2742 200.0
JUNCTION-2743 257.0
JUNCTION-2744 345.0
JUNCTION-2745 388.5
JUNCTION-2746 402.0
JUNCTION-2747 181.95
JUNCTION-2748 295.0
JUNCTION-2749 290.0
JUNCTION-275 60.0
JUNCTION-2750 180.0
JUNCTION-2751 170.0
JUNCTION-2752 280.0
JUNCTION-2753 280.0
JUNCTION-2754 240.0
JUNCTION-2755 300.0
JUNCTION-2756 260.0
JUNCTION-2757 305.0
JUNCTION-2758 280.0
JUNCTION-2759 230.0
JUNCTION-276 69.0
JUNCTION-2760 280.0
JUNCTION-2761 340.0
JUNCTION-2762 280.0
JUNCTION-2763 310.0
JUNCTION-2764 320.0
JUNCTION-2765 315.0
JUNCTION-2766 310.0
JUNCTION-2767 230.0
JUNCTION-2768 260.0
JUNCTION-2769 298.0
JUNCTION-277 65.0
JUNCTION-2770 258.0
JUNCTION-2771 240.0
JUNCTION-2772 235.0
JUNCTION-2773 260.0
JUNCTION-2774 230.0
JUNCTION-2775 190.0
JUNCTION-2776 245.0
JUNCTION-2777 205.0
JUNCTION-2778 340.0
JUNCTION-2779 260.0
JUNCTION-278 68.0
JUNCTION-2780 260.0
JUNCTION-2781 220.0
JUNCTION-2782 235.0
JUNCTION-2783 260.0
JUNCTION-2784 298.0
JUNCTION-2785 238.0
JUNCTION-2786 255.0
JUNCTION-2787 270.0
JUNCTION-2788 300.0
JUNCTION-2789 295.0
JUNCTION-279 63.0
JUNCTION-2790 278.0
JUNCTION-2791 355.0
JUNCTION-2792 270.0
JUNCTION-2793 400.0
JUNCTION-2794 403.0
JUNCTION-2795 300.0
JUNCTION-2796 291.0
JUNCTION-2797 240.0
JUNCTION-2798 240.0
JUNCTION-2799 262.0
JUNCTION-28 12.0
JUNCTION-280 63.0
JUNCTION-2800 270.0
JUNCTION-2801 301.0
JUNCTION-2802 262.0
JUNCTION-2803 290.0
JUNCTION-2804 410.0
JUNCTION-2805 290.0
JUNCTION-2806 358.0
JUNCTION-2807 270.0
JUNCTION-2808 320.0
JUNCTION-2809 316.0
JUNCTION-281 64.0
JUNCTION-2810 316.0
JUNCTION-2811 370.0
JUNCTION-2812 260.0
JUNCTION-2813 265.0
JUNCTION-2814 320.0
JUNCTION-2815 240.0
JUNCTION-2816 220.0
JUNCTION-2817 238.0
JUNCTION-2818 232.0
JUNCTION-2819 258.0
JUNCTION-282 65.0
JUNCTION-2820 318.0
JUNCTION-2821 338.0
JUNCTION-2822 318.0
JUNCTION-2823 270.0
JUNCTION-2824 258.0
JUNCTION-2825 240.0
JUNCTION-2826 238.0
JUNCTION-2827 245.0
JUNCTION-2828 260.0
JUNCTION-2829 310.0
JUNCTION-283 69.0
JUNCTION-2830 300.0
JUNCTION-2831 338.0
JUNCTION-2832 405.0
JUNCTION-2833 285.0
JUNCTION-2834 283.0
JUNCTION-2835 345.0
JUNCTION-2836 260.0
JUNCTION-2837 391.0
JUNCTION-2838 260.0
JUNCTION-2839 260.0
JUNCTION-284 68.0
JUNCTION-2840 239.0
JUNCTION-2841 420.0
JUNCTION-2842 415.0
JUNCTION-2843 380.0
JUNCTION-2844 380.0
JUNCTION-2845 345.0
JUNCTION-2846 350.0
JUNCTION-2847 345.0
JUNCTION-2848 415.0
JUNCTION-2849 410.0
JUNCTION-285 73.0
JUNCTION-2850 415.0
JUNCTION-2851 415.0
JUNCTION-2852 385.0
JUNCTION-2853 395.0
JUNCTION-2854 380.0
JUNCTION-2855 375.0
JUNCTION-2856 385.0
JUNCTION-2857 420.0
JUNCTION-2858 400.0
JUNCTION-2859 400.0
JUNCTION-286 72.0
JUNCTION-2860 440.0
JUNCTION-2861 400.0
JUNCTION-2862 425.0
JUNCTION-2863 420.0
JUNCTION-2864 345.0
JUNCTION-2865 330.0
JUNCTION-2866 360.0
JUNCTION-2867 415.0
JUNCTION-2868 350.0
JUNCTION-2869 345.0
JUNCTION-287 72.0
JUNCTION-2870 335.0
JUNCTION-2871 330.0
JUNCTION-2872 345.0
JUNCTION-2873 335.0
JUNCTION-2874 385.0
JUNCTION-2875 415.0
JUNCTION-2876 400.0
JUNCTION-2877 390.0
JUNCTION-2878 390.0
JUNCTION-2879 400.0
JUNCTION-288 74.0
JUNCTION-2880 400.0
JUNCTION-2881 425.0
JUNCTION-2882 440.0
JUNCTION-2883 420.0
JUNCTION-2884 415.0
JUNCTION-2885 400.0
JUNCTION-2886 395.0
JUNCTION-2887 360.0
JUNCTION-2888 390.0
JUNCTION-2889 480.0
JUNCTION-289 61.0
JUNCTION-2890 480.0
JUNCTION-2891 390.0
JUNCTION-2892 380.0
JUNCTION-2893 345.0
JUNCTION-2894 402.0
JUNCTION-2895 420.0
JUNCTION-2896 335.0
JUNCTION-2897 345.0
JUNCTION-2898 350.0
JUNCTION-2899 385.0
JUNCTION-29 16.0
JUNCTION-290 40.0
JUNCTION-2900 390.0
JUNCTION-2901 390.0
JUNCTION-2902 385.0
JUNCTION-2903 345.0
JUNCTION-2904 400.0
JUNCTION-2905 355.0
JUNCTION-2906 340.0
JUNCTION-2907 335.0
JUNCTION-2908 330.0
JUNCTION-2909 330.0
JUNCTION-291 39.0
JUNCTION-2910 320.0
JUNCTION-2911 375.0
JUNCTION-2912 405.0
JUNCTION-2913 415.0
JUNCTION-2914 360.0
JUNCTION-2915 385.0
JUNCTION-2916 350.0
JUNCTION-2917 355.0
JUNCTION-2918 335.0
JUNCTION-2919 340.0
JUNCTION-292 35.0
JUNCTION-2920 335.0
JUNCTION-2921 325.0
JUNCTION-2922 330.0
JUNCTION-2923 325.0
JUNCTION-2924 320.0
JUNCTION-2925 310.0
JUNCTION-2926 305.0
JUNCTION-2927 300.0
JUNCTION-2928 300.0
JUNCTION-2929 305.0
JUNCTION-293 35.0
JUNCTION-2930 375.0
JUNCTION-2931 330.0
JUNCTION-2932 340.0
JUNCTION-2933 390.0
JUNCTION-2934 340.0
JUNCTION-2935 340.0
JUNCTION-2936 330.0
JUNCTION-2937 320.0
JUNCTION-2938 320.0
JUNCTION-2939 320.0
JUNCTION-294 30.0
JUNCTION-2940 330.0
JUNCTION-2941 320.0
JUNCTION-2942 320.0
JUNCTION-2943 320.0
JUNCTION-2944 320.0
JUNCTION-2945 340.0
JUNCTION-2946 370.0
JUNCTION-2947 355.0
JUNCTION-2948 345.0
JUNCTION-2949 360.0
JUNCTION-295 66.0
JUNCTION-2950 375.0
JUNCTION-2951 400.0
JUNCTION-2952 370.0
JUNCTION-2953 375.0
JUNCTION-2954 400.0
JUNCTION-2955 380.0
JUNCTION-2956 370.0
JUNCTION-2957 390.0
JUNCTION-2958 506.0
JUNCTION-2959 360.0
JUNCTION-296 65.0
JUNCTION-2960 360.0
JUNCTION-2961 320.0
JUNCTION-2962 360.0
JUNCTION-2963 385.0
JUNCTION-2964 350.0
JUNCTION-2965 395.0
JUNCTION-2966 385.0
JUNCTION-2967 375.0
JUNCTION-2968 415.0
JUNCTION-2969 400.0
JUNCTION-297 58.0
JUNCTION-2970 375.0
JUNCTION-2971 360.0
JUNCTION-2972 340.0
JUNCTION-2973 330.0
JUNCTION-2974 325.0
JUNCTION-2975 340.0
JUNCTION-2976 350.0
JUNCTION-2977 358.0
JUNCTION-2978 340.0
JUNCTION-2979 350.0
JUNCTION-298 45.0
JUNCTION-2980 347.0
JUNCTION-2981 390.0
JUNCTION-2982 385.0
JUNCTION-2983 365.0
JUNCTION-2984 400.0
JUNCTION-2985 505.0
JUNCTION-2986 500.0
JUNCTION-2987 486.0
JUNCTION-2988 504.18
JUNCTION-2989 391.0
JUNCTION-299 38.0
JUNCTION-2990 325.0
JUNCTION-2991 380.0
JUNCTION-2992 435.0
JUNCTION-2993 558.0
JUNCTION-2994 495.0
JUNCTION-2995 495.0
JUNCTION-2996 485.0
JUNCTION-2997 385.0
JUNCTION-2998 340.0
JUNCTION-2999 335.0
JUNCTION-3 33.0
JUNCTION-30 23.0
JUNCTION-300 60.0
JUNCTION-3000 388.5
JUNCTION-3001 360.0
JUNCTION-3002 440.0
JUNCTION-3003 345.0
JUNCTION-3004 365.0
JUNCTION-3005 370.0
JUNCTION-3006 335.0
JUNCTION-3007 340.0
JUNCTION-3008 320.0
JUNCTION-3009 430.0
JUNCTION-301 48.0
JUNCTION-3010 320.0
JUNCTION-3011 325.0
JUNCTION-3012 360.0
JUNCTION-3013 335.0
JUNCTION-3014 320.0
JUNCTION-3015 310.0
JUNCTION-3016 345.0
JUNCTION-3017 600.0
JUNCTION-3018 590.0
JUNCTION-3019 590.0
JUNCTION-302 32.0
JUNCTION-3020 555.0
JUNCTION-3021 585.0
JUNCTION-3022 580.0
JUNCTION-3023 545.0
JUNCTION-3024 525.0
JUNCTION-3025 520.0
JUNCTION-3026 520.0
JUNCTION-3027 520.0
JUNCTION-3028 530.0
JUNCTION-3029 550.0
JUNCTION-303 30.0
JUNCTION-3030 550.0
JUNCTION-3031 540.0
JUNCTION-3032 545.0
JUNCTION-3033 560.0
JUNCTION-3034 510.0
JUNCTION-3035 560.0
JUNCTION-3036 580.0
JUNCTION-3037 580.0
JUNCTION-3038 520.0
JUNCTION-3039 505.0
JUNCTION-304 48.0
JUNCTION-3040 520.0
JUNCTION-3041 535.0
JUNCTION-3042 565.0
JUNCTION-3043 545.0
JUNCTION-3044 560.0
JUNCTION-3045 515.0
JUNCTION-3046 500.0
JUNCTION-3047 480.0
JUNCTION-3048 460.0
JUNCTION-3049 540.0
JUNCTION-305 45.0
JUNCTION-3050 600.0
JUNCTION-3051 600.0
JUNCTION-3052 605.0
JUNCTION-3053 550.0
JUNCTION-3054 540.0
JUNCTION-3055 585.0
JUNCTION-3056 585.0
JUNCTION-3057 560.0
JUNCTION-3058 550.0
JUNCTION-3059 550.0
JUNCTION-306 39.0
JUNCTION-3060 575.0
JUNCTION-3061 560.0
JUNCTION-3062 550.0
JUNCTION-3063 540.0
JUNCTION-3064 550.0
JUNCTION-3065 560.0
JUNCTION-3066 540.0
JUNCTION-3067 520.0
JUNCTION-3068 510.0
JUNCTION-3069 495.0
JUNCTION-307 38.0
JUNCTION-3070 520.0
JUNCTION-3071 480.0
JUNCTION-3072 525.0
JUNCTION-3073 545.0
JUNCTION-3074 560.0
JUNCTION-3075 520.0
JUNCTION-3076 480.0
JUNCTION-3077 540.0
JUNCTION-3078 440.0
JUNCTION-3079 500.0
JUNCTION-308 35.0
JUNCTION-3080 460.0
JUNCTION-3081 500.0
JUNCTION-3082 560.0
JUNCTION-3083 565.0
JUNCTION-3084 480.0
JUNCTION-3085 460.0
JUNCTION-3086 500.0
JUNCTION-3087 440.0
JUNCTION-3088 450.0
JUNCTION-3089 440.0
JUNCTION-309 45.0
JUNCTION-3090 495.0
JUNCTION-3091 470.0
JUNCTION-3092 545.0
JUNCTION-3093 535.0
JUNCTION-3094 530.0
JUNCTION-3095 480.0
JUNCTION-3096 540.0
JUNCTION-3097 520.0
JUNCTION-3098 485.0
JUNCTION-3099 470.0
JUNCTION-31 23.0
JUNCTION-310 45.0
JUNCTION-3100 420.0
JUNCTION-3101 400.0
JUNCTION-3102 445.0
JUNCTION-3103 500.0
JUNCTION-3104 512.0
JUNCTION-3105 430.0
JUNCTION-3106 425.0
JUNCTION-3107 435.0
JUNCTION-3108 435.0
JUNCTION-3109 460.0
JUNCTION-311 42.0
JUNCTION-3110 440.0
JUNCTION-3111 420.0
JUNCTION-3112 395.0
JUNCTION-3113 400.0
JUNCTION-3114 395.0
JUNCTION-3115 530.0
JUNCTION-3116 490.0
JUNCTION-3117 465.0
JUNCTION-3118 430.0
JUNCTION-3119 520.0
JUNCTION-312 52.0
JUNCTION-3120 485.0
JUNCTION-3121 490.0
JUNCTION-3122 495.0
JUNCTION-3123 465.0
JUNCTION-3124 460.0
JUNCTION-3125 470.0
JUNCTION-3126 460.0
JUNCTION-3127 445.0
JUNCTION-3128 445.0
JUNCTION-3129 430.0
JUNCTION-313 58.0
JUNCTION-3130 440.0
JUNCTION-3131 455.0
JUNCTION-3132 440.0
JUNCTION-3133 430.0
JUNCTION-3134 440.0
JUNCTION-3135 440.0
JUNCTION-3136 585.0
JUNCTION-3137 595.8
JUNCTION-3138 605.0
JUNCTION-3139 545.0
JUNCTION-314 56.0
JUNCTION-3140 520.0
JUNCTION-3141 595.0
JUNCTION-3142 480.0
JUNCTION-3143 504.18
JUNCTION-3144 665.0
JUNCTION-3145 665.0
JUNCTION-3146 512.0
JUNCTION-3147 505.0
JUNCTION-3148 510.0
JUNCTION-3149 500.0
JUNCTION-315 75.0
JUNCTION-3150 480.0
JUNCTION-3151 480.0
JUNCTION-3152 465.0
JUNCTION-3153 455.0
JUNCTION-3154 435.0
JUNCTION-3155 480.0
JUNCTION-3156 425.0
JUNCTION-3157 475.0
JUNCTION-3158 435.0
JUNCTION-3159 440.0
JUNCTION-316 88.0
JUNCTION-3160 415.0
JUNCTION-3161 610.0
JUNCTION-3162 640.0
JUNCTION-3163 465.0
JUNCTION-3164 460.0
JUNCTION-3165 500.0
JUNCTION-3166 440.0
JUNCTION-3167 440.0
JUNCTION-3168 440.0
JUNCTION-3169 480.0
JUNCTION-317 88.0
JUNCTION-3170 500.0
JUNCTION-3171 505.0
JUNCTION-3172 555.0
JUNCTION-3173 455.0
JUNCTION-3174 435.0
JUNCTION-3175 430.0
JUNCTION-3176 460.0
JUNCTION-3177 465.0
JUNCTION-3178 520.0
JUNCTION-3179 500.0
JUNCTION-318 85.0
JUNCTION-3180 520.0
JUNCTION-3181 500.0
JUNCTION-3182 500.0
JUNCTION-3183 440.0
JUNCTION-3184 430.0
JUNCTION-3185 430.0
JUNCTION-3186 435.0
JUNCTION-3187 435.0
JUNCTION-3188 440.0
JUNCTION-3189 480.0
JUNCTION-319 84.0
JUNCTION-3190 440.0
JUNCTION-3191 440.0
JUNCTION-3192 490.0
JUNCTION-3193 510.0
JUNCTION-3194 525.0
JUNCTION-3195 500.0
JUNCTION-3196 415.0
JUNCTION-3197 420.0
JUNCTION-3198 440.0
JUNCTION-3199 420.0
JUNCTION-32 23.0
JUNCTION-320 83.0
JUNCTION-3200 400.0
JUNCTION-3201 460.0
JUNCTION-3202 410.0
JUNCTION-3203 415.0
JUNCTION-3204 420.0
JUNCTION-3205 605.0
JUNCTION-3206 455.0
JUNCTION-3207 430.0
JUNCTION-3208 444.0
JUNCTION-3209 530.0
JUNCTION-321 82.0
JUNCTION-3210 490.0
JUNCTION-3211 510.0
JUNCTION-3212 550.0
JUNCTION-3213 486.0
JUNCTION-3214 649.52
JUNCTION-3215 0.0
JUNCTION-3216 0.0
JUNCTION-3217 504.18
JUNCTION-3218 600.0
JUNCTION-3219 720.0
JUNCTION-322 75.0
JUNCTION-3220 620.0
JUNCTION-3221 620.0
JUNCTION-3222 620.0
JUNCTION-3223 620.0
JUNCTION-3224 620.0
JUNCTION-3225 660.0
JUNCTION-3226 640.0
JUNCTION-3227 620.0
JUNCTION-3228 590.0
JUNCTION-3229 600.0
JUNCTION-323 101.0
JUNCTION-3230 600.0
JUNCTION-3231 590.0
JUNCTION-3232 600.0
JUNCTION-3233 585.0
JUNCTION-3234 545.0
JUNCTION-3235 600.0
JUNCTION-3236 600.0
JUNCTION-3237 512.0
JUNCTION-3238 690.0
JUNCTION-3239 660.0
JUNCTION-324 100.0
JUNCTION-3240 510.0
JUNCTION-3241 649.52
JUNCTION-3242 815.25
JUNCTION-3243 596.0
JUNCTION-3244 596.0
JUNCTION-3245 680.0
JUNCTION-3246 655.0
JUNCTION-3247 720.0
JUNCTION-3248 715.0
JUNCTION-3249 840.0
JUNCTION-325 101.0
JUNCTION-3250 832.0
JUNCTION-3251 840.0
JUNCTION-3252 710.0
JUNCTION-3253 625.0
JUNCTION-3254 600.0
JUNCTION-3255 600.0
JUNCTION-3256 640.0
JUNCTION-3257 715.0
JUNCTION-3258 720.0
JUNCTION-3259 760.0
JUNCTION-326 99.0
JUNCTION-3260 770.0
JUNCTION-3261 665.0
JUNCTION-3262 665.0
JUNCTION-3263 715.0
JUNCTION-3264 680.0
JUNCTION-3265 600.0
JUNCTION-3266 540.0
JUNCTION-3267 540.0
JUNCTION-3268 585.0
JUNCTION-3269 590.0
JUNCTION-327 100.0
JUNCTION-3270 600.0
JUNCTION-3271 600.0
JUNCTION-3272 590.0
JUNCTION-3273 580.0
JUNCTION-3274 580.0
JUNCTION-3275 620.0
JUNCTION-3276 640.0
JUNCTION-3277 640.0
JUNCTION-3278 590.0
JUNCTION-3279 595.0
JUNCTION-328 95.0
JUNCTION-3280 680.0
JUNCTION-3281 680.0
JUNCTION-3282 660.0
JUNCTION-3283 660.0
JUNCTION-3284 940.0
JUNCTION-3285 920.0
JUNCTION-3286 890.0
JUNCTION-3287 720.0
JUNCTION-3288 600.0
JUNCTION-3289 815.25
JUNCTION-329 100.0
JUNCTION-3290 950.0
JUNCTION-3291 880.0
JUNCTION-3292 950.0
JUNCTION-3293 810.0
JUNCTION-3294 825.0
JUNCTION-3295 840.0
JUNCTION-3296 920.0
JUNCTION-3297 953.0
JUNCTION-3298 837.0
JUNCTION-3299 820.0
JUNCTION-33 15.0
JUNCTION-330 97.0
JUNCTION-3300 825.0
JUNCTION-3301 800.0
JUNCTION-3302 800.0
JUNCTION-3303 730.0
JUNCTION-3304 725.0
JUNCTION-3305 705.0
JUNCTION-3306 705.0
JUNCTION-3307 710.0
JUNCTION-3308 700.0
JUNCTION-3309 705.0
JUNCTION-331 97.0
JUNCTION-3310 900.0
JUNCTION-3311 920.0
JUNCTION-3312 680.0
JUNCTION-3313 680.0
JUNCTION-3314 680.0
JUNCTION-3315 660.0
JUNCTION-3316 660.0
JUNCTION-3317 755.0
JUNCTION-3318 940.0
JUNCTION-3319 680.0
JUNCTION-332 100.0
JUNCTION-3320 42.0
JUNCTION-3321 42.0
JUNCTION-3322 0.0
JUNCTION-333 94.0
JUNCTION-334 82.0
JUNCTION-335 68.0
JUNCTION-336 72.0
JUNCTION-337 75.0
JUNCTION-338 67.0
JUNCTION-339 71.0
JUNCTION-34 30.0
JUNCTION-340 71.0
JUNCTION-341 65.0
JUNCTION-342 40.0
JUNCTION-343 41.0
JUNCTION-344 35.0
JUNCTION-345 30.0
JUNCTION-346 30.0
JUNCTION-347 30.0
JUNCTION-348 29.0
JUNCTION-349 32.0
JUNCTION-35 29.0
JUNCTION-350 32.0
JUNCTION-351 31.0
JUNCTION-352 32.0
JUNCTION-353 32.0
JUNCTION-354 30.0
JUNCTION-355 30.0
JUNCTION-356 30.0
JUNCTION-357 31.0
JUNCTION-358 30.0
JUNCTION-359 31.0
JUNCTION-36 30.0
JUNCTION-360 30.0
JUNCTION-361 25.0
JUNCTION-362 25.0
JUNCTION-363 25.0
JUNCTION-364 25.0
JUNCTION-365 26.0
JUNCTION-366 27.0
JUNCTION-367 28.0
JUNCTION-368 29.0
JUNCTION-369 25.0
JUNCTION-37 38.0
JUNCTION-370 27.0
JUNCTION-371 28.0
JUNCTION-372 35.0
JUNCTION-373 34.0
JUNCTION-374 65.0
JUNCTION-375 65.0
JUNCTION-376 30.0
JUNCTION-377 30.0
JUNCTION-378 31.0
JUNCTION-379 31.0
JUNCTION-38 44.0
JUNCTION-380 32.0
JUNCTION-381 32.0
JUNCTION-382 32.0
JUNCTION-383 33.0
JUNCTION-384 32.0
JUNCTION-385 32.0
JUNCTION-386 33.0
JUNCTION-387 33.0
JUNCTION-388 33.0
JUNCTION-389 33.0
JUNCTION-39 47.0
JUNCTION-390 34.0
JUNCTION-391 34.0
JUNCTION-392 34.0
JUNCTION-393 33.0
JUNCTION-394 34.0
JUNCTION-395 34.0
JUNCTION-396 34.0
JUNCTION-397 34.0
JUNCTION-398 34.0
JUNCTION-399 35.0
JUNCTION-4 45.0
JUNCTION-40 48.0
JUNCTION-400 35.0
JUNCTION-401 32.0
JUNCTION-402 31.0
JUNCTION-403 36.0
JUNCTION-404 40.0
JUNCTION-405 40.0
JUNCTION-406 42.0
JUNCTION-407 35.0
JUNCTION-408 40.0
JUNCTION-409 40.0
JUNCTION-41 80.0
JUNCTION-410 40.0
JUNCTION-411 40.0
JUNCTION-412 50.0
JUNCTION-413 45.0
JUNCTION-414 43.0
JUNCTION-415 43.0
JUNCTION-416 41.0
JUNCTION-417 46.0
JUNCTION-418 58.0
JUNCTION-419 40.0
JUNCTION-42 80.0
JUNCTION-420 44.0
JUNCTION-421 43.0
JUNCTION-422 42.0
JUNCTION-423 43.0
JUNCTION-424 44.0
JUNCTION-425 42.0
JUNCTION-426 44.0
JUNCTION-427 48.0
JUNCTION-428 58.0
JUNCTION-429 54.0
JUNCTION-43 60.0
JUNCTION-430 60.0
JUNCTION-431 45.0
JUNCTION-432 60.0
JUNCTION-433 60.0
JUNCTION-434 60.0
JUNCTION-435 95.0
JUNCTION-436 101.0
JUNCTION-437 105.0
JUNCTION-438 140.0
JUNCTION-439 193.0
JUNCTION-44 82.0
JUNCTION-440 105.0
JUNCTION-441 60.0
JUNCTION-442 62.0
JUNCTION-443 60.0
JUNCTION-444 52.0
JUNCTION-445 68.0
JUNCTION-446 75.0
JUNCTION-447 60.0
JUNCTION-448 52.0
JUNCTION-449 193.0
JUNCTION-45 60.0
JUNCTION-450 59.0
JUNCTION-451 55.0
JUNCTION-452 52.0
JUNCTION-453 45.0
JUNCTION-454 44.0
JUNCTION-455 40.0
JUNCTION-456 45.0
JUNCTION-457 45.0
JUNCTION-458 43.0
JUNCTION-459 40.0
JUNCTION-46 70.0
JUNCTION-460 47.0
JUNCTION-461 45.0
JUNCTION-462 48.0
JUNCTION-463 46.0
JUNCTION-464 45.0
JUNCTION-465 48.0
JUNCTION-466 50.0
JUNCTION-467 50.0
JUNCTION-468 52.0
JUNCTION-469 50.0
JUNCTION-47 20.0
JUNCTION-470 58.0
JUNCTION-471 51.0
JUNCTION-472 50.0
JUNCTION-473 55.0
JUNCTION-474 56.0
JUNCTION-475 55.0
JUNCTION-476 63.0
JUNCTION-477 62.0
JUNCTION-478 60.0
JUNCTION-479 70.0
JUNCTION-48 26.0
JUNCTION-480 70.0
JUNCTION-481 100.0
JUNCTION-482 65.0
JUNCTION-483 68.0
JUNCTION-484 69.0
JUNCTION-485 72.0
JUNCTION-486 65.0
JUNCTION-487 56.0
JUNCTION-488 55.0
JUNCTION-489 57.0
JUNCTION-49 25.0
JUNCTION-490 55.0
JUNCTION-491 52.0
JUNCTION-492 49.0
JUNCTION-493 48.0
JUNCTION-494 48.0
JUNCTION-495 48.0
JUNCTION-496 47.0
JUNCTION-497 49.0
JUNCTION-498 52.0
JUNCTION-499 55.0
JUNCTION-5 55.0
JUNCTION-50 20.0
JUNCTION-500 52.0
JUNCTION-501 54.0
JUNCTION-502 60.0
JUNCTION-503 57.0
JUNCTION-504 48.0
JUNCTION-505 47.0
JUNCTION-506 46.0
JUNCTION-507 45.0
JUNCTION-508 43.0
JUNCTION-509 43.0
JUNCTION-51 17.0
JUNCTION-510 53.0
JUNCTION-511 49.0
JUNCTION-512 54.0
JUNCTION-513 55.0
JUNCTION-514 54.0
JUNCTION-515 53.0
JUNCTION-516 50.0
JUNCTION-517 50.0
JUNCTION-518 50.0
JUNCTION-519 55.0
JUNCTION-52 18.0
JUNCTION-520 55.0
JUNCTION-521 50.0
JUNCTION-522 49.0
JUNCTION-523 51.0
JUNCTION-524 50.0
JUNCTION-525 54.0
JUNCTION-526 54.0
JUNCTION-527 59.0
JUNCTION-528 53.0
JUNCTION-529 68.0
JUNCTION-53 30.0
JUNCTION-530 68.0
JUNCTION-531 67.0
JUNCTION-532 71.0
JUNCTION-533 72.0
JUNCTION-534 75.0
JUNCTION-535 75.0
JUNCTION-536 75.0
JUNCTION-537 78.0
JUNCTION-538 74.0
JUNCTION-539 71.0
JUNCTION-54 19.0
JUNCTION-540 66.0
JUNCTION-541 67.0
JUNCTION-542 73.0
JUNCTION-543 70.0
JUNCTION-544 78.0
JUNCTION-545 78.0
JUNCTION-546 82.0
JUNCTION-547 81.0
JUNCTION-548 80.0
JUNCTION-549 82.0
JUNCTION-55 15.0
JUNCTION-550 86.0
JUNCTION-551 82.0
JUNCTION-552 85.0
JUNCTION-553 86.0
JUNCTION-554 86.0
JUNCTION-555 85.0
JUNCTION-556 86.0
JUNCTION-557 86.0
JUNCTION-558 87.0
JUNCTION-559 74.0
JUNCTION-56 18.0
JUNCTION-560 81.0
JUNCTION-561 85.0
JUNCTION-562 92.0
JUNCTION-563 88.0
JUNCTION-564 90.0
JUNCTION-565 91.0
JUNCTION-566 90.0
JUNCTION-567 90.0
JUNCTION-568 96.0
JUNCTION-569 95.0
JUNCTION-57 18.0
JUNCTION-570 91.0
JUNCTION-571 94.0
JUNCTION-572 96.0
JUNCTION-573 94.0
JUNCTION-574 94.0
JUNCTION-575 94.0
JUNCTION-576 99.0
JUNCTION-577 100.0
JUNCTION-578 72.0
JUNCTION-579 75.0
JUNCTION-58 18.0
JUNCTION-580 98.0
JUNCTION-581 98.0
JUNCTION-582 97.0
JUNCTION-583 97.0
JUNCTION-584 90.0
JUNCTION-585 83.0
JUNCTION-586 83.0
JUNCTION-587 83.0
JUNCTION-588 82.0
JUNCTION-589 80.0
JUNCTION-59 18.0
JUNCTION-590 80.0
JUNCTION-591 60.0
JUNCTION-592 67.0
JUNCTION-593 63.0
JUNCTION-594 71.0
JUNCTION-595 72.0
JUNCTION-596 72.0
JUNCTION-597 72.0
JUNCTION-598 72.0
JUNCTION-599 68.0
JUNCTION-6 47.0
JUNCTION-60 18.0
JUNCTION-600 68.0
JUNCTION-601 68.0
JUNCTION-602 65.0
JUNCTION-603 64.0
JUNCTION-604 64.0
JUNCTION-605 73.0
JUNCTION-606 74.0
JUNCTION-607 73.0
JUNCTION-608 78.0
JUNCTION-609 73.0
JUNCTION-61 16.0
JUNCTION-610 75.0
JUNCTION-611 79.0
JUNCTION-612 78.0
JUNCTION-613 80.0
JUNCTION-614 82.0
JUNCTION-615 80.0
JUNCTION-616 81.0
JUNCTION-617 78.0
JUNCTION-618 72.0
JUNCTION-619 74.0
JUNCTION-62 15.0
JUNCTION-620 77.0
JUNCTION-621 77.0
JUNCTION-622 78.0
JUNCTION-623 68.0
JUNCTION-624 68.0
JUNCTION-625 68.0
JUNCTION-626 63.0
JUNCTION-627 69.0
JUNCTION-628 65.0
JUNCTION-629 62.0
JUNCTION-63 15.0
JUNCTION-630 84.0
JUNCTION-631 82.0
JUNCTION-632 90.0
JUNCTION-633 98.0
JUNCTION-634 98.0
JUNCTION-635 95.0
JUNCTION-636 95.0
JUNCTION-637 99.0
JUNCTION-638 100.0
JUNCTION-639 98.0
JUNCTION-64 15.0
JUNCTION-640 98.0
JUNCTION-641 91.0
JUNCTION-642 87.0
JUNCTION-643 83.0
JUNCTION-644 85.0
JUNCTION-645 86.0
JUNCTION-646 87.0
JUNCTION-647 84.0
JUNCTION-648 90.0
JUNCTION-649 91.0
JUNCTION-65 15.0
JUNCTION-650 77.0
JUNCTION-651 80.0
JUNCTION-652 82.0
JUNCTION-653 84.0
JUNCTION-654 80.0
JUNCTION-655 79.0
JUNCTION-656 78.0
JUNCTION-657 77.0
JUNCTION-658 79.0
JUNCTION-659 78.0
JUNCTION-66 17.0
JUNCTION-660 84.0
JUNCTION-661 78.0
JUNCTION-662 89.0
JUNCTION-663 90.0
JUNCTION-664 97.0
JUNCTION-665 97.0
JUNCTION-666 97.0
JUNCTION-667 97.0
JUNCTION-668 97.0
JUNCTION-669 97.0
JUNCTION-67 60.0
JUNCTION-670 72.0
JUNCTION-671 73.0
JUNCTION-672 75.0
JUNCTION-673 75.0
JUNCTION-674 80.0
JUNCTION-675 84.0
JUNCTION-676 81.0
JUNCTION-677 85.0
JUNCTION-678 85.0
JUNCTION-679 88.0
JUNCTION-68 60.0
JUNCTION-680 82.0
JUNCTION-681 84.0
JUNCTION-682 83.0
JUNCTION-683 81.0
JUNCTION-684 82.0
JUNCTION-685 83.0
JUNCTION-686 75.0
JUNCTION-687 75.0
JUNCTION-688 73.0
JUNCTION-689 72.0
JUNCTION-69 65.0
JUNCTION-690 70.0
JUNCTION-691 65.0
JUNCTION-692 65.0
JUNCTION-693 63.0
JUNCTION-694 64.0
JUNCTION-695 63.0
JUNCTION-696 60.0
JUNCTION-697 60.0
JUNCTION-698 59.0
JUNCTION-699 60.0
JUNCTION-7 40.0
JUNCTION-70 70.0
JUNCTION-700 62.0
JUNCTION-701 57.0
JUNCTION-702 78.0
JUNCTION-703 75.0
JUNCTION-704 75.0
JUNCTION-705 74.0
JUNCTION-706 73.0
JUNCTION-707 70.0
JUNCTION-708 67.0
JUNCTION-709 68.0
JUNCTION-71 80.0
JUNCTION-710 70.0
JUNCTION-711 73.0
JUNCTION-712 69.0
JUNCTION-713 67.0
JUNCTION-714 64.0
JUNCTION-715 65.0
JUNCTION-716 64.0
JUNCTION-717 64.0
JUNCTION-718 62.0
JUNCTION-719 86.0
JUNCTION-72 75.0
JUNCTION-720 85.0
JUNCTION-721 86.0
JUNCTION-722 122.0
JUNCTION-723 118.0
JUNCTION-724 180.0
JUNCTION-725 180.0
JUNCTION-726 100.0
JUNCTION-727 95.0
JUNCTION-728 88.0
JUNCTION-729 91.0
JUNCTION-73 85.0
JUNCTION-730 91.0
JUNCTION-731 93.0
JUNCTION-732 95.0
JUNCTION-733 97.0
JUNCTION-734 93.0
JUNCTION-735 86.0
JUNCTION-736 88.0
JUNCTION-737 86.0
JUNCTION-738 92.0
JUNCTION-739 93.0
JUNCTION-74 15.0
JUNCTION-740 91.0
JUNCTION-741 95.0
JUNCTION-742 95.0
JUNCTION-743 91.0
JUNCTION-744 91.0
JUNCTION-745 91.0
JUNCTION-746 98.0
JUNCTION-747 120.0
JUNCTION-748 89.0
JUNCTION-749 92.0
JUNCTION-75 40.0
JUNCTION-750 93.0
JUNCTION-751 93.0
JUNCTION-752 105.0
JUNCTION-753 67.0
JUNCTION-754 67.0
JUNCTION-755 95.0
JUNCTION-756 93.0
JUNCTION-757 93.0
JUNCTION-758 90.0
JUNCTION-759 92.0
JUNCTION-76 20.0
JUNCTION-760 93.0
JUNCTION-761 89.0
JUNCTION-762 106.0
JUNCTION-763 85.0
JUNCTION-764 91.0
JUNCTION-765 91.0
JUNCTION-766 91.0
JUNCTION-767 95.0
JUNCTION-768 95.0
JUNCTION-769 95.0
JUNCTION-77 20.0
JUNCTION-770 96.0
JUNCTION-771 97.0
JUNCTION-772 97.0
JUNCTION-773 100.0
JUNCTION-774 95.0
JUNCTION-775 95.0
JUNCTION-776 94.0
JUNCTION-777 99.0
JUNCTION-778 100.0
JUNCTION-779 100.0
JUNCTION-78 20.0
JUNCTION-780 102.0
JUNCTION-781 102.0
JUNCTION-782 104.0
JUNCTION-783 104.0
JUNCTION-784 104.0
JUNCTION-785 105.0
JUNCTION-786 110.0
JUNCTION-787 87.0
JUNCTION-788 88.0
JUNCTION-789 88.0
JUNCTION-79 30.0
JUNCTION-790 89.0
JUNCTION-791 85.0
JUNCTION-792 84.0
JUNCTION-793 85.0
JUNCTION-794 90.0
JUNCTION-795 87.0
JUNCTION-796 84.0
JUNCTION-797 84.0
JUNCTION-798 82.0
JUNCTION-799 90.0
JUNCTION-8 33.0
JUNCTION-80 39.0
JUNCTION-800 95.0
JUNCTION-801 105.0
JUNCTION-802 100.0
JUNCTION-803 95.0
JUNCTION-804 97.0
JUNCTION-805 85.0
JUNCTION-806 95.0
JUNCTION-807 105.0
JUNCTION-808 33.0
JUNCTION-809 32.0
JUNCTION-81 38.0
JUNCTION-810 32.0
JUNCTION-811 33.0
JUNCTION-812 34.0
JUNCTION-813 33.0
JUNCTION-814 35.0
JUNCTION-815 34.0
JUNCTION-816 35.0
JUNCTION-817 34.0
JUNCTION-818 35.0
JUNCTION-819 35.0
JUNCTION-82 44.0
JUNCTION-820 35.0
JUNCTION-821 35.0
JUNCTION-822 35.0
JUNCTION-823 35.0
JUNCTION-824 35.0
JUNCTION-825 33.0
JUNCTION-826 32.0
JUNCTION-827 31.0
JUNCTION-828 29.0
JUNCTION-829 30.0
JUNCTION-83 48.0
JUNCTION-830 28.0
JUNCTION-831 35.0
JUNCTION-832 31.0
JUNCTION-833 32.0
JUNCTION-834 30.0
JUNCTION-835 29.0
JUNCTION-836 27.0
JUNCTION-837 27.0
JUNCTION-838 50.0
JUNCTION-839 50.0
JUNCTION-84 90.0
JUNCTION-840 50.0
JUNCTION-841 50.0
JUNCTION-842 49.0
JUNCTION-843 48.0
JUNCTION-844 50.0
JUNCTION-845 48.0
JUNCTION-846 45.0
JUNCTION-847 45.0
JUNCTION-848 47.0
JUNCTION-849 48.0
JUNCTION-85 103.0
JUNCTION-850 45.0
JUNCTION-851 45.0
JUNCTION-852 50.0
JUNCTION-853 44.0
JUNCTION-854 44.0
JUNCTION-855 45.0
JUNCTION-856 45.0
JUNCTION-857 40.0
JUNCTION-858 40.0
JUNCTION-859 40.0
JUNCTION-86 48.0
JUNCTION-860 40.0
JUNCTION-861 40.0
JUNCTION-862 42.0
JUNCTION-863 42.0
JUNCTION-864 40.0
JUNCTION-865 40.0
JUNCTION-866 42.0
JUNCTION-867 35.0
JUNCTION-868 33.0
JUNCTION-869 32.0
JUNCTION-87 26.0
JUNCTION-870 31.0
JUNCTION-871 29.0
JUNCTION-872 21.0
JUNCTION-873 35.0
JUNCTION-874 60.0
JUNCTION-875 27.0
JUNCTION-876 34.0
JUNCTION-877 34.0
JUNCTION-878 35.0
JUNCTION-879 35.0
JUNCTION-88 20.0
JUNCTION-880 35.0
JUNCTION-881 37.0
JUNCTION-882 37.0
JUNCTION-883 38.0
JUNCTION-884 38.0
JUNCTION-885 37.0
JUNCTION-886 38.0
JUNCTION-887 37.0
JUNCTION-888 39.0
JUNCTION-889 42.0
JUNCTION-89 21.0
JUNCTION-890 39.0
JUNCTION-891 39.0
JUNCTION-892 40.0
JUNCTION-893 38.0
JUNCTION-894 38.0
JUNCTION-895 50.0
JUNCTION-896 50.0
JUNCTION-897 35.0
JUNCTION-898 40.0
JUNCTION-899 38.0
JUNCTION-9 35.0
JUNCTION-90 21.0
JUNCTION-900 70.0
JUNCTION-901 92.0
JUNCTION-902 70.0
JUNCTION-903 75.0
JUNCTION-904 80.0
JUNCTION-905 50.0
JUNCTION-906 120.0
JUNCTION-907 125.0
JUNCTION-908 75.0
JUNCTION-909 85.0
JUNCTION-91 21.0
JUNCTION-910 95.0
JUNCTION-911 130.0
JUNCTION-912 90.0
JUNCTION-913 100.0
JUNCTION-914 120.0
JUNCTION-915 110.0
JUNCTION-916 95.0
JUNCTION-917 66.0
JUNCTION-918 82.0
JUNCTION-919 80.0
JUNCTION-92 16.0
JUNCTION-920 65.0
JUNCTION-921 50.0
JUNCTION-922 65.0
JUNCTION-923 60.0
JUNCTION-924 31.0
JUNCTION-925 30.0
JUNCTION-926 62.0
JUNCTION-927 50.0
JUNCTION-928 50.0
JUNCTION-929 50.0
JUNCTION-93 18.0
JUNCTION-930 62.0
JUNCTION-931 60.0
JUNCTION-932 78.0
JUNCTION-933 160.0
JUNCTION-934 80.0
JUNCTION-935 160.0
JUNCTION-936 75.0
JUNCTION-937 45.0
JUNCTION-938 41.0
JUNCTION-939 35.0
JUNCTION-94 18.0
JUNCTION-940 35.0
JUNCTION-941 43.0
JUNCTION-942 42.0
JUNCTION-943 40.0
JUNCTION-944 40.0
JUNCTION-945 41.0
JUNCTION-946 44.0
JUNCTION-947 47.0
JUNCTION-948 50.0
JUNCTION-949 42.0
JUNCTION-95 29.0
JUNCTION-950 40.0
JUNCTION-951 40.0
JUNCTION-952 45.0
JUNCTION-953 65.0
JUNCTION-954 62.0
JUNCTION-955 75.0
JUNCTION-956 70.0
JUNCTION-957 72.0
JUNCTION-958 80.0
JUNCTION-959 79.0
JUNCTION-96 28.0
JUNCTION-960 80.0
JUNCTION-961 75.0
JUNCTION-962 65.0
JUNCTION-963 32.0
JUNCTION-964 33.0
JUNCTION-965 33.0
JUNCTION-966 31.0
JUNCTION-967 56.0
JUNCTION-968 57.0
JUNCTION-969 61.0
JUNCTION-97 36.0
JUNCTION-970 55.0
JUNCTION-971 55.0
JUNCTION-972 55.0
JUNCTION-973 54.0
JUNCTION-974 55.0
JUNCTION-975 55.0
JUNCTION-976 55.0
JUNCTION-977 55.0
JUNCTION-978 60.0
JUNCTION-979 55.0
JUNCTION-98 36.0
JUNCTION-980 65.0
JUNCTION-981 65.0
JUNCTION-982 65.0
JUNCTION-983 62.0
JUNCTION-984 60.0
JUNCTION-985 65.0
JUNCTION-986 54.0
JUNCTION-987 65.0
JUNCTION-988 70.0
JUNCTION-989 65.0
JUNCTION-99 30.0
JUNCTION-990 64.0
JUNCTION-991 65.0
JUNCTION-992 65.0
JUNCTION-993 65.0
JUNCTION-994 72.0
JUNCTION-995 76.0
JUNCTION-996 68.0
JUNCTION-997 67.0
JUNCTION-998 65.0
JUNCTION-999 70.0

[RESERVOIRS]
;ID  Head  Pattern
;-----------------
RESERVOIR-3323 27.45

[TANKS]
;ID  Elev.  InitLvl  MinLvl  MaxLvl  Diam  MinVol  Curve
;-------------------------------------------------------
TANK-3324 167.3 26.8815 0.0 30.0 110.5 0.0
TANK-3325 196.3 21.52945 0.0 23.4 149.0 0.0
TANK-3326 206.0 12.00319 0.0 31.0 73.4 0.0
TANK-3327 196.0 18.94476 0.0 23.4 274.94 0.0
TANK-3328 196.0 15.12888 0.0 23.4 120.6 0.0
TANK-3329 196.0 15.12888 0.0 23.4 120.6 0.0
TANK-3330 192.0 23.77782 0.0 29.3 207.0 0.0
TANK-3331 301.0 18.01642 0.0 24.0 214.75 0.0
TANK-3332 296.0 24.86182 0.0 34.0 88.08 0.0
TANK-3333 304.2 17.02109 0.0 21.0 155.9 0.0
TANK-3334 301.0 19.36404 0.0 24.0 133.2 0.0
TANK-3335 300.0 17.89969 0.0 20.0 101.1 0.0
TANK-3336 301.0 18.22089 0.0 20.0 115.9 0.0
TANK-3337 415.0 22.19122 0.0 25.0 99.81 0.0
TANK-3338 416.0 20.34015 0.0 24.0 119.1 0.0
TANK-3339 416.0 20.34015 0.0 24.0 119.1 0.0
TANK-3340 402.5 35.25943 0.0 37.5 87.8 0.0
TANK-3341 416.0 22.38687 0.0 25.0 59.9 0.0
TANK-3342 416.0 21.40451 0.0 24.0 65.8 0.0
TANK-3343 505.3 29.46747 0.0 29.5 76.0 0.0
TANK-3344 505.3 29.46747 0.0 29.5 76.0 0.0
TANK-3345 508.6 23.74442 0.0 25.0 142.9 0.0
TANK-3346 560.0 16.79968 0.0 18.0 62.7 0.0
TANK-3347 510.0 22.3161 0.0 24.0 99.7 0.0
TANK-3348 665.0 18.69165 0.0 20.0 145.66 0.0
TANK-3349 665.0 18.14948 0.0 19.0 115.62 0.0
TANK-3350 654.4 26.55621 0.0 31.5 52.34 0.0
TANK-3351 664.0 18.96844 0.0 22.0 65.0 0.0
TANK-3352 842.0 28.01337 0.0 31.8 51.3 0.0
TANK-3353 846.0 24.66669 0.0 27.0 68.0 0.0
TANK-3354 960.0 24.97339 0.0 29.5 53.74 0.0
TANK-3355 970.0 12.69482 0.0 20.0 85.79 0.0
TANK-3356 967.0 22.12622 0.0 23.0 59.9 0.0
TANK-3357 196.0 16.4996 0.0 23.75 169.0 0.0

[PIPES]
;ID  SNode  ENode  Len  Diam  Roughness  Mloss  Status
;-----------------------------------------------------
LINK-0 JUNCTION-0 JUNCTION-1 66.26 66.0 85.0 0.0 OPEN
LINK-1 JUNCTION-1 JUNCTION-2 626.53 66.0 85.0 0.0 OPEN
LINK-10 JUNCTION-10 JUNCTION-11 151.74 36.0 110.0 0.0 OPEN
LINK-100 JUNCTION-91 JUNCTION-92 1464.76 30.0 95.0 0.0 OPEN
LINK-1000 JUNCTION-871 JUNCTION-875 633.95 12.0 70.0 0.0 OPEN
LINK-1001 JUNCTION-812 JUNCTION-876 563.02 8.0 120.0 0.0 OPEN
LINK-1002 JUNCTION-876 JUNCTION-877 285.41 8.0 125.0 0.0 OPEN
LINK-1003 JUNCTION-876 JUNCTION-878 571.23 8.0 125.0 0.0 OPEN
LINK-1004 JUNCTION-878 JUNCTION-879 61.43 8.0 125.0 0.0 OPEN
LINK-1005 JUNCTION-878 JUNCTION-880 503.11 8.0 135.0 0.0 OPEN
LINK-1006 JUNCTION-881 JUNCTION-882 249.53 12.0 135.0 0.0 OPEN
LINK-1007 JUNCTION-882 JUNCTION-883 568.11 8.0 135.0 0.0 OPEN
LINK-1008 JUNCTION-883 JUNCTION-884 277.37 8.0 135.0 0.0 OPEN
LINK-1009 JUNCTION-882 JUNCTION-885 101.91 12.0 130.0 0.0 OPEN
LINK-101 JUNCTION-90 JUNCTION-93 1282.62 24.0 85.0 0.0 OPEN
LINK-1010 JUNCTION-885 JUNCTION-884 175.76 12.0 130.0 0.0 OPEN
LINK-1011 JUNCTION-885 JUNCTION-886 453.46 12.0 130.0 0.0 OPEN
LINK-1012 JUNCTION-886 JUNCTION-887 244.0 8.0 130.0 0.0 OPEN
LINK-1013 JUNCTION-884 JUNCTION-888 463.94 12.0 130.0 0.0 OPEN
LINK-1014 JUNCTION-888 JUNCTION-889 1276.27 12.0 130.0 0.0 OPEN
LINK-1015 JUNCTION-888 JUNCTION-890 756.64 8.0 130.0 0.0 OPEN
LINK-1016 JUNCTION-890 JUNCTION-891 263.31 8.0 130.0 0.0 OPEN
LINK-1017 JUNCTION-891 JUNCTION-892 154.89 8.0 130.0 0.0 OPEN
LINK-1018 JUNCTION-892 JUNCTION-889 576.58 8.0 130.0 0.0 OPEN
LINK-1019 JUNCTION-864 JUNCTION-891 295.41 12.0 130.0 0.0 OPEN
LINK-102 JUNCTION-89 JUNCTION-102 818.6 48.0 85.0 0.0 OPEN
LINK-1020 JUNCTION-862 JUNCTION-889 240.96 12.0 130.0 0.0 OPEN
LINK-1021 JUNCTION-867 JUNCTION-854 873.76 12.0 70.0 0.0 OPEN
LINK-1022 JUNCTION-886 JUNCTION-893 217.82 12.0 130.0 0.0 OPEN
LINK-1023 JUNCTION-893 JUNCTION-894 368.83 8.0 135.0 0.0 OPEN
LINK-1024 JUNCTION-893 JUNCTION-1533 613.94 12.0 130.0 0.0 OPEN
LINK-1025 JUNCTION-518 JUNCTION-895 307.25 8.0 125.0 0.0 OPEN
LINK-1026 JUNCTION-895 JUNCTION-896 416.83 8.0 120.0 0.0 OPEN
LINK-1027 JUNCTION-831 JUNCTION-897 194.94 20.0 110.0 0.0 OPEN
LINK-1028 JUNCTION-897 JUNCTION-1474 1640.39 24.0 110.0 0.0 OPEN
LINK-1029 JUNCTION-898 JUNCTION-899 411.03 8.0 130.0 0.0 OPEN
LINK-103 JUNCTION-89 JUNCTION-95 1065.2 12.0 130.0 0.0 OPEN
LINK-1030 JUNCTION-899 JUNCTION-900 673.25 8.0 130.0 0.0 OPEN
LINK-1031 JUNCTION-900 JUNCTION-901 166.75 8.0 130.0 0.0 OPEN
LINK-1032 JUNCTION-901 JUNCTION-902 160.34 8.0 130.0 0.0 OPEN
LINK-1033 JUNCTION-898 JUNCTION-903 920.25 24.0 110.0 0.0 OPEN
LINK-1034 JUNCTION-901 JUNCTION-904 264.75 8.0 130.0 0.0 OPEN
LINK-1035 JUNCTION-904 JUNCTION-903 48.0 8.0 130.0 0.0 OPEN
LINK-1036 JUNCTION-904 JUNCTION-905 454.96 8.0 130.0 0.0 OPEN
LINK-1037 JUNCTION-903 JUNCTION-906 1615.62 24.0 110.0 0.0 OPEN
LINK-1038 JUNCTION-906 JUNCTION-1597 1242.69 24.0 110.0 0.0 OPEN
LINK-1039 JUNCTION-874 JUNCTION-908 328.39 12.0 125.0 0.0 OPEN
LINK-104 JUNCTION-95 JUNCTION-96 640.74 8.0 130.0 0.0 OPEN
LINK-1040 JUNCTION-908 JUNCTION-909 387.44 12.0 130.0 0.0 OPEN
LINK-1041 JUNCTION-909 JUNCTION-910 199.91 12.0 130.0 0.0 OPEN
LINK-1042 JUNCTION-910 JUNCTION-911 510.18 12.0 130.0 0.0 OPEN
LINK-1043 JUNCTION-910 JUNCTION-912 345.68 12.0 125.0 0.0 OPEN
LINK-1044 JUNCTION-912 JUNCTION-913 401.4 12.0 130.0 0.0 OPEN
LINK-1045 JUNCTION-913 JUNCTION-914 246.34 8.0 130.0 0.0 OPEN
LINK-1046 JUNCTION-914 JUNCTION-915 590.17 8.0 125.0 0.0 OPEN
LINK-1047 JUNCTION-915 JUNCTION-916 276.08 8.0 125.0 0.0 OPEN
LINK-1048 JUNCTION-916 JUNCTION-874 1053.39 12.0 125.0 0.0 OPEN
LINK-1049 JUNCTION-874 JUNCTION-917 251.62 8.0 125.0 0.0 OPEN
LINK-105 JUNCTION-95 JUNCTION-97 1366.49 12.0 130.0 0.0 OPEN
LINK-1050 JUNCTION-917 JUNCTION-918 361.04 8.0 125.0 0.0 OPEN
LINK-1051 JUNCTION-918 JUNCTION-919 1218.14 8.0 125.0 0.0 OPEN
LINK-1052 JUNCTION-919 JUNCTION-920 514.26 8.0 85.0 0.0 OPEN
LINK-1053 JUNCTION-917 JUNCTION-920 907.39 8.0 125.0 0.0 OPEN
LINK-1054 JUNCTION-920 JUNCTION-921 329.5 8.0 125.0 0.0 OPEN
LINK-1055 JUNCTION-921 JUNCTION-922 564.53 8.0 135.0 0.0 OPEN
LINK-1056 JUNCTION-921 JUNCTION-905 55.45 8.0 125.0 0.0 OPEN
LINK-1057 JUNCTION-905 JUNCTION-923 670.53 8.0 125.0 0.0 OPEN
LINK-1058 JUNCTION-923 JUNCTION-924 1242.62 8.0 130.0 0.0 OPEN
LINK-1059 JUNCTION-924 JUNCTION-925 379.65 8.0 130.0 0.0 OPEN
LINK-106 JUNCTION-97 JUNCTION-98 1215.03 12.0 130.0 0.0 OPEN
LINK-1060 JUNCTION-902 JUNCTION-926 189.54 12.0 130.0 0.0 OPEN
LINK-1061 JUNCTION-926 JUNCTION-927 1111.22 12.0 130.0 0.0 OPEN
LINK-1062 JUNCTION-927 JUNCTION-928 385.81 12.0 130.0 0.0 OPEN
LINK-1063 JUNCTION-928 JUNCTION-929 96.61 12.0 130.0 0.0 OPEN
LINK-1064 JUNCTION-929 JUNCTION-930 731.06 20.0 95.0 0.0 OPEN
LINK-1065 JUNCTION-930 JUNCTION-931 35.91 8.0 130.0 0.0 OPEN
LINK-1066 JUNCTION-931 JUNCTION-936 206.75 8.0 130.0 0.0 OPEN
LINK-1067 JUNCTION-932 JUNCTION-934 22.77 20.0 95.0 0.0 OPEN
LINK-1068 JUNCTION-934 JUNCTION-930 221.33 20.0 95.0 0.0 OPEN
LINK-1069 JUNCTION-934 JUNCTION-935 699.31 20.0 95.0 0.0 OPEN
LINK-107 JUNCTION-98 JUNCTION-99 1803.88 12.0 130.0 0.0 OPEN
LINK-1070 JUNCTION-935 JUNCTION-933 28.25 20.0 95.0 0.0 OPEN
LINK-1071 JUNCTION-935 JUNCTION-932 733.76 14.0 95.0 0.0 OPEN
LINK-1072 JUNCTION-936 JUNCTION-932 17.25 8.0 130.0 0.0 OPEN
LINK-1073 JUNCTION-1477 JUNCTION-937 460.0 12.0 130.0 0.0 OPEN
LINK-1074 JUNCTION-1475 JUNCTION-938 766.5 12.0 130.0 0.0 OPEN
LINK-1075 JUNCTION-938 JUNCTION-939 847.35 12.0 130.0 0.0 OPEN
LINK-1076 JUNCTION-939 JUNCTION-940 388.25 12.0 130.0 0.0 OPEN
LINK-1077 JUNCTION-940 JUNCTION-869 988.47 12.0 130.0 0.0 OPEN
LINK-1078 JUNCTION-869 JUNCTION-1473 1401.57 12.0 130.0 0.0 OPEN
LINK-1079 JUNCTION-941 JUNCTION-942 200.26 16.0 95.0 0.0 OPEN
LINK-108 JUNCTION-99 JUNCTION-100 888.72 8.0 130.0 0.0 OPEN
LINK-1080 JUNCTION-942 JUNCTION-943 1764.43 16.0 95.0 0.0 OPEN
LINK-1081 JUNCTION-943 JUNCTION-944 83.05 16.0 95.0 0.0 OPEN
LINK-1082 JUNCTION-944 JUNCTION-945 282.56 16.0 95.0 0.0 OPEN
LINK-1083 JUNCTION-945 JUNCTION-1581 337.21 16.0 95.0 0.0 OPEN
LINK-1084 JUNCTION-946 JUNCTION-947 865.69 16.0 95.0 0.0 OPEN
LINK-1085 JUNCTION-947 JUNCTION-948 255.31 16.0 95.0 0.0 OPEN
LINK-1086 JUNCTION-948 JUNCTION-929 641.31 16.0 95.0 0.0 OPEN
LINK-1087 JUNCTION-945 JUNCTION-949 721.35 8.0 130.0 0.0 OPEN
LINK-1088 JUNCTION-949 JUNCTION-950 256.36 8.0 130.0 0.0 OPEN
LINK-1089 JUNCTION-950 JUNCTION-951 130.97 8.0 130.0 0.0 OPEN
LINK-109 JUNCTION-100 JUNCTION-101 342.78 8.0 130.0 0.0 OPEN
LINK-1090 JUNCTION-951 JUNCTION-1472 1290.43 8.0 130.0 0.0 OPEN
LINK-1091 JUNCTION-948 JUNCTION-953 1022.95 6.0 130.0 0.0 OPEN
LINK-1092 JUNCTION-953 JUNCTION-954 649.44 8.0 130.0 0.0 OPEN
LINK-1093 JUNCTION-954 JUNCTION-931 156.23 8.0 130.0 0.0 OPEN
LINK-1094 JUNCTION-953 JUNCTION-955 626.7 8.0 130.0 0.0 OPEN
LINK-1095 JUNCTION-955 JUNCTION-956 441.73 8.0 130.0 0.0 OPEN
LINK-1096 JUNCTION-956 JUNCTION-957 345.76 8.0 130.0 0.0 OPEN
LINK-1097 JUNCTION-957 JUNCTION-958 538.1 8.0 130.0 0.0 OPEN
LINK-1098 JUNCTION-958 JUNCTION-959 360.18 8.0 130.0 0.0 OPEN
LINK-1099 JUNCTION-960 JUNCTION-961 865.0 8.0 125.0 0.0 OPEN
LINK-11 JUNCTION-11 JUNCTION-12 554.07 8.0 130.0 0.0 OPEN
LINK-110 JUNCTION-102 JUNCTION-94 383.86 48.0 85.0 0.0 OPEN
LINK-1100 JUNCTION-961 JUNCTION-962 454.28 8.0 125.0 0.0 OPEN
LINK-1101 JUNCTION-960 JUNCTION-962 617.04 6.0 125.0 0.0 OPEN
LINK-1102 JUNCTION-963 JUNCTION-964 413.81 8.0 130.0 0.0 OPEN
LINK-1103 JUNCTION-964 JUNCTION-965 83.01 8.0 130.0 0.0 OPEN
LINK-1104 JUNCTION-964 JUNCTION-966 575.11 8.0 130.0 0.0 OPEN
LINK-1105 JUNCTION-519 JUNCTION-967 323.7 12.0 120.0 0.0 OPEN
LINK-1106 JUNCTION-967 JUNCTION-968 89.83 12.0 70.0 0.0 OPEN
LINK-1107 JUNCTION-701 JUNCTION-968 20.86 12.0 125.0 0.0 OPEN
LINK-1108 JUNCTION-968 JUNCTION-969 1034.09 12.0 70.0 0.0 OPEN
LINK-1109 JUNCTION-969 JUNCTION-718 246.97 12.0 130.0 0.0 OPEN
LINK-111 JUNCTION-102 JUNCTION-100 1117.82 8.0 130.0 0.0 OPEN
LINK-1110 JUNCTION-969 JUNCTION-970 857.79 24.0 95.0 0.0 OPEN
LINK-1111 JUNCTION-970 JUNCTION-971 239.92 24.0 95.0 0.0 OPEN
LINK-1112 JUNCTION-970 JUNCTION-972 130.75 12.0 125.0 0.0 OPEN
LINK-1113 JUNCTION-972 JUNCTION-973 464.78 12.0 125.0 0.0 OPEN
LINK-1114 JUNCTION-972 JUNCTION-974 464.42 8.0 130.0 0.0 OPEN
LINK-1115 JUNCTION-971 JUNCTION-975 230.68 8.0 120.0 0.0 OPEN
LINK-1116 JUNCTION-971 JUNCTION-976 476.45 24.0 95.0 0.0 OPEN
LINK-1117 JUNCTION-973 JUNCTION-977 344.05 12.0 125.0 0.0 OPEN
LINK-1118 JUNCTION-1422 JUNCTION-978 982.31 12.0 125.0 0.0 OPEN
LINK-1119 JUNCTION-973 JUNCTION-979 245.23 6.0 120.0 0.0 OPEN
LINK-112 JUNCTION-93 JUNCTION-104 1034.74 12.0 130.0 0.0 OPEN
LINK-1120 JUNCTION-979 JUNCTION-980 1128.75 8.0 125.0 0.0 OPEN
LINK-1121 JUNCTION-980 JUNCTION-981 133.5 8.0 125.0 0.0 OPEN
LINK-1122 JUNCTION-981 JUNCTION-982 846.54 12.0 130.0 0.0 OPEN
LINK-1123 JUNCTION-981 JUNCTION-983 587.66 12.0 125.0 0.0 OPEN
LINK-1124 JUNCTION-1032 JUNCTION-978 406.55 12.0 125.0 0.0 OPEN
LINK-1125 JUNCTION-978 JUNCTION-984 20.85 12.0 125.0 0.0 OPEN
LINK-1126 JUNCTION-984 JUNCTION-985 1880.46 24.0 120.0 0.0 OPEN
LINK-1127 JUNCTION-984 JUNCTION-976 1379.83 24.0 130.0 0.0 OPEN
LINK-1128 JUNCTION-976 JUNCTION-986 1011.5 24.0 95.0 0.0 OPEN
LINK-1129 JUNCTION-1424 JUNCTION-987 262.0 12.0 130.0 0.0 OPEN
LINK-113 JUNCTION-104 JUNCTION-103 43.36 12.0 130.0 0.0 OPEN
LINK-1130 JUNCTION-1410 JUNCTION-988 735.9 8.0 130.0 0.0 OPEN
LINK-1131 JUNCTION-987 JUNCTION-989 334.1 12.0 130.0 0.0 OPEN
LINK-1132 JUNCTION-716 JUNCTION-990 300.05 8.0 125.0 0.0 OPEN
LINK-1133 JUNCTION-990 JUNCTION-991 49.58 8.0 125.0 0.0 OPEN
LINK-1134 JUNCTION-991 JUNCTION-989 17.64 8.0 125.0 0.0 OPEN
LINK-1135 JUNCTION-989 JUNCTION-1412 433.4 12.0 130.0 0.0 OPEN
LINK-1136 JUNCTION-708 JUNCTION-992 181.84 12.0 125.0 0.0 OPEN
LINK-1137 JUNCTION-992 JUNCTION-993 13.05 12.0 130.0 0.0 OPEN
LINK-1138 JUNCTION-993 JUNCTION-707 337.02 12.0 130.0 0.0 OPEN
LINK-1139 JUNCTION-993 JUNCTION-991 597.24 8.0 125.0 0.0 OPEN
LINK-114 JUNCTION-93 JUNCTION-105 439.74 12.0 125.0 0.0 OPEN
LINK-1140 JUNCTION-706 JUNCTION-994 156.0 8.0 120.0 0.0 OPEN
LINK-1141 JUNCTION-995 JUNCTION-1575 535.35 8.0 120.0 0.0 OPEN
LINK-1142 JUNCTION-1411 JUNCTION-988 835.56 8.0 120.0 0.0 OPEN
LINK-1143 JUNCTION-988 JUNCTION-996 243.59 8.0 120.0 0.0 OPEN
LINK-1144 JUNCTION-996 JUNCTION-997 272.0 8.0 125.0 0.0 OPEN
LINK-1145 JUNCTION-997 JUNCTION-998 997.4 8.0 125.0 0.0 OPEN
LINK-1146 JUNCTION-985 JUNCTION-998 34.25 8.0 125.0 0.0 OPEN
LINK-1147 JUNCTION-997 JUNCTION-999 540.5 8.0 125.0 0.0 OPEN
LINK-1148 JUNCTION-999 JUNCTION-1000 206.76 8.0 125.0 0.0 OPEN
LINK-1149 JUNCTION-998 JUNCTION-1001 255.51 8.0 80.0 0.0 OPEN
LINK-115 JUNCTION-105 JUNCTION-99 1599.69 12.0 125.0 0.0 OPEN
LINK-1150 JUNCTION-985 JUNCTION-1002 950.63 24.0 130.0 0.0 OPEN
LINK-1151 JUNCTION-1002 JUNCTION-1003 319.46 24.0 110.0 0.0 OPEN
LINK-1152 JUNCTION-1003 JUNCTION-1004 310.73 8.0 130.0 0.0 OPEN
LINK-1153 JUNCTION-1003 JUNCTION-1005 302.01 24.0 110.0 0.0 OPEN
LINK-1154 JUNCTION-1005 JUNCTION-1006 202.02 8.0 135.0 0.0 OPEN
LINK-1155 JUNCTION-1005 JUNCTION-1007 317.06 24.0 130.0 0.0 OPEN
LINK-1156 JUNCTION-1007 JUNCTION-1008 309.49 8.0 135.0 0.0 OPEN
LINK-1157 JUNCTION-1007 JUNCTION-1009 128.47 24.0 130.0 0.0 OPEN
LINK-1158 JUNCTION-1009 JUNCTION-1010 531.26 24.0 110.0 0.0 OPEN
LINK-1159 JUNCTION-1009 JUNCTION-1011 426.41 12.0 135.0 0.0 OPEN
LINK-116 JUNCTION-94 JUNCTION-106 1307.84 36.0 85.0 0.0 OPEN
LINK-1160 JUNCTION-1011 JUNCTION-1012 90.33 12.0 135.0 0.0 OPEN
LINK-1161 JUNCTION-1011 JUNCTION-1013 123.04 12.0 135.0 0.0 OPEN
LINK-1162 JUNCTION-1013 JUNCTION-1014 123.78 8.0 135.0 0.0 OPEN
LINK-1163 JUNCTION-1013 JUNCTION-1015 528.38 12.0 135.0 0.0 OPEN
LINK-1164 JUNCTION-1015 JUNCTION-793 192.83 12.0 135.0 0.0 OPEN
LINK-1165 JUNCTION-797 JUNCTION-1015 237.54 8.0 135.0 0.0 OPEN
LINK-1166 JUNCTION-1016 JUNCTION-1017 252.67 8.0 130.0 0.0 OPEN
LINK-1167 JUNCTION-805 JUNCTION-1018 133.19 12.0 85.0 0.0 OPEN
LINK-1168 JUNCTION-1018 JUNCTION-1019 1189.12 12.0 125.0 0.0 OPEN
LINK-1169 JUNCTION-806 JUNCTION-1019 152.0 8.0 130.0 0.0 OPEN
LINK-117 JUNCTION-93 JUNCTION-107 1279.39 24.0 85.0 0.0 OPEN
LINK-1170 JUNCTION-1388 JUNCTION-1020 1215.53 12.0 125.0 0.0 OPEN
LINK-1171 JUNCTION-798 JUNCTION-1010 673.58 24.0 130.0 0.0 OPEN
LINK-1172 JUNCTION-1018 JUNCTION-1021 562.97 12.0 70.0 0.0 OPEN
LINK-1173 JUNCTION-1021 JUNCTION-1427 325.29 12.0 70.0 0.0 OPEN
LINK-1174 JUNCTION-1023 JUNCTION-1022 547.59 16.0 135.0 0.0 OPEN
LINK-1175 JUNCTION-1024 JUNCTION-1025 109.14 14.0 110.0 0.0 OPEN
LINK-1176 JUNCTION-1025 JUNCTION-1026 248.78 14.0 120.0 0.0 OPEN
LINK-1177 JUNCTION-1026 JUNCTION-1023 317.94 14.0 120.0 0.0 OPEN
LINK-1178 JUNCTION-1022 JUNCTION-1027 191.61 10.0 135.0 0.0 OPEN
LINK-1179 JUNCTION-1025 JUNCTION-1027 234.25 10.0 110.0 0.0 OPEN
LINK-118 JUNCTION-99 JUNCTION-108 63.15 12.0 130.0 0.0 OPEN
LINK-1180 JUNCTION-1022 JUNCTION-1028 249.07 10.0 135.0 0.0 OPEN
LINK-1181 JUNCTION-1028 JUNCTION-1029 28.25 14.0 110.0 0.0 OPEN
LINK-1182 JUNCTION-1024 JUNCTION-1029 132.66 14.0 110.0 0.0 OPEN
LINK-1183 JUNCTION-1029 JUNCTION-1001 948.17 14.0 120.0 0.0 OPEN
LINK-1184 JUNCTION-1001 JUNCTION-1030 1458.2 14.0 120.0 0.0 OPEN
LINK-1185 JUNCTION-1028 JUNCTION-1367 1503.67 16.0 135.0 0.0 OPEN
LINK-1186 JUNCTION-1031 JUNCTION-1030 46.92 6.0 120.0 0.0 OPEN
LINK-1187 JUNCTION-983 JUNCTION-1032 27.53 12.0 125.0 0.0 OPEN
LINK-1188 JUNCTION-1030 JUNCTION-1032 442.33 8.0 80.0 0.0 OPEN
LINK-1189 JUNCTION-1031 JUNCTION-1033 608.25 16.0 135.0 0.0 OPEN
LINK-119 JUNCTION-108 JUNCTION-109 855.39 12.0 125.0 0.0 OPEN
LINK-1190 JUNCTION-1033 JUNCTION-1034 93.25 12.0 135.0 0.0 OPEN
LINK-1191 JUNCTION-1033 JUNCTION-1035 509.39 16.0 135.0 0.0 OPEN
LINK-1192 JUNCTION-1034 JUNCTION-1030 585.55 14.0 120.0 0.0 OPEN
LINK-1193 JUNCTION-1034 JUNCTION-1036 487.46 14.0 120.0 0.0 OPEN
LINK-1194 JUNCTION-1036 JUNCTION-1035 146.15 14.0 120.0 0.0 OPEN
LINK-1195 JUNCTION-1036 JUNCTION-1040 114.68 12.0 80.0 0.0 OPEN
LINK-1196 JUNCTION-1036 JUNCTION-1038 864.06 10.0 120.0 0.0 OPEN
LINK-1197 JUNCTION-1037 JUNCTION-1039 663.62 12.0 70.0 0.0 OPEN
LINK-1198 JUNCTION-1040 JUNCTION-1037 73.5 12.0 80.0 0.0 OPEN
LINK-1199 JUNCTION-1035 JUNCTION-986 556.93 24.0 95.0 0.0 OPEN
LINK-12 JUNCTION-11 JUNCTION-13 497.29 36.0 95.0 0.0 OPEN
LINK-120 JUNCTION-109 JUNCTION-3320 803.93 12.0 85.0 0.0 OPEN
LINK-1200 JUNCTION-986 JUNCTION-1374 643.25 30.0 95.0 0.0 OPEN
LINK-1201 JUNCTION-1039 JUNCTION-1042 1135.96 8.0 125.0 0.0 OPEN
LINK-1202 JUNCTION-1039 JUNCTION-1043 958.22 12.0 70.0 0.0 OPEN
LINK-1203 JUNCTION-1043 JUNCTION-1041 30.13 8.0 125.0 0.0 OPEN
LINK-1204 JUNCTION-1043 JUNCTION-844 210.06 12.0 70.0 0.0 OPEN
LINK-1205 JUNCTION-840 JUNCTION-1041 207.64 30.0 95.0 0.0 OPEN
LINK-1206 JUNCTION-1041 JUNCTION-1044 321.04 8.0 125.0 0.0 OPEN
LINK-1207 JUNCTION-1044 JUNCTION-1045 328.06 8.0 125.0 0.0 OPEN
LINK-1208 JUNCTION-1045 JUNCTION-1046 470.89 8.0 125.0 0.0 OPEN
LINK-1209 JUNCTION-1046 JUNCTION-849 236.42 8.0 130.0 0.0 OPEN
LINK-121 JUNCTION-108 JUNCTION-1520 847.24 12.0 125.0 0.0 OPEN
LINK-1210 JUNCTION-1470 JUNCTION-1047 649.43 8.0 125.0 0.0 OPEN
LINK-1211 JUNCTION-1047 JUNCTION-1048 1023.65 8.0 125.0 0.0 OPEN
LINK-1212 JUNCTION-1048 JUNCTION-1049 474.22 8.0 125.0 0.0 OPEN
LINK-1213 JUNCTION-1049 JUNCTION-1050 528.87 8.0 125.0 0.0 OPEN
LINK-1214 JUNCTION-1050 JUNCTION-1051 328.55 8.0 130.0 0.0 OPEN
LINK-1215 JUNCTION-1051 JUNCTION-1052 582.27 8.0 130.0 0.0 OPEN
LINK-1216 JUNCTION-1052 JUNCTION-1053 272.01 8.0 130.0 0.0 OPEN
LINK-1217 JUNCTION-1052 JUNCTION-1054 255.01 8.0 130.0 0.0 OPEN
LINK-1218 JUNCTION-1054 JUNCTION-1055 424.11 6.0 130.0 0.0 OPEN
LINK-1219 JUNCTION-1051 JUNCTION-1055 223.23 8.0 130.0 0.0 OPEN
LINK-122 JUNCTION-111 JUNCTION-112 199.15 12.0 125.0 0.0 OPEN
LINK-1220 JUNCTION-1049 JUNCTION-1056 187.03 8.0 125.0 0.0 OPEN
LINK-1221 JUNCTION-1360 JUNCTION-1057 752.81 8.0 125.0 0.0 OPEN
LINK-1222 JUNCTION-1057 JUNCTION-1058 516.85 8.0 125.0 0.0 OPEN
LINK-1223 JUNCTION-1058 JUNCTION-1059 546.84 8.0 125.0 0.0 OPEN
LINK-1224 JUNCTION-1059 JUNCTION-1060 234.21 8.0 120.0 0.0 OPEN
LINK-1225 JUNCTION-1059 JUNCTION-1061 890.14 8.0 125.0 0.0 OPEN
LINK-1226 JUNCTION-1061 JUNCTION-1062 1060.31 8.0 125.0 0.0 OPEN
LINK-1227 JUNCTION-1062 JUNCTION-1063 488.46 8.0 125.0 0.0 OPEN
LINK-1228 JUNCTION-1063 JUNCTION-1057 62.38 8.0 125.0 0.0 OPEN
LINK-1229 JUNCTION-1062 JUNCTION-1064 507.68 8.0 125.0 0.0 OPEN
LINK-123 JUNCTION-112 JUNCTION-113 342.16 8.0 125.0 0.0 OPEN
LINK-1230 JUNCTION-1060 JUNCTION-1065 822.5 8.0 125.0 0.0 OPEN
LINK-1231 JUNCTION-1373 JUNCTION-1038 306.52 10.0 120.0 0.0 OPEN
LINK-1232 JUNCTION-1038 JUNCTION-1066 895.35 8.0 125.0 0.0 OPEN
LINK-1233 JUNCTION-1066 JUNCTION-1067 462.88 8.0 130.0 0.0 OPEN
LINK-1234 JUNCTION-1067 JUNCTION-1068 460.46 8.0 130.0 0.0 OPEN
LINK-1235 JUNCTION-1066 JUNCTION-1068 136.82 8.0 125.0 0.0 OPEN
LINK-1236 JUNCTION-1027 JUNCTION-1069 306.5 10.0 130.0 0.0 OPEN
LINK-1237 JUNCTION-1069 JUNCTION-1070 291.55 8.0 125.0 0.0 OPEN
LINK-1238 JUNCTION-1069 JUNCTION-1071 291.73 12.0 130.0 0.0 OPEN
LINK-1239 JUNCTION-1071 JUNCTION-1393 584.99 8.0 125.0 0.0 OPEN
LINK-124 JUNCTION-112 JUNCTION-1524 872.52 12.0 125.0 0.0 OPEN
LINK-1240 JUNCTION-1071 JUNCTION-1073 311.82 12.0 135.0 0.0 OPEN
LINK-1241 JUNCTION-1073 JUNCTION-1074 182.58 12.0 135.0 0.0 OPEN
LINK-1242 JUNCTION-1073 JUNCTION-1075 367.22 8.0 125.0 0.0 OPEN
LINK-1243 JUNCTION-1074 JUNCTION-1391 260.61 10.0 120.0 0.0 OPEN
LINK-1244 JUNCTION-1390 JUNCTION-1077 567.65 10.0 120.0 0.0 OPEN
LINK-1245 JUNCTION-1077 JUNCTION-1078 73.54 12.0 85.0 0.0 OPEN
LINK-1246 JUNCTION-1078 JUNCTION-1079 214.29 8.0 125.0 0.0 OPEN
LINK-1247 JUNCTION-1079 JUNCTION-1080 406.84 8.0 125.0 0.0 OPEN
LINK-1248 JUNCTION-1061 JUNCTION-1365 447.35 8.0 125.0 0.0 OPEN
LINK-1249 JUNCTION-1082 JUNCTION-1371 406.83 12.0 125.0 0.0 OPEN
LINK-125 JUNCTION-115 JUNCTION-1523 1507.44 36.0 85.0 0.0 OPEN
LINK-1250 JUNCTION-1372 JUNCTION-1083 798.94 8.0 125.0 0.0 OPEN
LINK-1251 JUNCTION-1363 JUNCTION-1362 355.09 8.0 125.0 0.0 OPEN
LINK-1252 JUNCTION-1084 JUNCTION-1085 587.37 8.0 125.0 0.0 OPEN
LINK-1253 JUNCTION-1085 JUNCTION-1086 416.11 8.0 125.0 0.0 OPEN
LINK-1254 JUNCTION-1085 JUNCTION-1087 864.29 8.0 125.0 0.0 OPEN
LINK-1255 JUNCTION-1050 JUNCTION-1088 793.87 8.0 120.0 0.0 OPEN
LINK-1256 JUNCTION-1088 JUNCTION-961 202.3 8.0 125.0 0.0 OPEN
LINK-1257 JUNCTION-1088 JUNCTION-1089 24.33 8.0 120.0 0.0 OPEN
LINK-1258 JUNCTION-1089 JUNCTION-1053 277.76 8.0 125.0 0.0 OPEN
LINK-1259 JUNCTION-1089 JUNCTION-1090 883.8 8.0 120.0 0.0 OPEN
LINK-126 JUNCTION-115 JUNCTION-116 284.72 8.0 125.0 0.0 OPEN
LINK-1260 JUNCTION-1090 JUNCTION-1091 335.36 8.0 120.0 0.0 OPEN
LINK-1261 JUNCTION-1091 JUNCTION-1092 277.06 12.0 130.0 0.0 OPEN
LINK-1262 JUNCTION-1092 JUNCTION-1093 336.99 8.0 130.0 0.0 OPEN
LINK-1263 JUNCTION-1092 JUNCTION-1094 420.77 12.0 130.0 0.0 OPEN
LINK-1264 JUNCTION-1094 JUNCTION-1087 987.1 12.0 130.0 0.0 OPEN
LINK-1265 JUNCTION-1087 JUNCTION-1095 805.9 8.0 125.0 0.0 OPEN
LINK-1266 JUNCTION-1095 JUNCTION-1096 1133.87 8.0 70.0 0.0 OPEN
LINK-1267 JUNCTION-1096 JUNCTION-1097 419.78 8.0 125.0 0.0 OPEN
LINK-1268 JUNCTION-1096 JUNCTION-1098 393.37 12.0 70.0 0.0 OPEN
LINK-1269 JUNCTION-1098 JUNCTION-1099 908.3 12.0 130.0 0.0 OPEN
LINK-127 JUNCTION-115 JUNCTION-117 712.13 36.0 85.0 0.0 OPEN
LINK-1270 JUNCTION-1099 JUNCTION-1100 786.57 12.0 70.0 0.0 OPEN
LINK-1271 JUNCTION-1098 JUNCTION-1101 1267.5 12.0 125.0 0.0 OPEN
LINK-1272 JUNCTION-1353 JUNCTION-1102 558.29 10.0 120.0 0.0 OPEN
LINK-1273 JUNCTION-1354 JUNCTION-1103 522.39 8.0 125.0 0.0 OPEN
LINK-1274 JUNCTION-1103 JUNCTION-1104 801.52 8.0 125.0 0.0 OPEN
LINK-1275 JUNCTION-1102 JUNCTION-1105 245.01 10.0 80.0 0.0 OPEN
LINK-1276 JUNCTION-1105 JUNCTION-1106 754.84 10.0 120.0 0.0 OPEN
LINK-1277 JUNCTION-1106 JUNCTION-1378 292.11 10.0 120.0 0.0 OPEN
LINK-1278 JUNCTION-1379 JUNCTION-1380 724.3 12.0 125.0 0.0 OPEN
LINK-1279 JUNCTION-1382 JUNCTION-1383 746.64 8.0 125.0 0.0 OPEN
LINK-128 JUNCTION-114 JUNCTION-118 57.75 12.0 125.0 0.0 OPEN
LINK-1280 JUNCTION-1109 JUNCTION-1110 270.62 8.0 130.0 0.0 OPEN
LINK-1281 JUNCTION-1110 JUNCTION-1111 170.78 8.0 130.0 0.0 OPEN
LINK-1282 JUNCTION-1111 JUNCTION-1112 346.57 8.0 125.0 0.0 OPEN
LINK-1283 JUNCTION-1112 JUNCTION-1113 573.18 8.0 125.0 0.0 OPEN
LINK-1284 JUNCTION-1112 JUNCTION-1114 365.51 8.0 125.0 0.0 OPEN
LINK-1285 JUNCTION-1115 JUNCTION-1113 276.34 8.0 125.0 0.0 OPEN
LINK-1286 JUNCTION-1020 JUNCTION-1108 350.58 12.0 125.0 0.0 OPEN
LINK-1287 JUNCTION-1064 JUNCTION-1083 1038.86 6.0 120.0 0.0 OPEN
LINK-1288 JUNCTION-385 JUNCTION-1116 418.97 12.0 130.0 0.0 OPEN
LINK-1289 JUNCTION-1116 JUNCTION-377 277.42 8.0 130.0 0.0 OPEN
LINK-129 JUNCTION-118 JUNCTION-119 992.89 8.0 70.0 0.0 OPEN
LINK-1290 JUNCTION-1116 JUNCTION-1117 87.51 8.0 130.0 0.0 OPEN
LINK-1291 JUNCTION-1117 JUNCTION-1118 297.27 12.0 130.0 0.0 OPEN
LINK-1292 JUNCTION-1122 JUNCTION-1119 723.43 18.0 85.0 0.0 OPEN
LINK-1293 JUNCTION-1119 JUNCTION-1120 708.25 8.0 130.0 0.0 OPEN
LINK-1294 JUNCTION-1120 JUNCTION-1121 801.52 8.0 130.0 0.0 OPEN
LINK-1295 JUNCTION-810 JUNCTION-1122 631.32 18.0 85.0 0.0 OPEN
LINK-1296 JUNCTION-1121 JUNCTION-1122 521.51 8.0 130.0 0.0 OPEN
LINK-1297 JUNCTION-1121 JUNCTION-963 205.99 8.0 130.0 0.0 OPEN
LINK-1298 JUNCTION-1120 JUNCTION-1123 125.41 8.0 130.0 0.0 OPEN
LINK-1299 JUNCTION-1123 JUNCTION-966 552.27 8.0 130.0 0.0 OPEN
LINK-13 JUNCTION-9 JUNCTION-14 1093.08 12.0 130.0 0.0 OPEN
LINK-130 JUNCTION-118 JUNCTION-120 3490.6 8.0 70.0 0.0 OPEN
LINK-1300 JUNCTION-1123 JUNCTION-1124 324.98 8.0 130.0 0.0 OPEN
LINK-1301 JUNCTION-830 JUNCTION-1125 635.84 12.0 125.0 0.0 OPEN
LINK-1302 JUNCTION-1125 JUNCTION-1126 470.02 12.0 125.0 0.0 OPEN
LINK-1303 JUNCTION-1126 JUNCTION-836 572.49 12.0 125.0 0.0 OPEN
LINK-1304 JUNCTION-1126 JUNCTION-1127 304.88 12.0 125.0 0.0 OPEN
LINK-1305 JUNCTION-875 JUNCTION-1127 525.95 12.0 70.0 0.0 OPEN
LINK-1306 JUNCTION-837 JUNCTION-1128 1025.87 30.0 85.0 0.0 OPEN
LINK-1307 JUNCTION-1127 JUNCTION-1131 528.39 12.0 70.0 0.0 OPEN
LINK-1308 JUNCTION-1128 JUNCTION-1130 1573.0 24.0 85.0 0.0 OPEN
LINK-1309 JUNCTION-1131 JUNCTION-1129 81.71 12.0 70.0 0.0 OPEN
LINK-131 JUNCTION-119 JUNCTION-121 488.09 8.0 125.0 0.0 OPEN
LINK-1310 JUNCTION-1131 JUNCTION-1132 427.66 8.0 120.0 0.0 OPEN
LINK-1311 JUNCTION-1132 JUNCTION-1133 317.1 8.0 120.0 0.0 OPEN
LINK-1312 JUNCTION-1132 JUNCTION-1134 492.26 8.0 120.0 0.0 OPEN
LINK-1313 JUNCTION-1134 JUNCTION-1135 620.36 8.0 120.0 0.0 OPEN
LINK-1314 JUNCTION-1135 JUNCTION-1130 47.76 8.0 120.0 0.0 OPEN
LINK-1315 JUNCTION-1128 JUNCTION-1136 579.01 30.0 85.0 0.0 OPEN
LINK-1316 JUNCTION-1129 JUNCTION-1137 946.63 12.0 70.0 0.0 OPEN
LINK-1317 JUNCTION-1136 JUNCTION-1138 937.13 30.0 85.0 0.0 OPEN
LINK-1318 JUNCTION-1138 JUNCTION-1139 73.39 12.0 125.0 0.0 OPEN
LINK-1319 JUNCTION-1138 JUNCTION-1140 41.04 30.0 95.0 0.0 OPEN
LINK-132 JUNCTION-119 JUNCTION-1522 1355.47 8.0 70.0 0.0 OPEN
LINK-1320 JUNCTION-1139 JUNCTION-1137 472.15 12.0 125.0 0.0 OPEN
LINK-1321 JUNCTION-1480 JUNCTION-1141 680.58 24.0 85.0 0.0 OPEN
LINK-1322 JUNCTION-1141 JUNCTION-1142 655.51 18.0 85.0 0.0 OPEN
LINK-1323 JUNCTION-1142 JUNCTION-1479 909.1 12.0 130.0 0.0 OPEN
LINK-1324 JUNCTION-1143 JUNCTION-1585 974.01 12.0 125.0 0.0 OPEN
LINK-1325 JUNCTION-1142 JUNCTION-1145 696.37 8.0 125.0 0.0 OPEN
LINK-1326 JUNCTION-1142 JUNCTION-1144 710.39 18.0 85.0 0.0 OPEN
LINK-1327 JUNCTION-1144 JUNCTION-1146 679.3 8.0 125.0 0.0 OPEN
LINK-1328 JUNCTION-1146 JUNCTION-1145 707.93 8.0 125.0 0.0 OPEN
LINK-1329 JUNCTION-1145 JUNCTION-1147 1136.21 8.0 130.0 0.0 OPEN
LINK-133 JUNCTION-110 JUNCTION-123 1312.93 12.0 125.0 0.0 OPEN
LINK-1330 JUNCTION-1147 JUNCTION-1148 399.79 12.0 130.0 0.0 OPEN
LINK-1331 JUNCTION-1148 JUNCTION-1149 304.3 12.0 130.0 0.0 OPEN
LINK-1332 JUNCTION-1148 JUNCTION-1146 791.41 12.0 130.0 0.0 OPEN
LINK-1333 JUNCTION-1146 JUNCTION-1150 128.64 8.0 125.0 0.0 OPEN
LINK-1334 JUNCTION-1150 JUNCTION-1151 659.16 12.0 130.0 0.0 OPEN
LINK-1335 JUNCTION-1151 JUNCTION-1152 307.67 12.0 135.0 0.0 OPEN
LINK-1336 JUNCTION-1152 JUNCTION-1153 223.51 12.0 130.0 0.0 OPEN
LINK-1337 JUNCTION-1153 JUNCTION-1119 733.78 12.0 130.0 0.0 OPEN
LINK-1338 JUNCTION-1153 JUNCTION-1154 105.31 12.0 130.0 0.0 OPEN
LINK-1339 JUNCTION-1119 JUNCTION-1155 592.5 18.0 85.0 0.0 OPEN
LINK-134 JUNCTION-123 JUNCTION-124 32.16 10.0 125.0 0.0 OPEN
LINK-1340 JUNCTION-1155 JUNCTION-1156 92.94 12.0 130.0 0.0 OPEN
LINK-1341 JUNCTION-1584 JUNCTION-1144 707.33 18.0 95.0 0.0 OPEN
LINK-1342 JUNCTION-1147 JUNCTION-1157 256.62 12.0 130.0 0.0 OPEN
LINK-1343 JUNCTION-1157 JUNCTION-1158 195.48 12.0 130.0 0.0 OPEN
LINK-1344 JUNCTION-1158 JUNCTION-1159 296.81 8.0 130.0 0.0 OPEN
LINK-1345 JUNCTION-1159 JUNCTION-1160 709.69 8.0 130.0 0.0 OPEN
LINK-1346 JUNCTION-1160 JUNCTION-1161 618.39 8.0 130.0 0.0 OPEN
LINK-1347 JUNCTION-1161 JUNCTION-1162 289.27 24.0 85.0 0.0 OPEN
LINK-1348 JUNCTION-1162 JUNCTION-1163 670.24 24.0 85.0 0.0 OPEN
LINK-1349 JUNCTION-1163 JUNCTION-1164 50.95 24.0 85.0 0.0 OPEN
LINK-135 JUNCTION-124 JUNCTION-125 260.04 10.0 120.0 0.0 OPEN
LINK-1350 JUNCTION-1164 JUNCTION-1159 170.78 12.0 130.0 0.0 OPEN
LINK-1351 JUNCTION-1164 JUNCTION-362 1451.72 24.0 85.0 0.0 OPEN
LINK-1352 JUNCTION-1163 JUNCTION-1165 116.4 12.0 85.0 0.0 OPEN
LINK-1353 JUNCTION-1165 JUNCTION-1166 242.58 12.0 125.0 0.0 OPEN
LINK-1354 JUNCTION-1166 JUNCTION-1167 670.72 12.0 135.0 0.0 OPEN
LINK-1355 JUNCTION-1167 JUNCTION-1168 666.8 8.0 135.0 0.0 OPEN
LINK-1356 JUNCTION-1167 JUNCTION-1169 392.36 8.0 135.0 0.0 OPEN
LINK-1357 JUNCTION-1169 JUNCTION-1170 384.0 8.0 130.0 0.0 OPEN
LINK-1358 JUNCTION-1169 JUNCTION-1171 486.64 8.0 130.0 0.0 OPEN
LINK-1359 JUNCTION-1171 JUNCTION-1172 219.32 8.0 125.0 0.0 OPEN
LINK-136 JUNCTION-125 JUNCTION-126 782.89 8.0 125.0 0.0 OPEN
LINK-1360 JUNCTION-1172 JUNCTION-1173 959.93 8.0 125.0 0.0 OPEN
LINK-1361 JUNCTION-1173 JUNCTION-1174 1977.74 8.0 125.0 0.0 OPEN
LINK-1362 JUNCTION-1174 JUNCTION-1175 547.38 12.0 70.0 0.0 OPEN
LINK-1363 JUNCTION-1174 JUNCTION-1176 637.63 12.0 130.0 0.0 OPEN
LINK-1364 JUNCTION-1174 JUNCTION-1177 2334.66 12.0 70.0 0.0 OPEN
LINK-1365 JUNCTION-1178 JUNCTION-1179 557.03 8.0 130.0 0.0 OPEN
LINK-1366 JUNCTION-1481 JUNCTION-1180 752.61 8.0 130.0 0.0 OPEN
LINK-1367 JUNCTION-1180 JUNCTION-1181 470.4 8.0 130.0 0.0 OPEN
LINK-1368 JUNCTION-1181 JUNCTION-1177 90.51 8.0 130.0 0.0 OPEN
LINK-1369 JUNCTION-1181 JUNCTION-1182 105.26 8.0 135.0 0.0 OPEN
LINK-137 JUNCTION-126 JUNCTION-127 952.77 8.0 125.0 0.0 OPEN
LINK-1370 JUNCTION-1182 JUNCTION-1177 28.83 12.0 70.0 0.0 OPEN
LINK-1371 JUNCTION-1182 JUNCTION-1183 455.02 12.0 70.0 0.0 OPEN
LINK-1372 JUNCTION-1180 JUNCTION-1184 186.39 8.0 130.0 0.0 OPEN
LINK-1373 JUNCTION-1183 JUNCTION-1185 539.24 12.0 70.0 0.0 OPEN
LINK-1374 JUNCTION-1185 JUNCTION-1186 34.4 12.0 70.0 0.0 OPEN
LINK-1375 JUNCTION-1185 JUNCTION-1187 570.78 12.0 125.0 0.0 OPEN
LINK-1376 JUNCTION-1186 JUNCTION-1188 930.24 30.0 95.0 0.0 OPEN
LINK-1377 JUNCTION-1186 JUNCTION-1189 346.21 30.0 95.0 0.0 OPEN
LINK-1378 JUNCTION-1189 JUNCTION-1190 794.52 8.0 130.0 0.0 OPEN
LINK-1379 JUNCTION-1189 JUNCTION-1191 418.5 30.0 95.0 0.0 OPEN
LINK-138 JUNCTION-1510 JUNCTION-128 567.82 8.0 125.0 0.0 OPEN
LINK-1380 JUNCTION-1191 JUNCTION-1139 1605.76 12.0 125.0 0.0 OPEN
LINK-1381 JUNCTION-1191 JUNCTION-1140 1601.75 30.0 95.0 0.0 OPEN
LINK-1382 JUNCTION-1140 JUNCTION-1192 659.93 24.0 95.0 0.0 OPEN
LINK-1383 JUNCTION-1192 JUNCTION-1193 970.18 8.0 130.0 0.0 OPEN
LINK-1384 JUNCTION-1193 JUNCTION-1194 615.26 8.0 130.0 0.0 OPEN
LINK-1385 JUNCTION-1194 JUNCTION-1195 514.49 8.0 130.0 0.0 OPEN
LINK-1386 JUNCTION-1195 JUNCTION-1130 33.08 24.0 85.0 0.0 OPEN
LINK-1387 JUNCTION-1195 JUNCTION-1196 621.69 24.0 85.0 0.0 OPEN
LINK-1388 JUNCTION-1192 JUNCTION-1197 355.42 24.0 95.0 0.0 OPEN
LINK-1389 JUNCTION-1197 JUNCTION-1194 822.29 8.0 130.0 0.0 OPEN
LINK-139 JUNCTION-128 JUNCTION-129 392.2 8.0 125.0 0.0 OPEN
LINK-1390 JUNCTION-1194 JUNCTION-1198 192.15 8.0 130.0 0.0 OPEN
LINK-1391 JUNCTION-1198 JUNCTION-1199 1005.94 8.0 130.0 0.0 OPEN
LINK-1392 JUNCTION-1199 JUNCTION-1200 227.85 8.0 130.0 0.0 OPEN
LINK-1393 JUNCTION-1200 JUNCTION-1201 180.45 8.0 130.0 0.0 OPEN
LINK-1394 JUNCTION-1201 JUNCTION-1202 430.83 8.0 130.0 0.0 OPEN
LINK-1395 JUNCTION-1202 JUNCTION-1201 421.34 8.0 130.0 0.0 OPEN
LINK-1396 JUNCTION-1200 JUNCTION-1203 180.87 8.0 130.0 0.0 OPEN
LINK-1397 JUNCTION-1197 JUNCTION-1577 833.9 24.0 95.0 0.0 OPEN
LINK-1398 JUNCTION-1196 JUNCTION-1204 3220.21 24.0 85.0 0.0 OPEN
LINK-1399 JUNCTION-1204 JUNCTION-1205 1942.9 24.0 85.0 0.0 OPEN
LINK-14 JUNCTION-5 JUNCTION-15 156.4 8.0 130.0 0.0 OPEN
LINK-140 JUNCTION-129 JUNCTION-130 1198.93 8.0 125.0 0.0 OPEN
LINK-1400 JUNCTION-1204 JUNCTION-1206 349.61 12.0 125.0 0.0 OPEN
LINK-1401 JUNCTION-1206 JUNCTION-1207 849.12 8.0 130.0 0.0 OPEN
LINK-1402 JUNCTION-911 JUNCTION-1208 1310.14 12.0 120.0 0.0 OPEN
LINK-1403 JUNCTION-1208 JUNCTION-1135 1335.26 6.0 120.0 0.0 OPEN
LINK-1404 JUNCTION-1203 JUNCTION-1209 459.19 24.0 95.0 0.0 OPEN
LINK-1405 JUNCTION-1209 JUNCTION-1210 472.3 8.0 130.0 0.0 OPEN
LINK-1406 JUNCTION-1210 JUNCTION-1211 593.34 8.0 120.0 0.0 OPEN
LINK-1407 JUNCTION-1211 JUNCTION-1212 241.57 8.0 120.0 0.0 OPEN
LINK-1408 JUNCTION-1212 JUNCTION-1213 291.41 8.0 130.0 0.0 OPEN
LINK-1409 JUNCTION-1212 JUNCTION-1214 332.7 8.0 130.0 0.0 OPEN
LINK-141 JUNCTION-130 JUNCTION-131 363.88 8.0 125.0 0.0 OPEN
LINK-1410 JUNCTION-1214 JUNCTION-1215 530.08 8.0 130.0 0.0 OPEN
LINK-1411 JUNCTION-1215 JUNCTION-1213 157.93 6.0 130.0 0.0 OPEN
LINK-1412 JUNCTION-1214 JUNCTION-1216 722.39 8.0 130.0 0.0 OPEN
LINK-1413 JUNCTION-1216 JUNCTION-1217 253.0 8.0 130.0 0.0 OPEN
LINK-1414 JUNCTION-1216 JUNCTION-1218 239.05 8.0 135.0 0.0 OPEN
LINK-1415 JUNCTION-1218 JUNCTION-1219 639.68 8.0 130.0 0.0 OPEN
LINK-1416 JUNCTION-1219 JUNCTION-1220 499.14 8.0 130.0 0.0 OPEN
LINK-1417 JUNCTION-1219 JUNCTION-1221 229.82 8.0 130.0 0.0 OPEN
LINK-1418 JUNCTION-1221 JUNCTION-1222 1483.41 8.0 130.0 0.0 OPEN
LINK-1419 JUNCTION-1221 JUNCTION-1223 562.1 8.0 130.0 0.0 OPEN
LINK-142 JUNCTION-130 JUNCTION-132 794.58 8.0 125.0 0.0 OPEN
LINK-1420 JUNCTION-1223 JUNCTION-1224 211.54 8.0 130.0 0.0 OPEN
LINK-1421 JUNCTION-1224 JUNCTION-1225 406.31 8.0 135.0 0.0 OPEN
LINK-1422 JUNCTION-1225 JUNCTION-1226 751.38 8.0 130.0 0.0 OPEN
LINK-1423 JUNCTION-1226 JUNCTION-1227 97.01 8.0 130.0 0.0 OPEN
LINK-1424 JUNCTION-1227 JUNCTION-1209 365.16 8.0 130.0 0.0 OPEN
LINK-1425 JUNCTION-1227 JUNCTION-1228 272.11 12.0 130.0 0.0 OPEN
LINK-1426 JUNCTION-1228 JUNCTION-1229 376.78 12.0 130.0 0.0 OPEN
LINK-1427 JUNCTION-1229 JUNCTION-1230 176.54 12.0 130.0 0.0 OPEN
LINK-1428 JUNCTION-1230 JUNCTION-1231 708.39 8.0 135.0 0.0 OPEN
LINK-1429 JUNCTION-1231 JUNCTION-1232 122.65 8.0 125.0 0.0 OPEN
LINK-143 JUNCTION-132 JUNCTION-3321 283.15 10.0 120.0 0.0 OPEN
LINK-1430 JUNCTION-1232 JUNCTION-1233 334.56 8.0 125.0 0.0 OPEN
LINK-1431 JUNCTION-1233 JUNCTION-1234 428.09 12.0 125.0 0.0 OPEN
LINK-1432 JUNCTION-1231 JUNCTION-1235 566.5 8.0 135.0 0.0 OPEN
LINK-1433 JUNCTION-1224 JUNCTION-1236 496.09 8.0 135.0 0.0 OPEN
LINK-1434 JUNCTION-1233 JUNCTION-1222 1611.33 12.0 125.0 0.0 OPEN
LINK-1435 JUNCTION-1222 JUNCTION-1220 1128.5 12.0 125.0 0.0 OPEN
LINK-1436 JUNCTION-1220 JUNCTION-1237 323.42 12.0 125.0 0.0 OPEN
LINK-1437 JUNCTION-1237 JUNCTION-1238 1051.93 12.0 130.0 0.0 OPEN
LINK-1438 JUNCTION-1238 JUNCTION-1239 219.25 12.0 130.0 0.0 OPEN
LINK-1439 JUNCTION-1239 JUNCTION-1240 208.04 12.0 130.0 0.0 OPEN
LINK-144 JUNCTION-133 JUNCTION-134 351.02 8.0 120.0 0.0 OPEN
LINK-1440 JUNCTION-1240 JUNCTION-1241 80.69 12.0 125.0 0.0 OPEN
LINK-1441 JUNCTION-1241 JUNCTION-1187 390.67 12.0 125.0 0.0 OPEN
LINK-1442 JUNCTION-1240 JUNCTION-1242 772.43 8.0 130.0 0.0 OPEN
LINK-1443 JUNCTION-1187 JUNCTION-1188 398.6 8.0 125.0 0.0 OPEN
LINK-1444 JUNCTION-1249 JUNCTION-1243 1007.44 30.0 95.0 0.0 OPEN
LINK-1445 JUNCTION-1243 JUNCTION-1244 464.26 30.0 95.0 0.0 OPEN
LINK-1446 JUNCTION-1244 JUNCTION-1245 95.75 8.0 130.0 0.0 OPEN
LINK-1447 JUNCTION-1245 JUNCTION-1246 318.43 8.0 120.0 0.0 OPEN
LINK-1448 JUNCTION-1245 JUNCTION-1247 266.07 8.0 120.0 0.0 OPEN
LINK-1449 JUNCTION-1244 JUNCTION-1248 327.79 30.0 95.0 0.0 OPEN
LINK-145 JUNCTION-134 JUNCTION-135 282.74 8.0 120.0 0.0 OPEN
LINK-1450 JUNCTION-1188 JUNCTION-1249 320.15 30.0 95.0 0.0 OPEN
LINK-1451 JUNCTION-1249 JUNCTION-1250 229.11 12.0 130.0 0.0 OPEN
LINK-1452 JUNCTION-1250 JUNCTION-1251 177.58 12.0 130.0 0.0 OPEN
LINK-1453 JUNCTION-1250 JUNCTION-1252 363.7 8.0 130.0 0.0 OPEN
LINK-1454 JUNCTION-1246 JUNCTION-1253 286.87 8.0 120.0 0.0 OPEN
LINK-1455 JUNCTION-1253 JUNCTION-1254 405.44 8.0 90.0 0.0 OPEN
LINK-1456 JUNCTION-1248 JUNCTION-1255 684.21 30.0 95.0 0.0 OPEN
LINK-1457 JUNCTION-1247 JUNCTION-1256 629.75 8.0 120.0 0.0 OPEN
LINK-1458 JUNCTION-1256 JUNCTION-1257 252.75 8.0 120.0 0.0 OPEN
LINK-1459 JUNCTION-1256 JUNCTION-1258 603.91 8.0 130.0 0.0 OPEN
LINK-146 JUNCTION-135 JUNCTION-131 291.36 8.0 120.0 0.0 OPEN
LINK-1460 JUNCTION-1256 JUNCTION-1259 599.95 12.0 125.0 0.0 OPEN
LINK-1461 JUNCTION-1257 JUNCTION-1260 104.25 8.0 120.0 0.0 OPEN
LINK-1462 JUNCTION-1260 JUNCTION-1261 464.76 8.0 120.0 0.0 OPEN
LINK-1463 JUNCTION-1261 JUNCTION-1262 254.22 8.0 120.0 0.0 OPEN
LINK-1464 JUNCTION-1257 JUNCTION-1263 487.25 8.0 120.0 0.0 OPEN
LINK-1465 JUNCTION-1263 JUNCTION-1264 241.29 8.0 120.0 0.0 OPEN
LINK-1466 JUNCTION-1264 JUNCTION-1259 109.99 12.0 85.0 0.0 OPEN
LINK-1467 JUNCTION-1264 JUNCTION-1255 517.43 30.0 95.0 0.0 OPEN
LINK-1468 JUNCTION-1264 JUNCTION-1265 149.8 30.0 95.0 0.0 OPEN
LINK-1469 JUNCTION-1259 JUNCTION-1266 125.76 12.0 125.0 0.0 OPEN
LINK-147 JUNCTION-131 JUNCTION-136 1200.68 8.0 120.0 0.0 OPEN
LINK-1470 JUNCTION-1265 JUNCTION-1266 86.51 30.0 95.0 0.0 OPEN
LINK-1471 JUNCTION-1266 JUNCTION-1267 3237.34 30.0 95.0 0.0 OPEN
LINK-1472 JUNCTION-1267 JUNCTION-1268 21.65 18.0 130.0 0.0 OPEN
LINK-1473 JUNCTION-1176 JUNCTION-1269 131.7 12.0 130.0 0.0 OPEN
LINK-1474 JUNCTION-1175 JUNCTION-1270 1580.84 12.0 70.0 0.0 OPEN
LINK-1475 JUNCTION-1270 JUNCTION-1271 860.41 12.0 130.0 0.0 OPEN
LINK-1476 JUNCTION-1271 JUNCTION-1272 90.5 18.0 70.0 0.0 OPEN
LINK-1477 JUNCTION-1272 JUNCTION-1273 35.76 18.0 70.0 0.0 OPEN
LINK-1478 JUNCTION-1273 JUNCTION-1274 988.51 8.0 130.0 0.0 OPEN
LINK-1479 JUNCTION-1274 JUNCTION-1178 1372.07 8.0 130.0 0.0 OPEN
LINK-148 JUNCTION-129 JUNCTION-136 358.95 8.0 125.0 0.0 OPEN
LINK-1480 JUNCTION-106 JUNCTION-1275 306.15 36.0 85.0 0.0 OPEN
LINK-1481 JUNCTION-1276 JUNCTION-107 277.6 24.0 85.0 0.0 OPEN
LINK-1482 JUNCTION-1277 JUNCTION-1276 26.75 30.0 85.0 0.0 OPEN
LINK-1483 JUNCTION-1277 JUNCTION-1278 171.82 18.0 70.0 0.0 OPEN
LINK-1484 JUNCTION-1275 JUNCTION-1279 321.01 12.0 70.0 0.0 OPEN
LINK-1485 JUNCTION-1278 JUNCTION-1279 139.71 18.0 70.0 0.0 OPEN
LINK-1486 JUNCTION-1277 JUNCTION-1280 24.26 30.0 85.0 0.0 OPEN
LINK-1487 JUNCTION-1275 JUNCTION-1281 20.04 36.0 85.0 0.0 OPEN
LINK-1488 JUNCTION-1281 JUNCTION-117 912.77 36.0 85.0 0.0 OPEN
LINK-1489 JUNCTION-122 JUNCTION-1282 493.41 8.0 70.0 0.0 OPEN
LINK-149 JUNCTION-136 JUNCTION-137 278.47 8.0 120.0 0.0 OPEN
LINK-1490 JUNCTION-1282 JUNCTION-120 519.52 8.0 70.0 0.0 OPEN
LINK-1491 JUNCTION-202 JUNCTION-1280 1209.95 30.0 85.0 0.0 OPEN
LINK-1492 JUNCTION-1278 JUNCTION-1283 385.52 12.0 125.0 0.0 OPEN
LINK-1493 JUNCTION-1283 JUNCTION-1284 692.67 12.0 125.0 0.0 OPEN
LINK-1494 JUNCTION-1284 JUNCTION-103 308.52 12.0 130.0 0.0 OPEN
LINK-1495 JUNCTION-92 JUNCTION-1285 319.56 30.0 95.0 0.0 OPEN
LINK-1496 JUNCTION-1284 JUNCTION-1285 45.15 12.0 125.0 0.0 OPEN
LINK-1497 JUNCTION-1285 JUNCTION-1286 494.22 12.0 125.0 0.0 OPEN
LINK-1498 JUNCTION-1279 JUNCTION-1287 507.27 24.0 85.0 0.0 OPEN
LINK-1499 JUNCTION-1287 JUNCTION-1271 2176.23 18.0 70.0 0.0 OPEN
LINK-15 JUNCTION-15 JUNCTION-16 276.84 8.0 130.0 0.0 OPEN
LINK-150 JUNCTION-137 JUNCTION-138 201.73 8.0 125.0 0.0 OPEN
LINK-1500 JUNCTION-1285 JUNCTION-1267 3808.84 30.0 95.0 0.0 OPEN
LINK-1501 JUNCTION-1268 JUNCTION-1272 683.78 18.0 130.0 0.0 OPEN
LINK-1502 JUNCTION-1268 JUNCTION-1288 547.85 18.0 70.0 0.0 OPEN
LINK-1503 JUNCTION-1288 JUNCTION-1290 876.16 18.0 125.0 0.0 OPEN
LINK-1504 JUNCTION-1290 JUNCTION-1289 801.78 18.0 125.0 0.0 OPEN
LINK-1505 JUNCTION-1290 JUNCTION-1590 682.79 12.0 130.0 0.0 OPEN
LINK-1506 JUNCTION-1291 JUNCTION-1519 1311.49 12.0 135.0 0.0 OPEN
LINK-1507 JUNCTION-1286 JUNCTION-1293 354.74 12.0 120.0 0.0 OPEN
LINK-1508 JUNCTION-1293 JUNCTION-1294 298.32 12.0 135.0 0.0 OPEN
LINK-1509 JUNCTION-1293 JUNCTION-1295 253.11 12.0 130.0 0.0 OPEN
LINK-151 JUNCTION-129 JUNCTION-139 1169.89 8.0 125.0 0.0 OPEN
LINK-1510 JUNCTION-1295 JUNCTION-1296 175.1 12.0 130.0 0.0 OPEN
LINK-1511 JUNCTION-1295 JUNCTION-1297 498.2 12.0 135.0 0.0 OPEN
LINK-1512 JUNCTION-1294 JUNCTION-1298 734.75 8.0 135.0 0.0 OPEN
LINK-1513 JUNCTION-1298 JUNCTION-1294 1372.13 8.0 135.0 0.0 OPEN
LINK-1514 JUNCTION-1289 JUNCTION-1299 354.21 18.0 85.0 0.0 OPEN
LINK-1515 JUNCTION-1299 JUNCTION-1300 640.8 18.0 70.0 0.0 OPEN
LINK-1516 JUNCTION-1300 JUNCTION-1301 27.54 12.0 125.0 0.0 OPEN
LINK-1517 JUNCTION-1300 JUNCTION-1302 79.63 18.0 70.0 0.0 OPEN
LINK-1518 JUNCTION-1302 JUNCTION-1301 109.55 12.0 130.0 0.0 OPEN
LINK-1519 JUNCTION-1301 JUNCTION-1266 1184.7 12.0 130.0 0.0 OPEN
LINK-152 JUNCTION-139 JUNCTION-140 1194.61 8.0 125.0 0.0 OPEN
LINK-1520 JUNCTION-1265 JUNCTION-1303 1409.62 30.0 110.0 0.0 OPEN
LINK-1521 JUNCTION-1302 JUNCTION-1304 77.25 12.0 130.0 0.0 OPEN
LINK-1522 JUNCTION-1303 JUNCTION-1304 363.75 16.0 130.0 0.0 OPEN
LINK-1523 JUNCTION-1304 JUNCTION-1305 694.46 12.0 130.0 0.0 OPEN
LINK-1524 JUNCTION-1292 JUNCTION-1305 1068.73 8.0 125.0 0.0 OPEN
LINK-1525 JUNCTION-1303 JUNCTION-1306 917.84 30.0 110.0 0.0 OPEN
LINK-1526 JUNCTION-1306 JUNCTION-1484 1417.42 8.0 135.0 0.0 OPEN
LINK-1527 JUNCTION-1307 JUNCTION-1308 382.88 8.0 135.0 0.0 OPEN
LINK-1528 JUNCTION-1308 JUNCTION-1306 1720.85 24.0 110.0 0.0 OPEN
LINK-1529 JUNCTION-1308 JUNCTION-1482 1088.89 24.0 110.0 0.0 OPEN
LINK-153 JUNCTION-140 JUNCTION-141 852.9 8.0 125.0 0.0 OPEN
LINK-1530 JUNCTION-1309 JUNCTION-1310 92.32 18.0 130.0 0.0 OPEN
LINK-1531 JUNCTION-1310 JUNCTION-1311 353.87 12.0 135.0 0.0 OPEN
LINK-1532 JUNCTION-1311 JUNCTION-1312 208.05 8.0 135.0 0.0 OPEN
LINK-1533 JUNCTION-1310 JUNCTION-1313 508.4 18.0 130.0 0.0 OPEN
LINK-1534 JUNCTION-1313 JUNCTION-1314 606.42 18.0 130.0 0.0 OPEN
LINK-1535 JUNCTION-1314 JUNCTION-1315 203.97 18.0 85.0 0.0 OPEN
LINK-1536 JUNCTION-1315 JUNCTION-1316 1125.52 8.0 135.0 0.0 OPEN
LINK-1537 JUNCTION-1315 JUNCTION-1317 225.81 18.0 85.0 0.0 OPEN
LINK-1538 JUNCTION-1317 JUNCTION-1318 225.57 8.0 130.0 0.0 OPEN
LINK-1539 JUNCTION-1318 JUNCTION-1319 218.19 8.0 120.0 0.0 OPEN
LINK-154 JUNCTION-127 JUNCTION-141 142.73 8.0 125.0 0.0 OPEN
LINK-1540 JUNCTION-1319 JUNCTION-1320 374.21 8.0 120.0 0.0 OPEN
LINK-1541 JUNCTION-1317 JUNCTION-1323 1539.06 18.0 130.0 0.0 OPEN
LINK-1542 JUNCTION-1321 JUNCTION-1322 369.81 18.0 120.0 0.0 OPEN
LINK-1543 JUNCTION-1323 JUNCTION-1321 135.97 18.0 130.0 0.0 OPEN
LINK-1544 JUNCTION-1323 JUNCTION-1324 690.61 8.0 125.0 0.0 OPEN
LINK-1545 JUNCTION-1324 JUNCTION-1325 1082.42 8.0 125.0 0.0 OPEN
LINK-1546 JUNCTION-1325 JUNCTION-1326 154.97 8.0 125.0 0.0 OPEN
LINK-1547 JUNCTION-1326 JUNCTION-1328 645.11 8.0 125.0 0.0 OPEN
LINK-1548 JUNCTION-1328 JUNCTION-1327 232.98 8.0 125.0 0.0 OPEN
LINK-1549 JUNCTION-1328 JUNCTION-1329 160.56 8.0 125.0 0.0 OPEN
LINK-155 JUNCTION-162 JUNCTION-142 322.09 12.0 125.0 0.0 OPEN
LINK-1550 JUNCTION-1320 JUNCTION-1330 657.46 8.0 120.0 0.0 OPEN
LINK-1551 JUNCTION-1330 JUNCTION-1331 505.14 8.0 125.0 0.0 OPEN
LINK-1552 JUNCTION-1331 JUNCTION-1332 840.85 8.0 120.0 0.0 OPEN
LINK-1553 JUNCTION-1332 JUNCTION-1333 468.74 8.0 125.0 0.0 OPEN
LINK-1554 JUNCTION-1332 JUNCTION-1334 894.25 8.0 120.0 0.0 OPEN
LINK-1555 JUNCTION-1334 JUNCTION-1335 331.84 6.0 120.0 0.0 OPEN
LINK-1556 JUNCTION-1335 JUNCTION-1336 1973.51 8.0 125.0 0.0 OPEN
LINK-1557 JUNCTION-1336 JUNCTION-1337 341.33 8.0 130.0 0.0 OPEN
LINK-1558 JUNCTION-1322 JUNCTION-1338 669.28 18.0 120.0 0.0 OPEN
LINK-1559 JUNCTION-1338 JUNCTION-1339 728.82 12.0 125.0 0.0 OPEN
LINK-156 JUNCTION-142 JUNCTION-143 391.47 8.0 125.0 0.0 OPEN
LINK-1560 JUNCTION-1339 JUNCTION-1340 754.18 8.0 125.0 0.0 OPEN
LINK-1561 JUNCTION-1340 JUNCTION-1341 352.96 8.0 125.0 0.0 OPEN
LINK-1562 JUNCTION-1339 JUNCTION-1342 331.05 12.0 125.0 0.0 OPEN
LINK-1563 JUNCTION-1342 JUNCTION-1343 535.94 18.0 120.0 0.0 OPEN
LINK-1564 JUNCTION-1343 JUNCTION-1344 172.67 12.0 130.0 0.0 OPEN
LINK-1565 JUNCTION-1344 JUNCTION-1345 1317.9 12.0 130.0 0.0 OPEN
LINK-1566 JUNCTION-1345 JUNCTION-1346 530.37 12.0 130.0 0.0 OPEN
LINK-1567 JUNCTION-1341 JUNCTION-1347 605.32 8.0 125.0 0.0 OPEN
LINK-1568 JUNCTION-1347 JUNCTION-1348 2087.76 12.0 130.0 0.0 OPEN
LINK-1569 JUNCTION-1348 JUNCTION-1349 1240.19 12.0 135.0 0.0 OPEN
LINK-157 JUNCTION-143 JUNCTION-144 504.26 8.0 125.0 0.0 OPEN
LINK-1570 JUNCTION-1349 JUNCTION-1350 299.26 8.0 135.0 0.0 OPEN
LINK-1571 JUNCTION-1348 JUNCTION-1351 589.49 12.0 130.0 0.0 OPEN
LINK-1572 JUNCTION-1352 JUNCTION-1483 692.87 8.0 130.0 0.0 OPEN
LINK-1573 JUNCTION-1101 JUNCTION-1353 479.79 10.0 120.0 0.0 OPEN
LINK-1574 JUNCTION-1102 JUNCTION-1354 291.86 8.0 125.0 0.0 OPEN
LINK-1575 JUNCTION-1103 JUNCTION-1355 540.69 6.0 120.0 0.0 OPEN
LINK-1576 JUNCTION-1355 JUNCTION-1356 241.07 6.0 130.0 0.0 OPEN
LINK-1577 JUNCTION-1356 JUNCTION-1357 670.48 8.0 125.0 0.0 OPEN
LINK-1578 JUNCTION-1357 JUNCTION-1358 376.24 8.0 125.0 0.0 OPEN
LINK-1579 JUNCTION-1053 JUNCTION-1359 321.01 8.0 125.0 0.0 OPEN
LINK-158 JUNCTION-144 JUNCTION-145 527.8 8.0 125.0 0.0 OPEN
LINK-1580 JUNCTION-1056 JUNCTION-1360 709.86 8.0 125.0 0.0 OPEN
LINK-1581 JUNCTION-1361 JUNCTION-1058 872.25 8.0 125.0 0.0 OPEN
LINK-1582 JUNCTION-1362 JUNCTION-1084 503.13 8.0 125.0 0.0 OPEN
LINK-1583 JUNCTION-1063 JUNCTION-1363 250.01 8.0 125.0 0.0 OPEN
LINK-1584 JUNCTION-1365 JUNCTION-1081 391.11 8.0 125.0 0.0 OPEN
LINK-1585 JUNCTION-1364 JUNCTION-1365 370.71 8.0 125.0 0.0 OPEN
LINK-1586 JUNCTION-1367 JUNCTION-1031 904.06 16.0 135.0 0.0 OPEN
LINK-1587 JUNCTION-1367 JUNCTION-1368 183.87 6.0 120.0 0.0 OPEN
LINK-1588 JUNCTION-1368 JUNCTION-1369 821.95 8.0 125.0 0.0 OPEN
LINK-1589 JUNCTION-1369 JUNCTION-1370 344.05 6.0 125.0 0.0 OPEN
LINK-159 JUNCTION-145 JUNCTION-146 926.04 8.0 125.0 0.0 OPEN
LINK-1590 JUNCTION-1370 JUNCTION-1366 829.02 8.0 130.0 0.0 OPEN
LINK-1591 JUNCTION-1061 JUNCTION-1371 368.53 12.0 125.0 0.0 OPEN
LINK-1592 JUNCTION-1082 JUNCTION-1372 408.93 8.0 125.0 0.0 OPEN
LINK-1593 JUNCTION-1065 JUNCTION-1373 173.57 10.0 120.0 0.0 OPEN
LINK-1594 JUNCTION-1374 JUNCTION-1041 413.88 30.0 95.0 0.0 OPEN
LINK-1595 JUNCTION-1046 JUNCTION-1375 27.26 8.0 125.0 0.0 OPEN
LINK-1596 JUNCTION-1375 JUNCTION-1377 385.17 8.0 125.0 0.0 OPEN
LINK-1597 JUNCTION-1377 JUNCTION-1376 559.13 8.0 125.0 0.0 OPEN
LINK-1598 JUNCTION-1378 JUNCTION-1107 34.98 10.0 120.0 0.0 OPEN
LINK-1599 JUNCTION-1107 JUNCTION-1379 283.54 12.0 125.0 0.0 OPEN
LINK-16 JUNCTION-6 JUNCTION-17 702.86 12.0 130.0 0.0 OPEN
LINK-160 JUNCTION-146 JUNCTION-147 96.92 8.0 130.0 0.0 OPEN
LINK-1600 JUNCTION-1380 JUNCTION-1381 259.06 12.0 125.0 0.0 OPEN
LINK-1601 JUNCTION-1381 JUNCTION-1108 234.47 12.0 125.0 0.0 OPEN
LINK-1602 JUNCTION-1108 JUNCTION-1382 442.26 8.0 125.0 0.0 OPEN
LINK-1603 JUNCTION-1383 JUNCTION-1109 397.95 8.0 125.0 0.0 OPEN
LINK-1604 JUNCTION-1115 JUNCTION-1384 649.59 8.0 125.0 0.0 OPEN
LINK-1605 JUNCTION-1114 JUNCTION-1385 654.12 8.0 125.0 0.0 OPEN
LINK-1606 JUNCTION-1020 JUNCTION-1386 477.32 6.0 125.0 0.0 OPEN
LINK-1607 JUNCTION-1386 JUNCTION-1387 856.02 8.0 130.0 0.0 OPEN
LINK-1608 JUNCTION-1392 JUNCTION-1388 597.24 12.0 125.0 0.0 OPEN
LINK-1609 JUNCTION-1076 JUNCTION-1389 239.71 10.0 120.0 0.0 OPEN
LINK-161 JUNCTION-144 JUNCTION-148 1518.66 8.0 125.0 0.0 OPEN
LINK-1610 JUNCTION-1389 JUNCTION-1390 229.38 10.0 120.0 0.0 OPEN
LINK-1611 JUNCTION-1391 JUNCTION-1076 158.28 10.0 120.0 0.0 OPEN
LINK-1612 JUNCTION-1019 JUNCTION-1392 437.3 12.0 125.0 0.0 OPEN
LINK-1613 JUNCTION-1393 JUNCTION-1072 464.4 8.0 125.0 0.0 OPEN
LINK-1614 JUNCTION-761 JUNCTION-1394 290.14 14.0 120.0 0.0 OPEN
LINK-1615 JUNCTION-1395 JUNCTION-1394 88.3 8.0 135.0 0.0 OPEN
LINK-1616 JUNCTION-761 JUNCTION-1397 644.2 12.0 70.0 0.0 OPEN
LINK-1617 JUNCTION-1397 JUNCTION-1396 104.7 8.0 130.0 0.0 OPEN
LINK-1618 JUNCTION-1397 JUNCTION-1398 614.59 12.0 70.0 0.0 OPEN
LINK-1619 JUNCTION-776 JUNCTION-1399 395.82 12.0 130.0 0.0 OPEN
LINK-162 JUNCTION-148 JUNCTION-149 379.16 8.0 125.0 0.0 OPEN
LINK-1620 JUNCTION-1400 JUNCTION-773 200.51 8.0 125.0 0.0 OPEN
LINK-1621 JUNCTION-1400 JUNCTION-1401 97.62 6.0 125.0 0.0 OPEN
LINK-1622 JUNCTION-781 JUNCTION-1402 119.85 8.0 120.0 0.0 OPEN
LINK-1623 JUNCTION-1403 JUNCTION-762 690.01 12.0 70.0 0.0 OPEN
LINK-1624 JUNCTION-1398 JUNCTION-1404 766.93 6.0 125.0 0.0 OPEN
LINK-1625 JUNCTION-1404 JUNCTION-1405 643.41 8.0 130.0 0.0 OPEN
LINK-1626 JUNCTION-1405 JUNCTION-1406 141.04 6.0 130.0 0.0 OPEN
LINK-1627 JUNCTION-1406 JUNCTION-1407 655.02 8.0 130.0 0.0 OPEN
LINK-1628 JUNCTION-1406 JUNCTION-1408 496.11 8.0 130.0 0.0 OPEN
LINK-1629 JUNCTION-1398 JUNCTION-1409 666.67 12.0 70.0 0.0 OPEN
LINK-163 JUNCTION-149 JUNCTION-150 99.99 8.0 125.0 0.0 OPEN
LINK-1630 JUNCTION-982 JUNCTION-1410 659.44 8.0 130.0 0.0 OPEN
LINK-1631 JUNCTION-994 JUNCTION-1411 123.13 8.0 120.0 0.0 OPEN
LINK-1632 JUNCTION-1412 JUNCTION-992 163.29 12.0 130.0 0.0 OPEN
LINK-1633 JUNCTION-702 JUNCTION-1413 226.25 12.0 125.0 0.0 OPEN
LINK-1634 JUNCTION-1414 JUNCTION-660 461.54 12.0 125.0 0.0 OPEN
LINK-1635 JUNCTION-688 JUNCTION-1415 240.41 8.0 125.0 0.0 OPEN
LINK-1636 JUNCTION-1415 JUNCTION-1416 386.8 8.0 125.0 0.0 OPEN
LINK-1637 JUNCTION-690 JUNCTION-1417 162.28 12.0 130.0 0.0 OPEN
LINK-1638 JUNCTION-1418 JUNCTION-692 364.56 12.0 130.0 0.0 OPEN
LINK-1639 JUNCTION-1416 JUNCTION-1419 823.95 8.0 125.0 0.0 OPEN
LINK-164 JUNCTION-149 JUNCTION-151 470.96 8.0 125.0 0.0 OPEN
LINK-1640 JUNCTION-1420 JUNCTION-699 133.11 12.0 125.0 0.0 OPEN
LINK-1641 JUNCTION-699 JUNCTION-1421 380.12 12.0 125.0 0.0 OPEN
LINK-1642 JUNCTION-977 JUNCTION-1422 476.59 12.0 125.0 0.0 OPEN
LINK-1643 JUNCTION-715 JUNCTION-1423 631.08 12.0 125.0 0.0 OPEN
LINK-1644 JUNCTION-982 JUNCTION-1424 130.03 12.0 130.0 0.0 OPEN
LINK-1645 JUNCTION-1424 JUNCTION-1425 73.42 8.0 130.0 0.0 OPEN
LINK-1646 JUNCTION-710 JUNCTION-1426 236.95 8.0 125.0 0.0 OPEN
LINK-1647 JUNCTION-1427 JUNCTION-1023 251.76 12.0 70.0 0.0 OPEN
LINK-1648 JUNCTION-689 JUNCTION-1428 185.46 12.0 130.0 0.0 OPEN
LINK-1649 JUNCTION-1429 JUNCTION-619 96.51 12.0 130.0 0.0 OPEN
LINK-165 JUNCTION-145 JUNCTION-151 628.63 8.0 125.0 0.0 OPEN
LINK-1650 JUNCTION-1430 JUNCTION-617 180.17 12.0 125.0 0.0 OPEN
LINK-1651 JUNCTION-1431 JUNCTION-647 451.83 8.0 130.0 0.0 OPEN
LINK-1652 JUNCTION-647 JUNCTION-1432 569.8 12.0 130.0 0.0 OPEN
LINK-1653 JUNCTION-633 JUNCTION-1434 143.55 20.0 85.0 0.0 OPEN
LINK-1654 JUNCTION-1436 JUNCTION-1435 479.04 8.0 125.0 0.0 OPEN
LINK-1655 JUNCTION-635 JUNCTION-1436 302.58 8.0 125.0 0.0 OPEN
LINK-1656 JUNCTION-1437 JUNCTION-637 538.71 8.0 125.0 0.0 OPEN
LINK-1657 JUNCTION-1438 JUNCTION-682 227.9 8.0 125.0 0.0 OPEN
LINK-1658 JUNCTION-1439 JUNCTION-667 152.15 8.0 85.0 0.0 OPEN
LINK-1659 JUNCTION-1440 JUNCTION-580 185.71 8.0 125.0 0.0 OPEN
LINK-166 JUNCTION-148 JUNCTION-152 495.24 8.0 125.0 0.0 OPEN
LINK-1660 JUNCTION-574 JUNCTION-1441 261.96 8.0 125.0 0.0 OPEN
LINK-1661 JUNCTION-584 JUNCTION-1442 508.76 8.0 125.0 0.0 OPEN
LINK-1662 JUNCTION-1443 JUNCTION-560 871.94 10.0 125.0 0.0 OPEN
LINK-1663 JUNCTION-551 JUNCTION-1444 564.14 24.0 85.0 0.0 OPEN
LINK-1664 JUNCTION-563 JUNCTION-1445 130.13 8.0 125.0 0.0 OPEN
LINK-1665 JUNCTION-1446 JUNCTION-562 1022.21 8.0 125.0 0.0 OPEN
LINK-1666 JUNCTION-1448 JUNCTION-1446 473.95 8.0 125.0 0.0 OPEN
LINK-1667 JUNCTION-1448 JUNCTION-1447 135.36 8.0 125.0 0.0 OPEN
LINK-1668 JUNCTION-1444 JUNCTION-1449 631.68 24.0 85.0 0.0 OPEN
LINK-1669 JUNCTION-1450 JUNCTION-1448 532.63 8.0 125.0 0.0 OPEN
LINK-167 JUNCTION-152 JUNCTION-153 49.35 8.0 125.0 0.0 OPEN
LINK-1670 JUNCTION-1451 JUNCTION-680 241.85 8.0 130.0 0.0 OPEN
LINK-1671 JUNCTION-749 JUNCTION-1452 158.52 12.0 130.0 0.0 OPEN
LINK-1672 JUNCTION-680 JUNCTION-1453 414.24 8.0 130.0 0.0 OPEN
LINK-1673 JUNCTION-559 JUNCTION-1454 402.15 10.0 125.0 0.0 OPEN
LINK-1674 JUNCTION-1455 JUNCTION-567 231.49 8.0 125.0 0.0 OPEN
LINK-1675 JUNCTION-1456 JUNCTION-569 172.84 12.0 125.0 0.0 OPEN
LINK-1676 JUNCTION-503 JUNCTION-1457 294.09 12.0 130.0 0.0 OPEN
LINK-1677 JUNCTION-527 JUNCTION-1458 1159.39 8.0 125.0 0.0 OPEN
LINK-1678 JUNCTION-1458 JUNCTION-1459 1113.69 8.0 130.0 0.0 OPEN
LINK-1679 JUNCTION-1460 JUNCTION-475 575.75 12.0 130.0 0.0 OPEN
LINK-168 JUNCTION-153 JUNCTION-154 186.55 8.0 125.0 0.0 OPEN
LINK-1680 JUNCTION-474 JUNCTION-1461 567.65 30.0 85.0 0.0 OPEN
LINK-1681 JUNCTION-1461 JUNCTION-1462 1265.45 8.0 125.0 0.0 OPEN
LINK-1682 JUNCTION-525 JUNCTION-1463 405.54 8.0 130.0 0.0 OPEN
LINK-1683 JUNCTION-520 JUNCTION-1464 457.58 12.0 120.0 0.0 OPEN
LINK-1684 JUNCTION-515 JUNCTION-1465 503.11 8.0 120.0 0.0 OPEN
LINK-1685 JUNCTION-512 JUNCTION-1466 290.03 12.0 120.0 0.0 OPEN
LINK-1686 JUNCTION-492 JUNCTION-1467 134.17 8.0 130.0 0.0 OPEN
LINK-1687 JUNCTION-472 JUNCTION-1468 603.18 8.0 125.0 0.0 OPEN
LINK-1688 JUNCTION-1469 JUNCTION-448 611.53 12.0 125.0 0.0 OPEN
LINK-1689 JUNCTION-1375 JUNCTION-1470 421.99 8.0 125.0 0.0 OPEN
LINK-169 JUNCTION-154 JUNCTION-143 1576.97 8.0 125.0 0.0 OPEN
LINK-1690 JUNCTION-851 JUNCTION-1471 186.04 8.0 70.0 0.0 OPEN
LINK-1691 JUNCTION-1472 JUNCTION-952 574.5 8.0 130.0 0.0 OPEN
LINK-1692 JUNCTION-1473 JUNCTION-941 467.97 12.0 130.0 0.0 OPEN
LINK-1693 JUNCTION-1474 JUNCTION-898 552.66 24.0 110.0 0.0 OPEN
LINK-1694 JUNCTION-937 JUNCTION-1476 305.58 12.0 130.0 0.0 OPEN
LINK-1695 JUNCTION-1476 JUNCTION-1475 280.18 12.0 130.0 0.0 OPEN
LINK-1696 JUNCTION-928 JUNCTION-1477 215.01 12.0 130.0 0.0 OPEN
LINK-1697 JUNCTION-1478 JUNCTION-874 765.35 12.0 125.0 0.0 OPEN
LINK-1698 JUNCTION-1479 JUNCTION-1143 509.35 12.0 130.0 0.0 OPEN
LINK-1699 JUNCTION-1138 JUNCTION-1480 676.23 24.0 85.0 0.0 OPEN
LINK-17 JUNCTION-17 JUNCTION-18 218.2 8.0 130.0 0.0 OPEN
LINK-170 JUNCTION-142 JUNCTION-155 690.53 8.0 125.0 0.0 OPEN
LINK-1700 JUNCTION-1179 JUNCTION-1481 636.07 8.0 130.0 0.0 OPEN
LINK-1701 JUNCTION-1482 JUNCTION-1309 912.71 24.0 110.0 0.0 OPEN
LINK-1702 JUNCTION-1351 JUNCTION-1483 394.94 8.0 130.0 0.0 OPEN
LINK-1703 JUNCTION-1484 JUNCTION-1307 622.87 8.0 135.0 0.0 OPEN
LINK-1704 JUNCTION-224 JUNCTION-1485 739.65 12.0 125.0 0.0 OPEN
LINK-1705 JUNCTION-1486 JUNCTION-228 166.42 8.0 70.0 0.0 OPEN
LINK-1706 JUNCTION-1487 JUNCTION-225 448.92 8.0 125.0 0.0 OPEN
LINK-1707 JUNCTION-253 JUNCTION-1488 696.27 8.0 125.0 0.0 OPEN
LINK-1708 JUNCTION-1489 JUNCTION-259 240.84 12.0 120.0 0.0 OPEN
LINK-1709 JUNCTION-1490 JUNCTION-251 304.61 8.0 125.0 0.0 OPEN
LINK-171 JUNCTION-155 JUNCTION-156 403.05 8.0 125.0 0.0 OPEN
LINK-1710 JUNCTION-1491 JUNCTION-260 49.64 8.0 120.0 0.0 OPEN
LINK-1711 JUNCTION-1491 JUNCTION-1492 215.98 8.0 130.0 0.0 OPEN
LINK-1712 JUNCTION-324 JUNCTION-1493 325.66 12.0 135.0 0.0 OPEN
LINK-1713 JUNCTION-260 JUNCTION-1494 343.02 8.0 120.0 0.0 OPEN
LINK-1714 JUNCTION-323 JUNCTION-1495 429.57 12.0 120.0 0.0 OPEN
LINK-1715 JUNCTION-319 JUNCTION-1496 747.57 12.0 125.0 0.0 OPEN
LINK-1716 JUNCTION-261 JUNCTION-1497 512.99 24.0 110.0 0.0 OPEN
LINK-1717 JUNCTION-315 JUNCTION-1498 379.96 12.0 120.0 0.0 OPEN
LINK-1718 JUNCTION-1496 JUNCTION-1499 350.99 12.0 125.0 0.0 OPEN
LINK-1719 JUNCTION-1500 JUNCTION-320 184.76 12.0 125.0 0.0 OPEN
LINK-172 JUNCTION-142 JUNCTION-157 1266.09 12.0 125.0 0.0 OPEN
LINK-1720 JUNCTION-330 JUNCTION-1501 509.24 12.0 125.0 0.0 OPEN
LINK-1721 JUNCTION-1502 JUNCTION-334 701.25 12.0 125.0 0.0 OPEN
LINK-1722 JUNCTION-331 JUNCTION-333 701.25 12.0 125.0 0.0 OPEN
LINK-1723 JUNCTION-1501 JUNCTION-1504 68.83 12.0 125.0 0.0 OPEN
LINK-1724 JUNCTION-1505 JUNCTION-1503 1356.05 8.0 125.0 0.0 OPEN
LINK-1725 JUNCTION-1504 JUNCTION-1505 240.19 8.0 125.0 0.0 OPEN
LINK-1726 JUNCTION-1506 JUNCTION-295 727.87 36.0 110.0 0.0 OPEN
LINK-1727 JUNCTION-429 JUNCTION-1507 357.82 8.0 130.0 0.0 OPEN
LINK-1728 JUNCTION-1508 JUNCTION-435 450.65 16.0 95.0 0.0 OPEN
LINK-1729 JUNCTION-128 JUNCTION-1509 499.37 8.0 125.0 0.0 OPEN
LINK-173 JUNCTION-157 JUNCTION-158 316.55 12.0 125.0 0.0 OPEN
LINK-1730 JUNCTION-128 JUNCTION-1510 565.56 8.0 125.0 0.0 OPEN
LINK-1731 JUNCTION-127 JUNCTION-1510 294.56 8.0 125.0 0.0 OPEN
LINK-1732 JUNCTION-198 JUNCTION-1511 579.47 12.0 125.0 0.0 OPEN
LINK-1733 JUNCTION-1511 JUNCTION-195 280.23 12.0 125.0 0.0 OPEN
LINK-1734 JUNCTION-1512 JUNCTION-33 269.02 12.0 130.0 0.0 OPEN
LINK-1735 JUNCTION-33 JUNCTION-1513 139.46 12.0 135.0 0.0 OPEN
LINK-1736 JUNCTION-1513 JUNCTION-1514 325.95 8.0 135.0 0.0 OPEN
LINK-1737 JUNCTION-1513 JUNCTION-1515 216.36 12.0 135.0 0.0 OPEN
LINK-1738 JUNCTION-1515 JUNCTION-1516 217.52 12.0 135.0 0.0 OPEN
LINK-1739 JUNCTION-1517 JUNCTION-1515 86.15 8.0 135.0 0.0 OPEN
LINK-174 JUNCTION-154 JUNCTION-158 299.86 8.0 125.0 0.0 OPEN
LINK-1740 JUNCTION-18 JUNCTION-1518 907.8 8.0 130.0 0.0 OPEN
LINK-1741 JUNCTION-1519 JUNCTION-1292 830.76 12.0 135.0 0.0 OPEN
LINK-1742 JUNCTION-1520 JUNCTION-111 683.6 12.0 125.0 0.0 OPEN
LINK-1743 JUNCTION-1522 JUNCTION-122 1140.62 8.0 70.0 0.0 OPEN
LINK-1744 JUNCTION-1525 JUNCTION-1523 753.79 36.0 85.0 0.0 OPEN
LINK-1745 JUNCTION-1524 JUNCTION-114 453.49 12.0 125.0 0.0 OPEN
LINK-1746 JUNCTION-114 JUNCTION-1525 505.41 36.0 85.0 0.0 OPEN
LINK-1747 JUNCTION-121 JUNCTION-1526 659.94 8.0 125.0 0.0 OPEN
LINK-1748 JUNCTION-1527 JUNCTION-209 275.83 8.0 130.0 0.0 OPEN
LINK-1749 JUNCTION-879 JUNCTION-1528 706.35 8.0 125.0 0.0 OPEN
LINK-175 JUNCTION-158 JUNCTION-159 324.69 12.0 125.0 0.0 OPEN
LINK-1750 JUNCTION-407 JUNCTION-1529 589.26 8.0 125.0 0.0 OPEN
LINK-1751 JUNCTION-1531 JUNCTION-410 409.55 8.0 125.0 0.0 OPEN
LINK-1752 JUNCTION-1530 JUNCTION-1531 313.64 8.0 125.0 0.0 OPEN
LINK-1753 JUNCTION-399 JUNCTION-1532 319.57 8.0 125.0 0.0 OPEN
LINK-1754 JUNCTION-1533 JUNCTION-865 358.86 12.0 130.0 0.0 OPEN
LINK-1755 JUNCTION-1394 JUNCTION-1534 718.25 8.0 130.0 0.0 OPEN
LINK-1756 JUNCTION-761 JUNCTION-1535 379.85 6.0 120.0 0.0 OPEN
LINK-1757 JUNCTION-1535 JUNCTION-1536 388.38 8.0 130.0 0.0 OPEN
LINK-1758 JUNCTION-1536 JUNCTION-1016 175.15 8.0 130.0 0.0 OPEN
LINK-1759 JUNCTION-1536 JUNCTION-1537 68.25 8.0 110.0 0.0 OPEN
LINK-176 JUNCTION-159 JUNCTION-154 1309.16 8.0 125.0 0.0 OPEN
LINK-1760 JUNCTION-1574 JUNCTION-1538 650.39 8.0 135.0 0.0 OPEN
LINK-1761 JUNCTION-1538 JUNCTION-1539 157.99 8.0 135.0 0.0 OPEN
LINK-1762 JUNCTION-1539 JUNCTION-759 423.06 8.0 125.0 0.0 OPEN
LINK-1763 JUNCTION-1538 JUNCTION-1540 1055.37 8.0 135.0 0.0 OPEN
LINK-1764 JUNCTION-1540 JUNCTION-1541 104.67 8.0 135.0 0.0 OPEN
LINK-1765 JUNCTION-1541 JUNCTION-1539 400.89 8.0 125.0 0.0 OPEN
LINK-1766 JUNCTION-1540 JUNCTION-1542 454.99 8.0 135.0 0.0 OPEN
LINK-1767 JUNCTION-1542 JUNCTION-1543 526.67 8.0 135.0 0.0 OPEN
LINK-1768 JUNCTION-1543 JUNCTION-1544 85.94 8.0 135.0 0.0 OPEN
LINK-1769 JUNCTION-1543 JUNCTION-1545 215.37 8.0 135.0 0.0 OPEN
LINK-177 JUNCTION-159 JUNCTION-160 90.89 12.0 125.0 0.0 OPEN
LINK-1770 JUNCTION-1546 JUNCTION-1017 87.34 8.0 130.0 0.0 OPEN
LINK-1771 JUNCTION-1546 JUNCTION-1547 235.84 8.0 130.0 0.0 OPEN
LINK-1772 JUNCTION-1547 JUNCTION-1545 182.14 8.0 125.0 0.0 OPEN
LINK-1773 JUNCTION-1545 JUNCTION-1548 208.38 12.0 125.0 0.0 OPEN
LINK-1774 JUNCTION-1548 JUNCTION-1549 180.68 12.0 125.0 0.0 OPEN
LINK-1775 JUNCTION-1549 JUNCTION-1550 368.76 8.0 125.0 0.0 OPEN
LINK-1776 JUNCTION-1550 JUNCTION-1551 133.02 8.0 125.0 0.0 OPEN
LINK-1777 JUNCTION-1551 JUNCTION-1014 322.11 8.0 135.0 0.0 OPEN
LINK-1778 JUNCTION-1548 JUNCTION-1552 423.74 8.0 135.0 0.0 OPEN
LINK-1779 JUNCTION-1552 JUNCTION-1553 203.84 8.0 130.0 0.0 OPEN
LINK-178 JUNCTION-158 JUNCTION-161 219.54 12.0 125.0 0.0 OPEN
LINK-1780 JUNCTION-1549 JUNCTION-1553 398.44 8.0 125.0 0.0 OPEN
LINK-1781 JUNCTION-1553 JUNCTION-1554 288.64 8.0 135.0 0.0 OPEN
LINK-1782 JUNCTION-1554 JUNCTION-1555 160.87 8.0 135.0 0.0 OPEN
LINK-1783 JUNCTION-1555 JUNCTION-1576 332.64 8.0 135.0 0.0 OPEN
LINK-1784 JUNCTION-1555 JUNCTION-1008 448.69 8.0 135.0 0.0 OPEN
LINK-1785 JUNCTION-1554 JUNCTION-1556 556.76 8.0 135.0 0.0 OPEN
LINK-1786 JUNCTION-1556 JUNCTION-1006 511.92 8.0 135.0 0.0 OPEN
LINK-1787 JUNCTION-1556 JUNCTION-1557 303.74 8.0 130.0 0.0 OPEN
LINK-1788 JUNCTION-1557 JUNCTION-1558 114.84 8.0 125.0 0.0 OPEN
LINK-1789 JUNCTION-1557 JUNCTION-1559 180.15 8.0 125.0 0.0 OPEN
LINK-179 JUNCTION-123 JUNCTION-162 61.4 12.0 125.0 0.0 OPEN
LINK-1790 JUNCTION-1559 JUNCTION-1004 294.16 8.0 130.0 0.0 OPEN
LINK-1791 JUNCTION-1557 JUNCTION-1560 526.71 8.0 130.0 0.0 OPEN
LINK-1792 JUNCTION-1560 JUNCTION-1561 297.28 8.0 130.0 0.0 OPEN
LINK-1793 JUNCTION-1561 JUNCTION-1562 186.0 8.0 130.0 0.0 OPEN
LINK-1794 JUNCTION-1562 JUNCTION-1553 315.63 8.0 130.0 0.0 OPEN
LINK-1795 JUNCTION-1562 JUNCTION-1563 293.21 8.0 130.0 0.0 OPEN
LINK-1796 JUNCTION-1560 JUNCTION-1564 573.8 8.0 130.0 0.0 OPEN
LINK-1797 JUNCTION-1545 JUNCTION-1565 595.11 12.0 125.0 0.0 OPEN
LINK-1798 JUNCTION-1565 JUNCTION-1566 186.22 8.0 135.0 0.0 OPEN
LINK-1799 JUNCTION-1566 JUNCTION-1542 281.82 8.0 135.0 0.0 OPEN
LINK-18 JUNCTION-1518 JUNCTION-7 1013.94 8.0 130.0 0.0 OPEN
LINK-180 JUNCTION-162 JUNCTION-166 839.35 12.0 125.0 0.0 OPEN
LINK-1800 JUNCTION-1565 JUNCTION-1567 330.7 12.0 125.0 0.0 OPEN
LINK-1801 JUNCTION-1567 JUNCTION-1568 308.38 8.0 120.0 0.0 OPEN
LINK-1802 JUNCTION-1568 JUNCTION-1569 165.85 8.0 120.0 0.0 OPEN
LINK-1803 JUNCTION-1569 JUNCTION-995 556.3 8.0 120.0 0.0 OPEN
LINK-1804 JUNCTION-1567 JUNCTION-1570 134.65 12.0 125.0 0.0 OPEN
LINK-1805 JUNCTION-1570 JUNCTION-1571 109.01 8.0 125.0 0.0 OPEN
LINK-1806 JUNCTION-1571 JUNCTION-1572 117.13 8.0 125.0 0.0 OPEN
LINK-1807 JUNCTION-1571 JUNCTION-1573 788.1 8.0 125.0 0.0 OPEN
LINK-1808 JUNCTION-1537 JUNCTION-1574 185.24 8.0 135.0 0.0 OPEN
LINK-1809 JUNCTION-994 JUNCTION-1575 300.88 8.0 120.0 0.0 OPEN
LINK-181 JUNCTION-124 JUNCTION-165 825.83 8.0 120.0 0.0 OPEN
LINK-1810 JUNCTION-1576 JUNCTION-1550 106.07 8.0 135.0 0.0 OPEN
LINK-1811 JUNCTION-1577 JUNCTION-1203 446.8 24.0 95.0 0.0 OPEN
LINK-1812 JUNCTION-1578 JUNCTION-416 674.41 8.0 130.0 0.0 OPEN
LINK-1813 JUNCTION-1579 JUNCTION-302 705.4 8.0 120.0 0.0 OPEN
LINK-1814 JUNCTION-543 JUNCTION-1580 478.24 12.0 125.0 0.0 OPEN
LINK-1815 JUNCTION-1581 JUNCTION-946 237.83 16.0 95.0 0.0 OPEN
LINK-1816 JUNCTION-1205 JUNCTION-1582 47.86 24.0 85.0 0.0 OPEN
LINK-1817 JUNCTION-1582 TANK-3325 106.06 24.0 85.0 0.0 OPEN
LINK-1818 JUNCTION-160 JUNCTION-1583 297.76 12.0 125.0 0.0 OPEN
LINK-1819 JUNCTION-1155 JUNCTION-1584 152.37 18.0 95.0 0.0 OPEN
LINK-182 JUNCTION-165 JUNCTION-164 161.18 8.0 120.0 0.0 OPEN
LINK-1820 JUNCTION-1585 JUNCTION-1144 239.95 12.0 125.0 0.0 OPEN
LINK-1821 JUNCTION-231 JUNCTION-1586 195.27 6.0 135.0 0.0 OPEN
LINK-1822 JUNCTION-229 JUNCTION-1587 626.24 6.0 70.0 0.0 OPEN
LINK-1823 JUNCTION-1588 JUNCTION-561 404.78 12.0 125.0 0.0 OPEN
LINK-1824 JUNCTION-763 JUNCTION-1589 187.53 12.0 135.0 0.0 OPEN
LINK-1825 JUNCTION-1590 JUNCTION-1291 117.54 12.0 130.0 0.0 OPEN
LINK-1826 JUNCTION-933 JUNCTION-1591 125.05 20.0 95.0 0.0 OPEN
LINK-1827 JUNCTION-1591 TANK-3324 138.47 20.0 95.0 0.0 OPEN
LINK-1828 TANK-3324 JUNCTION-1591 138.47 20.0 95.0 0.0 CV
LINK-1829 TANK-3324 JUNCTION-1592 175.0 14.0 95.0 0.0 OPEN
LINK-183 JUNCTION-166 JUNCTION-163 56.18 12.0 125.0 0.0 OPEN
LINK-1830 JUNCTION-1592 JUNCTION-1593 260.0 16.0 110.0 0.0 OPEN
LINK-1831 JUNCTION-449 JUNCTION-1599 118.9 24.0 85.0 0.0 OPEN
LINK-1832 JUNCTION-1599 JUNCTION-1594 77.3 24.0 85.0 0.0 OPEN
LINK-1833 JUNCTION-1594 JUNCTION-439 100.0 24.0 85.0 0.0 OPEN
LINK-1834 TANK-3329 JUNCTION-1595 200.0 24.0 85.0 0.0 OPEN
LINK-1835 TANK-3328 JUNCTION-1595 200.0 24.0 85.0 0.0 OPEN
LINK-1836 JUNCTION-1595 JUNCTION-1596 220.0 36.0 85.0 0.0 OPEN
LINK-1837 JUNCTION-1596 JUNCTION-725 40.0 36.0 85.0 0.0 OPEN
LINK-1838 JUNCTION-1597 JUNCTION-907 838.93 24.0 110.0 0.0 OPEN
LINK-1839 JUNCTION-1597 TANK-3330 240.0 24.0 110.0 0.0 OPEN
LINK-184 JUNCTION-166 JUNCTION-165 40.81 8.0 125.0 0.0 OPEN
LINK-1840 JUNCTION-1598 JUNCTION-404 306.41 30.0 85.0 0.0 OPEN
LINK-1841 JUNCTION-1433 JUNCTION-630 687.09 20.0 85.0 0.0 OPEN
LINK-1842 JUNCTION-1521 TANK-3326 78.26 12.0 70.0 0.0 OPEN
LINK-1843 TANK-3326 JUNCTION-1100 92.62 12.0 70.0 0.0 OPEN
LINK-1844 TANK-3327 JUNCTION-449 220.0 31.24 95.0 0.0 OPEN
LINK-1845 JUNCTION-1602 JUNCTION-1601 394.9 8.0 130.0 0.0 OPEN
LINK-1846 JUNCTION-2016 JUNCTION-1877 304.54 12.0 120.0 0.0 OPEN
LINK-1847 JUNCTION-1602 JUNCTION-1603 88.86 8.0 125.0 0.0 OPEN
LINK-1848 JUNCTION-2017 JUNCTION-1864 648.25 12.0 125.0 0.0 OPEN
LINK-1849 JUNCTION-1602 JUNCTION-1604 283.99 8.0 125.0 0.0 OPEN
LINK-185 JUNCTION-163 JUNCTION-167 1339.08 12.0 125.0 0.0 OPEN
LINK-1850 JUNCTION-2018 JUNCTION-2017 590.72 12.0 125.0 0.0 OPEN
LINK-1851 JUNCTION-1604 JUNCTION-1605 58.77 8.0 125.0 0.0 OPEN
LINK-1852 JUNCTION-2019 JUNCTION-1832 401.07 8.0 125.0 0.0 OPEN
LINK-1853 JUNCTION-1605 JUNCTION-1606 100.38 8.0 125.0 0.0 OPEN
LINK-1854 JUNCTION-1811 JUNCTION-2020 490.06 8.0 125.0 0.0 OPEN
LINK-1855 JUNCTION-1606 JUNCTION-1607 151.98 8.0 125.0 0.0 OPEN
LINK-1856 JUNCTION-2021 JUNCTION-1641 244.99 8.0 120.0 0.0 OPEN
LINK-1857 JUNCTION-1607 JUNCTION-1608 254.82 8.0 125.0 0.0 OPEN
LINK-1858 JUNCTION-1820 JUNCTION-2022 196.94 8.0 125.0 0.0 OPEN
LINK-1859 JUNCTION-2023 JUNCTION-1874 509.43 8.0 125.0 0.0 OPEN
LINK-186 JUNCTION-156 JUNCTION-164 278.27 8.0 125.0 0.0 OPEN
LINK-1860 JUNCTION-1608 JUNCTION-1609 373.44 8.0 125.0 0.0 OPEN
LINK-1861 JUNCTION-1652 JUNCTION-2024 395.89 8.0 125.0 0.0 OPEN
LINK-1862 JUNCTION-1609 JUNCTION-1610 59.58 12.0 120.0 0.0 OPEN
LINK-1863 JUNCTION-1751 JUNCTION-2025 261.63 12.0 125.0 0.0 OPEN
LINK-1864 JUNCTION-1610 JUNCTION-1611 474.2 12.0 125.0 0.0 OPEN
LINK-1865 JUNCTION-1799 JUNCTION-2026 242.66 8.0 125.0 0.0 OPEN
LINK-1866 JUNCTION-1609 JUNCTION-1612 1052.28 12.0 125.0 0.0 OPEN
LINK-1867 JUNCTION-1972 JUNCTION-2027 234.5 8.0 130.0 0.0 OPEN
LINK-1868 JUNCTION-1612 JUNCTION-1613 842.52 12.0 125.0 0.0 OPEN
LINK-1869 JUNCTION-1790 JUNCTION-2028 1237.88 30.0 130.0 0.0 OPEN
LINK-187 JUNCTION-164 JUNCTION-168 328.93 8.0 120.0 0.0 OPEN
LINK-1870 JUNCTION-1613 JUNCTION-1614 344.9 12.0 125.0 0.0 OPEN
LINK-1871 JUNCTION-1614 JUNCTION-1615 370.18 12.0 125.0 0.0 OPEN
LINK-1872 JUNCTION-1615 JUNCTION-1616 2543.32 12.0 130.0 0.0 OPEN
LINK-1873 TANK-3331 JUNCTION-2029 190.0 30.6 95.0 0.0 OPEN
LINK-1874 JUNCTION-1616 JUNCTION-1617 50.1 12.0 125.0 0.0 OPEN
LINK-1875 JUNCTION-2029 JUNCTION-2030 90.0 24.0 130.0 0.0 OPEN
LINK-1876 JUNCTION-1617 JUNCTION-1618 540.95 12.0 125.0 0.0 OPEN
LINK-1877 JUNCTION-2030 JUNCTION-1789 100.0 24.0 130.0 0.0 OPEN
LINK-1878 JUNCTION-1617 JUNCTION-1619 659.09 12.0 125.0 0.0 OPEN
LINK-1879 TANK-3332 JUNCTION-2031 87.25 15.57 120.0 0.0 OPEN
LINK-188 JUNCTION-168 JUNCTION-169 467.58 8.0 120.0 0.0 OPEN
LINK-1880 JUNCTION-1619 JUNCTION-1620 82.87 8.0 130.0 0.0 OPEN
LINK-1881 JUNCTION-1620 JUNCTION-1621 87.95 8.0 130.0 0.0 OPEN
LINK-1882 JUNCTION-2031 JUNCTION-1981 60.0 12.0 130.0 0.0 OPEN
LINK-1883 JUNCTION-1621 JUNCTION-1622 269.78 6.0 110.0 0.0 OPEN
LINK-1884 JUNCTION-2318 JUNCTION-2006 522.91 30.0 85.0 0.0 OPEN
LINK-1885 JUNCTION-1622 JUNCTION-1623 80.95 6.0 110.0 0.0 OPEN
LINK-1886 JUNCTION-2317 JUNCTION-2006 525.54 16.0 85.0 0.0 OPEN
LINK-1887 JUNCTION-1623 JUNCTION-1624 502.37 8.0 125.0 0.0 OPEN
LINK-1888 JUNCTION-1725 JUNCTION-1626 2149.09 24.0 110.0 0.0 OPEN
LINK-1889 JUNCTION-1621 JUNCTION-1625 362.2 8.0 130.0 0.0 OPEN
LINK-189 JUNCTION-169 JUNCTION-170 1025.75 8.0 120.0 0.0 OPEN
LINK-1890 JUNCTION-2032 JUNCTION-1902 10.0 30.0 130.0 0.0 OPEN
LINK-1891 JUNCTION-1625 JUNCTION-1627 338.66 6.0 130.0 0.0 OPEN
LINK-1892 JUNCTION-1627 JUNCTION-1628 330.11 8.0 130.0 0.0 OPEN
LINK-1893 JUNCTION-2033 JUNCTION-1725 805.37 24.0 110.0 0.0 OPEN
LINK-1894 JUNCTION-1606 JUNCTION-1629 1608.61 8.0 125.0 0.0 OPEN
LINK-1895 JUNCTION-1678 JUNCTION-1626 26.5 12.0 130.0 0.0 OPEN
LINK-1896 JUNCTION-1629 JUNCTION-1630 478.17 8.0 130.0 0.0 OPEN
LINK-1897 JUNCTION-1714 JUNCTION-2033 19.82 12.0 130.0 0.0 OPEN
LINK-1898 JUNCTION-1630 JUNCTION-1631 782.74 8.0 130.0 0.0 OPEN
LINK-1899 JUNCTION-1631 JUNCTION-1632 853.8 8.0 125.0 0.0 OPEN
LINK-19 JUNCTION-8 JUNCTION-19 1000.4 36.0 110.0 0.0 OPEN
LINK-190 JUNCTION-170 JUNCTION-171 544.79 6.0 120.0 0.0 OPEN
LINK-1900 JUNCTION-1631 JUNCTION-1633 410.57 8.0 125.0 0.0 OPEN
LINK-1901 JUNCTION-1633 JUNCTION-1634 254.77 8.0 125.0 0.0 OPEN
LINK-1902 JUNCTION-1633 JUNCTION-1635 768.32 8.0 125.0 0.0 OPEN
LINK-1903 JUNCTION-1635 JUNCTION-1636 516.76 8.0 125.0 0.0 OPEN
LINK-1904 JUNCTION-1636 JUNCTION-1637 239.8 8.0 125.0 0.0 OPEN
LINK-1905 JUNCTION-1634 JUNCTION-1638 319.5 8.0 125.0 0.0 OPEN
LINK-1906 JUNCTION-1638 JUNCTION-1639 631.62 8.0 120.0 0.0 OPEN
LINK-1907 JUNCTION-1639 JUNCTION-1640 378.28 8.0 120.0 0.0 OPEN
LINK-1908 JUNCTION-1640 JUNCTION-2021 548.27 8.0 120.0 0.0 OPEN
LINK-1909 JUNCTION-1641 JUNCTION-1642 200.52 8.0 120.0 0.0 OPEN
LINK-191 JUNCTION-171 JUNCTION-172 284.82 8.0 125.0 0.0 OPEN
LINK-1910 JUNCTION-1642 JUNCTION-1643 488.96 8.0 125.0 0.0 OPEN
LINK-1911 JUNCTION-1619 JUNCTION-1644 218.47 12.0 125.0 0.0 OPEN
LINK-1912 JUNCTION-1644 JUNCTION-1645 1238.74 12.0 85.0 0.0 OPEN
LINK-1913 JUNCTION-1645 JUNCTION-1646 381.51 12.0 125.0 0.0 OPEN
LINK-1914 JUNCTION-1646 JUNCTION-1647 246.36 12.0 125.0 0.0 OPEN
LINK-1915 JUNCTION-1647 JUNCTION-1648 472.28 12.0 125.0 0.0 OPEN
LINK-1916 JUNCTION-1648 JUNCTION-1649 36.39 12.0 85.0 0.0 OPEN
LINK-1917 JUNCTION-1649 JUNCTION-1650 467.7 8.0 125.0 0.0 OPEN
LINK-1918 JUNCTION-1650 JUNCTION-1651 257.71 8.0 125.0 0.0 OPEN
LINK-1919 JUNCTION-1651 JUNCTION-1652 698.52 8.0 125.0 0.0 OPEN
LINK-192 JUNCTION-172 JUNCTION-173 409.0 8.0 125.0 0.0 OPEN
LINK-1920 JUNCTION-1649 JUNCTION-1653 428.75 12.0 125.0 0.0 OPEN
LINK-1921 JUNCTION-1653 JUNCTION-1654 736.51 12.0 125.0 0.0 OPEN
LINK-1922 JUNCTION-1649 JUNCTION-1655 226.51 8.0 125.0 0.0 OPEN
LINK-1923 JUNCTION-1655 JUNCTION-1656 455.65 8.0 125.0 0.0 OPEN
LINK-1924 JUNCTION-1656 JUNCTION-1657 253.34 8.0 125.0 0.0 OPEN
LINK-1925 JUNCTION-1657 JUNCTION-1658 333.39 8.0 125.0 0.0 OPEN
LINK-1926 JUNCTION-1658 JUNCTION-1659 495.01 8.0 125.0 0.0 OPEN
LINK-1927 JUNCTION-1659 JUNCTION-1660 417.95 8.0 125.0 0.0 OPEN
LINK-1928 JUNCTION-1660 JUNCTION-1661 284.05 8.0 125.0 0.0 OPEN
LINK-1929 JUNCTION-1657 JUNCTION-1662 302.52 8.0 125.0 0.0 OPEN
LINK-193 JUNCTION-174 JUNCTION-173 374.94 6.0 130.0 0.0 OPEN
LINK-1930 JUNCTION-1662 JUNCTION-1663 923.0 8.0 125.0 0.0 OPEN
LINK-1931 JUNCTION-1663 JUNCTION-1664 293.39 12.0 125.0 0.0 OPEN
LINK-1932 JUNCTION-1663 JUNCTION-1665 167.06 12.0 125.0 0.0 OPEN
LINK-1933 JUNCTION-1662 JUNCTION-1666 248.98 8.0 125.0 0.0 OPEN
LINK-1934 JUNCTION-1666 JUNCTION-1667 507.04 8.0 125.0 0.0 OPEN
LINK-1935 JUNCTION-1657 JUNCTION-1668 245.76 8.0 125.0 0.0 OPEN
LINK-1936 JUNCTION-1668 JUNCTION-1669 562.98 8.0 125.0 0.0 OPEN
LINK-1937 JUNCTION-1669 JUNCTION-1670 415.01 8.0 125.0 0.0 OPEN
LINK-1938 JUNCTION-1656 JUNCTION-1671 248.15 8.0 125.0 0.0 OPEN
LINK-1939 JUNCTION-1671 JUNCTION-1672 562.26 8.0 125.0 0.0 OPEN
LINK-194 JUNCTION-172 JUNCTION-175 333.6 6.0 125.0 0.0 OPEN
LINK-1940 JUNCTION-1672 JUNCTION-1673 924.78 8.0 125.0 0.0 OPEN
LINK-1941 JUNCTION-1653 JUNCTION-1674 85.71 8.0 125.0 0.0 OPEN
LINK-1942 JUNCTION-1654 JUNCTION-1675 92.77 8.0 125.0 0.0 OPEN
LINK-1943 JUNCTION-1674 JUNCTION-1676 174.98 8.0 125.0 0.0 OPEN
LINK-1944 JUNCTION-1676 JUNCTION-1675 1164.11 8.0 125.0 0.0 OPEN
LINK-1945 JUNCTION-1661 JUNCTION-1677 362.17 8.0 125.0 0.0 OPEN
LINK-1946 JUNCTION-1654 JUNCTION-1678 407.25 12.0 125.0 0.0 OPEN
LINK-1947 JUNCTION-1677 JUNCTION-1678 164.02 12.0 125.0 0.0 OPEN
LINK-1948 JUNCTION-1677 JUNCTION-1664 699.31 12.0 125.0 0.0 OPEN
LINK-1949 JUNCTION-1678 JUNCTION-1679 240.56 12.0 125.0 0.0 OPEN
LINK-195 JUNCTION-175 JUNCTION-176 1047.45 8.0 125.0 0.0 OPEN
LINK-1950 JUNCTION-1679 JUNCTION-1680 193.43 8.0 125.0 0.0 OPEN
LINK-1951 JUNCTION-1680 JUNCTION-1681 277.23 8.0 125.0 0.0 OPEN
LINK-1952 JUNCTION-1680 JUNCTION-1682 1722.02 8.0 125.0 0.0 OPEN
LINK-1953 JUNCTION-1682 JUNCTION-1683 119.46 8.0 125.0 0.0 OPEN
LINK-1954 JUNCTION-1683 JUNCTION-1684 1125.49 8.0 125.0 0.0 OPEN
LINK-1955 JUNCTION-1684 JUNCTION-1685 859.04 8.0 125.0 0.0 OPEN
LINK-1956 JUNCTION-1685 JUNCTION-1686 1249.63 8.0 125.0 0.0 OPEN
LINK-1957 JUNCTION-1686 JUNCTION-1687 104.79 8.0 125.0 0.0 OPEN
LINK-1958 JUNCTION-1687 JUNCTION-1682 250.76 8.0 125.0 0.0 OPEN
LINK-1959 JUNCTION-1687 JUNCTION-1681 1151.68 8.0 125.0 0.0 OPEN
LINK-196 JUNCTION-176 JUNCTION-177 307.95 6.0 120.0 0.0 OPEN
LINK-1960 JUNCTION-1681 JUNCTION-1688 500.04 8.0 125.0 0.0 OPEN
LINK-1961 JUNCTION-1688 JUNCTION-1685 704.23 8.0 125.0 0.0 OPEN
LINK-1962 JUNCTION-1679 JUNCTION-1689 660.85 12.0 125.0 0.0 OPEN
LINK-1963 JUNCTION-1689 JUNCTION-1690 170.38 12.0 125.0 0.0 OPEN
LINK-1964 JUNCTION-1690 JUNCTION-1691 468.2 12.0 125.0 0.0 OPEN
LINK-1965 JUNCTION-1691 JUNCTION-1692 134.77 8.0 125.0 0.0 OPEN
LINK-1966 JUNCTION-1692 JUNCTION-1693 228.47 8.0 125.0 0.0 OPEN
LINK-1967 JUNCTION-1693 JUNCTION-1694 591.08 8.0 125.0 0.0 OPEN
LINK-1968 JUNCTION-1694 JUNCTION-1695 735.04 8.0 125.0 0.0 OPEN
LINK-1969 JUNCTION-1695 JUNCTION-1696 164.23 12.0 125.0 0.0 OPEN
LINK-197 JUNCTION-177 JUNCTION-178 395.04 8.0 120.0 0.0 OPEN
LINK-1970 JUNCTION-1696 JUNCTION-1697 636.4 12.0 125.0 0.0 OPEN
LINK-1971 JUNCTION-1697 JUNCTION-1698 155.28 12.0 125.0 0.0 OPEN
LINK-1972 JUNCTION-1698 JUNCTION-1699 140.29 12.0 125.0 0.0 OPEN
LINK-1973 JUNCTION-1699 JUNCTION-1700 359.51 12.0 130.0 0.0 OPEN
LINK-1974 JUNCTION-1698 JUNCTION-1701 550.58 12.0 125.0 0.0 OPEN
LINK-1975 JUNCTION-1701 JUNCTION-1702 160.34 8.0 125.0 0.0 OPEN
LINK-1976 JUNCTION-1702 JUNCTION-1703 484.34 8.0 125.0 0.0 OPEN
LINK-1977 JUNCTION-1703 JUNCTION-1704 164.98 8.0 125.0 0.0 OPEN
LINK-1978 JUNCTION-1704 JUNCTION-1705 108.97 8.0 125.0 0.0 OPEN
LINK-1979 JUNCTION-1705 JUNCTION-1695 331.87 8.0 125.0 0.0 OPEN
LINK-198 JUNCTION-177 JUNCTION-170 881.55 6.0 120.0 0.0 OPEN
LINK-1980 JUNCTION-1704 JUNCTION-1706 44.02 8.0 125.0 0.0 OPEN
LINK-1981 JUNCTION-1706 JUNCTION-1692 1051.05 8.0 125.0 0.0 OPEN
LINK-1982 JUNCTION-1706 JUNCTION-1707 123.03 8.0 125.0 0.0 OPEN
LINK-1983 JUNCTION-1707 JUNCTION-1708 598.85 8.0 125.0 0.0 OPEN
LINK-1984 JUNCTION-1708 JUNCTION-1709 317.63 8.0 125.0 0.0 OPEN
LINK-1985 JUNCTION-1709 JUNCTION-1710 96.98 8.0 125.0 0.0 OPEN
LINK-1986 JUNCTION-1710 JUNCTION-1689 692.75 8.0 125.0 0.0 OPEN
LINK-1987 JUNCTION-1710 JUNCTION-1711 647.48 8.0 125.0 0.0 OPEN
LINK-1988 JUNCTION-1711 JUNCTION-1712 387.14 8.0 125.0 0.0 OPEN
LINK-1989 JUNCTION-1708 JUNCTION-1713 756.12 8.0 125.0 0.0 OPEN
LINK-199 JUNCTION-174 JUNCTION-194 276.96 8.0 120.0 0.0 OPEN
LINK-1990 JUNCTION-1713 JUNCTION-1714 175.66 8.0 125.0 0.0 OPEN
LINK-1991 JUNCTION-1714 JUNCTION-1701 847.86 12.0 125.0 0.0 OPEN
LINK-1992 JUNCTION-1700 JUNCTION-1715 195.4 8.0 125.0 0.0 OPEN
LINK-1993 JUNCTION-1715 JUNCTION-1716 1117.33 8.0 125.0 0.0 OPEN
LINK-1994 JUNCTION-1716 JUNCTION-1717 241.13 8.0 125.0 0.0 OPEN
LINK-1995 JUNCTION-1700 JUNCTION-1718 968.93 12.0 125.0 0.0 OPEN
LINK-1996 JUNCTION-1718 JUNCTION-1719 480.93 12.0 125.0 0.0 OPEN
LINK-1997 JUNCTION-1719 JUNCTION-1720 250.12 12.0 125.0 0.0 OPEN
LINK-1998 JUNCTION-1720 JUNCTION-1721 154.88 12.0 130.0 0.0 OPEN
LINK-1999 JUNCTION-1721 JUNCTION-1718 861.49 8.0 130.0 0.0 OPEN
LINK-2 JUNCTION-1 JUNCTION-3 1001.07 48.0 85.0 0.0 OPEN
LINK-20 JUNCTION-19 JUNCTION-20 397.38 12.0 135.0 0.0 OPEN
LINK-200 JUNCTION-156 JUNCTION-180 24.29 8.0 120.0 0.0 OPEN
LINK-2000 JUNCTION-1721 JUNCTION-1722 125.48 12.0 125.0 0.0 OPEN
LINK-2001 JUNCTION-1722 JUNCTION-1723 95.09 12.0 95.0 0.0 OPEN
LINK-2002 JUNCTION-1723 JUNCTION-1724 553.17 12.0 125.0 0.0 OPEN
LINK-2003 JUNCTION-1724 JUNCTION-2033 2598.93 24.0 110.0 0.0 OPEN
LINK-2004 JUNCTION-1726 JUNCTION-1723 676.11 8.0 130.0 0.0 OPEN
LINK-2005 JUNCTION-1715 JUNCTION-1727 272.87 8.0 125.0 0.0 OPEN
LINK-2006 JUNCTION-1727 JUNCTION-1728 547.7 8.0 125.0 0.0 OPEN
LINK-2007 JUNCTION-1728 JUNCTION-1729 515.97 8.0 125.0 0.0 OPEN
LINK-2008 JUNCTION-1729 JUNCTION-1730 310.02 8.0 125.0 0.0 OPEN
LINK-2009 JUNCTION-1730 JUNCTION-1731 836.79 8.0 125.0 0.0 OPEN
LINK-201 JUNCTION-180 JUNCTION-181 1303.77 8.0 125.0 0.0 OPEN
LINK-2010 JUNCTION-1731 JUNCTION-1715 576.68 8.0 125.0 0.0 OPEN
LINK-2011 JUNCTION-1728 JUNCTION-1732 64.43 8.0 125.0 0.0 OPEN
LINK-2012 JUNCTION-1732 JUNCTION-1733 203.86 8.0 125.0 0.0 OPEN
LINK-2013 JUNCTION-1733 JUNCTION-1717 223.72 12.0 125.0 0.0 OPEN
LINK-2014 JUNCTION-1717 JUNCTION-1714 286.32 12.0 125.0 0.0 OPEN
LINK-2015 JUNCTION-1713 JUNCTION-1734 709.75 8.0 125.0 0.0 OPEN
LINK-2016 JUNCTION-1734 JUNCTION-1735 867.67 8.0 125.0 0.0 OPEN
LINK-2017 JUNCTION-1735 JUNCTION-1736 439.83 12.0 125.0 0.0 OPEN
LINK-2018 JUNCTION-1733 JUNCTION-1736 48.48 12.0 125.0 0.0 OPEN
LINK-2019 JUNCTION-1736 JUNCTION-1737 313.45 8.0 125.0 0.0 OPEN
LINK-202 JUNCTION-180 JUNCTION-182 1493.09 8.0 120.0 0.0 OPEN
LINK-2020 JUNCTION-1737 JUNCTION-1738 480.91 8.0 125.0 0.0 OPEN
LINK-2021 JUNCTION-1738 JUNCTION-1739 156.27 8.0 125.0 0.0 OPEN
LINK-2022 JUNCTION-1739 JUNCTION-1730 130.06 8.0 125.0 0.0 OPEN
LINK-2023 JUNCTION-1738 JUNCTION-1740 368.85 8.0 125.0 0.0 OPEN
LINK-2024 JUNCTION-1740 JUNCTION-1741 684.58 8.0 125.0 0.0 OPEN
LINK-2025 JUNCTION-1741 JUNCTION-1742 156.23 8.0 125.0 0.0 OPEN
LINK-2026 JUNCTION-1741 JUNCTION-1743 691.4 8.0 125.0 0.0 OPEN
LINK-2027 JUNCTION-1743 JUNCTION-1744 92.05 8.0 125.0 0.0 OPEN
LINK-2028 JUNCTION-1744 JUNCTION-1735 343.33 12.0 125.0 0.0 OPEN
LINK-2029 JUNCTION-1744 JUNCTION-1745 91.32 12.0 125.0 0.0 OPEN
LINK-203 JUNCTION-182 JUNCTION-183 151.88 8.0 120.0 0.0 OPEN
LINK-2030 JUNCTION-1745 JUNCTION-1746 1435.05 8.0 125.0 0.0 OPEN
LINK-2031 JUNCTION-1746 JUNCTION-1673 186.48 8.0 125.0 0.0 OPEN
LINK-2032 JUNCTION-1673 JUNCTION-1747 674.29 8.0 90.0 0.0 OPEN
LINK-2033 JUNCTION-1747 JUNCTION-1748 192.92 8.0 130.0 0.0 OPEN
LINK-2034 JUNCTION-1748 JUNCTION-1749 583.23 8.0 130.0 0.0 OPEN
LINK-2035 JUNCTION-1749 JUNCTION-1750 146.74 6.0 125.0 0.0 OPEN
LINK-2036 JUNCTION-1750 JUNCTION-1751 803.98 12.0 125.0 0.0 OPEN
LINK-2037 JUNCTION-1745 JUNCTION-2025 335.17 12.0 125.0 0.0 OPEN
LINK-2038 JUNCTION-1751 JUNCTION-1752 1453.81 12.0 125.0 0.0 OPEN
LINK-2039 JUNCTION-1752 JUNCTION-1753 39.08 8.0 125.0 0.0 OPEN
LINK-204 JUNCTION-183 JUNCTION-184 520.55 8.0 120.0 0.0 OPEN
LINK-2040 JUNCTION-1753 JUNCTION-1754 214.12 8.0 120.0 0.0 OPEN
LINK-2041 JUNCTION-1754 JUNCTION-1673 210.61 8.0 120.0 0.0 OPEN
LINK-2042 JUNCTION-1802 JUNCTION-1755 568.11 8.0 125.0 0.0 OPEN
LINK-2043 JUNCTION-1755 JUNCTION-1756 955.45 8.0 125.0 0.0 OPEN
LINK-2044 JUNCTION-1756 JUNCTION-1757 537.92 8.0 125.0 0.0 OPEN
LINK-2045 JUNCTION-1757 JUNCTION-1758 125.58 8.0 125.0 0.0 OPEN
LINK-2046 JUNCTION-1757 JUNCTION-1759 230.59 8.0 125.0 0.0 OPEN
LINK-2047 JUNCTION-1759 JUNCTION-1752 629.39 12.0 125.0 0.0 OPEN
LINK-2048 JUNCTION-1753 JUNCTION-1760 1195.93 8.0 120.0 0.0 OPEN
LINK-2049 JUNCTION-1760 JUNCTION-1761 256.1 8.0 120.0 0.0 OPEN
LINK-205 JUNCTION-185 JUNCTION-186 101.32 12.0 125.0 0.0 OPEN
LINK-2050 JUNCTION-1761 JUNCTION-1762 214.45 8.0 125.0 0.0 OPEN
LINK-2051 JUNCTION-1762 JUNCTION-1763 474.67 8.0 125.0 0.0 OPEN
LINK-2052 JUNCTION-1763 JUNCTION-1764 150.21 8.0 125.0 0.0 OPEN
LINK-2053 JUNCTION-1764 JUNCTION-1759 660.57 8.0 125.0 0.0 OPEN
LINK-2054 JUNCTION-1759 JUNCTION-1765 1082.64 12.0 125.0 0.0 OPEN
LINK-2055 JUNCTION-1765 JUNCTION-1766 33.93 8.0 125.0 0.0 OPEN
LINK-2056 JUNCTION-1766 JUNCTION-1767 348.78 8.0 120.0 0.0 OPEN
LINK-2057 JUNCTION-1767 JUNCTION-1768 362.66 8.0 120.0 0.0 OPEN
LINK-2058 JUNCTION-1768 JUNCTION-1769 229.8 8.0 125.0 0.0 OPEN
LINK-2059 JUNCTION-1769 JUNCTION-1770 360.59 8.0 120.0 0.0 OPEN
LINK-206 JUNCTION-181 JUNCTION-186 22.29 8.0 120.0 0.0 OPEN
LINK-2060 JUNCTION-1770 JUNCTION-1644 234.72 8.0 120.0 0.0 OPEN
LINK-2061 JUNCTION-1645 JUNCTION-1771 390.41 8.0 125.0 0.0 OPEN
LINK-2062 JUNCTION-1771 JUNCTION-1762 474.46 8.0 125.0 0.0 OPEN
LINK-2063 JUNCTION-1646 JUNCTION-1656 1078.83 8.0 125.0 0.0 OPEN
LINK-2064 JUNCTION-1667 JUNCTION-1772 873.03 8.0 125.0 0.0 OPEN
LINK-2065 JUNCTION-1772 JUNCTION-1773 713.84 12.0 125.0 0.0 OPEN
LINK-2066 JUNCTION-1773 JUNCTION-1665 420.64 12.0 120.0 0.0 OPEN
LINK-2067 JUNCTION-1774 JUNCTION-1751 288.58 12.0 125.0 0.0 OPEN
LINK-2068 JUNCTION-1772 JUNCTION-1774 248.63 12.0 125.0 0.0 OPEN
LINK-2069 JUNCTION-1724 JUNCTION-1775 513.13 24.0 85.0 0.0 OPEN
LINK-207 JUNCTION-186 JUNCTION-187 377.92 8.0 120.0 0.0 OPEN
LINK-2070 JUNCTION-1724 JUNCTION-1776 185.28 16.0 120.0 0.0 OPEN
LINK-2071 JUNCTION-1776 JUNCTION-1777 414.96 16.0 120.0 0.0 OPEN
LINK-2072 JUNCTION-1776 JUNCTION-1778 214.04 8.0 125.0 0.0 OPEN
LINK-2073 JUNCTION-1778 JUNCTION-1779 439.9 8.0 130.0 0.0 OPEN
LINK-2074 JUNCTION-1779 JUNCTION-1780 166.98 8.0 130.0 0.0 OPEN
LINK-2075 JUNCTION-1779 JUNCTION-1777 327.0 8.0 130.0 0.0 OPEN
LINK-2076 JUNCTION-1778 JUNCTION-1740 487.91 8.0 125.0 0.0 OPEN
LINK-2077 JUNCTION-1775 JUNCTION-1781 396.52 8.0 130.0 0.0 OPEN
LINK-2078 JUNCTION-1781 JUNCTION-1782 86.62 8.0 130.0 0.0 OPEN
LINK-2079 JUNCTION-1782 JUNCTION-1783 195.05 8.0 125.0 0.0 OPEN
LINK-208 JUNCTION-185 JUNCTION-188 2956.25 12.0 125.0 0.0 OPEN
LINK-2080 JUNCTION-1783 JUNCTION-1777 483.88 8.0 125.0 0.0 OPEN
LINK-2081 JUNCTION-1777 JUNCTION-1784 605.45 16.0 120.0 0.0 OPEN
LINK-2082 JUNCTION-1784 JUNCTION-1785 549.13 8.0 130.0 0.0 OPEN
LINK-2083 JUNCTION-1785 JUNCTION-1786 312.97 8.0 135.0 0.0 OPEN
LINK-2084 JUNCTION-1786 JUNCTION-1787 188.05 8.0 130.0 0.0 OPEN
LINK-2085 JUNCTION-1787 JUNCTION-1783 101.49 8.0 125.0 0.0 OPEN
LINK-2086 JUNCTION-1775 JUNCTION-1788 761.09 24.0 85.0 0.0 OPEN
LINK-2087 JUNCTION-1788 JUNCTION-1789 566.99 24.0 130.0 0.0 OPEN
LINK-2088 JUNCTION-1788 JUNCTION-1790 4473.28 30.0 130.0 0.0 OPEN
LINK-2089 JUNCTION-2028 JUNCTION-1791 1453.73 30.0 130.0 0.0 OPEN
LINK-209 JUNCTION-181 JUNCTION-239 456.14 8.0 120.0 0.0 OPEN
LINK-2090 JUNCTION-1790 JUNCTION-1793 1181.18 24.0 130.0 0.0 OPEN
LINK-2091 JUNCTION-1793 JUNCTION-1792 378.65 24.0 130.0 0.0 OPEN
LINK-2092 JUNCTION-1793 JUNCTION-1794 35.4 8.0 135.0 0.0 OPEN
LINK-2093 JUNCTION-1785 JUNCTION-1795 423.68 8.0 130.0 0.0 OPEN
LINK-2094 JUNCTION-1758 JUNCTION-1796 965.33 8.0 120.0 0.0 OPEN
LINK-2095 JUNCTION-1766 JUNCTION-1796 261.68 8.0 120.0 0.0 OPEN
LINK-2096 JUNCTION-1796 JUNCTION-1797 240.91 8.0 120.0 0.0 OPEN
LINK-2097 JUNCTION-1797 JUNCTION-1798 600.09 8.0 120.0 0.0 OPEN
LINK-2098 JUNCTION-1798 JUNCTION-1799 438.66 8.0 125.0 0.0 OPEN
LINK-2099 JUNCTION-1799 JUNCTION-1800 141.09 8.0 125.0 0.0 OPEN
LINK-21 JUNCTION-19 JUNCTION-21 1277.83 36.0 110.0 0.0 OPEN
LINK-210 JUNCTION-186 JUNCTION-190 213.97 12.0 120.0 0.0 OPEN
LINK-2100 JUNCTION-1757 JUNCTION-1801 774.67 8.0 125.0 0.0 OPEN
LINK-2101 JUNCTION-1754 JUNCTION-1802 253.14 8.0 125.0 0.0 OPEN
LINK-2102 JUNCTION-1801 JUNCTION-1802 109.11 6.0 125.0 0.0 OPEN
LINK-2103 JUNCTION-1756 JUNCTION-1803 161.31 8.0 125.0 0.0 OPEN
LINK-2104 JUNCTION-1804 JUNCTION-2026 500.93 8.0 125.0 0.0 OPEN
LINK-2105 JUNCTION-1804 JUNCTION-1756 80.43 6.0 125.0 0.0 OPEN
LINK-2106 JUNCTION-1765 JUNCTION-1805 449.94 12.0 125.0 0.0 OPEN
LINK-2107 JUNCTION-1805 JUNCTION-1806 1768.42 12.0 125.0 0.0 OPEN
LINK-2108 JUNCTION-1806 JUNCTION-1807 660.81 12.0 125.0 0.0 OPEN
LINK-2109 JUNCTION-1807 JUNCTION-1808 1687.78 12.0 125.0 0.0 OPEN
LINK-211 JUNCTION-167 JUNCTION-190 83.5 12.0 125.0 0.0 OPEN
LINK-2110 JUNCTION-1808 JUNCTION-1618 64.93 12.0 125.0 0.0 OPEN
LINK-2111 JUNCTION-1616 JUNCTION-1809 22.01 6.0 125.0 0.0 OPEN
LINK-2112 JUNCTION-1809 JUNCTION-1810 329.35 6.0 120.0 0.0 OPEN
LINK-2113 JUNCTION-1809 JUNCTION-1811 326.51 6.0 120.0 0.0 OPEN
LINK-2114 JUNCTION-1812 JUNCTION-2020 631.08 8.0 125.0 0.0 OPEN
LINK-2115 JUNCTION-1812 JUNCTION-1813 542.76 8.0 125.0 0.0 OPEN
LINK-2116 JUNCTION-1813 JUNCTION-1810 972.66 6.0 120.0 0.0 OPEN
LINK-2117 JUNCTION-1813 JUNCTION-1814 857.83 6.0 120.0 0.0 OPEN
LINK-2118 JUNCTION-1814 JUNCTION-1615 368.99 6.0 120.0 0.0 OPEN
LINK-2119 JUNCTION-1814 JUNCTION-1815 341.06 6.0 125.0 0.0 OPEN
LINK-212 JUNCTION-190 JUNCTION-191 99.06 12.0 120.0 0.0 OPEN
LINK-2120 JUNCTION-1815 JUNCTION-1816 1528.16 8.0 125.0 0.0 OPEN
LINK-2121 JUNCTION-1816 JUNCTION-1817 305.15 6.0 120.0 0.0 OPEN
LINK-2122 JUNCTION-1817 JUNCTION-1818 554.31 8.0 125.0 0.0 OPEN
LINK-2123 JUNCTION-1818 JUNCTION-1819 825.18 8.0 125.0 0.0 OPEN
LINK-2124 JUNCTION-1818 JUNCTION-1820 334.93 6.0 125.0 0.0 OPEN
LINK-2125 JUNCTION-1821 JUNCTION-2022 660.11 8.0 125.0 0.0 OPEN
LINK-2126 JUNCTION-1821 JUNCTION-1609 550.33 6.0 120.0 0.0 OPEN
LINK-2127 JUNCTION-1815 JUNCTION-1822 518.75 6.0 125.0 0.0 OPEN
LINK-2128 JUNCTION-1822 JUNCTION-1823 728.57 6.0 120.0 0.0 OPEN
LINK-2129 JUNCTION-1823 JUNCTION-1824 603.43 8.0 125.0 0.0 OPEN
LINK-213 JUNCTION-191 JUNCTION-192 97.98 12.0 120.0 0.0 OPEN
LINK-2130 JUNCTION-1824 JUNCTION-1825 497.79 8.0 125.0 0.0 OPEN
LINK-2131 JUNCTION-1824 JUNCTION-1826 221.22 8.0 125.0 0.0 OPEN
LINK-2132 JUNCTION-1825 JUNCTION-1827 264.95 6.0 120.0 0.0 OPEN
LINK-2133 JUNCTION-1827 JUNCTION-1828 557.81 8.0 125.0 0.0 OPEN
LINK-2134 JUNCTION-1825 JUNCTION-1829 294.4 6.0 120.0 0.0 OPEN
LINK-2135 JUNCTION-1829 JUNCTION-1830 237.69 6.0 120.0 0.0 OPEN
LINK-2136 JUNCTION-1830 JUNCTION-1831 1088.61 8.0 125.0 0.0 OPEN
LINK-2137 JUNCTION-1822 JUNCTION-1831 276.07 6.0 125.0 0.0 OPEN
LINK-2138 JUNCTION-1812 JUNCTION-2019 477.68 8.0 125.0 0.0 OPEN
LINK-2139 JUNCTION-1822 JUNCTION-1832 275.64 6.0 125.0 0.0 OPEN
LINK-214 JUNCTION-192 JUNCTION-193 1286.17 12.0 120.0 0.0 OPEN
LINK-2140 JUNCTION-1831 JUNCTION-1833 267.44 6.0 125.0 0.0 OPEN
LINK-2141 JUNCTION-1833 JUNCTION-1834 284.0 8.0 125.0 0.0 OPEN
LINK-2142 JUNCTION-1834 JUNCTION-1835 312.18 8.0 125.0 0.0 OPEN
LINK-2143 JUNCTION-1833 JUNCTION-1836 480.07 8.0 125.0 0.0 OPEN
LINK-2144 JUNCTION-1836 JUNCTION-1829 575.99 8.0 125.0 0.0 OPEN
LINK-2145 JUNCTION-1828 JUNCTION-1837 284.14 8.0 120.0 0.0 OPEN
LINK-2146 JUNCTION-1837 JUNCTION-1838 357.53 8.0 120.0 0.0 OPEN
LINK-2147 JUNCTION-1838 JUNCTION-1839 540.43 8.0 120.0 0.0 OPEN
LINK-2148 JUNCTION-1839 JUNCTION-1840 978.38 8.0 125.0 0.0 OPEN
LINK-2149 JUNCTION-1840 JUNCTION-1841 59.67 12.0 125.0 0.0 OPEN
LINK-215 JUNCTION-194 JUNCTION-179 187.4 8.0 120.0 0.0 OPEN
LINK-2150 JUNCTION-1841 JUNCTION-1842 1327.47 8.0 120.0 0.0 OPEN
LINK-2151 JUNCTION-1841 JUNCTION-1843 881.55 8.0 120.0 0.0 OPEN
LINK-2152 JUNCTION-1843 JUNCTION-1844 213.77 8.0 120.0 0.0 OPEN
LINK-2153 JUNCTION-1844 JUNCTION-1845 231.55 8.0 125.0 0.0 OPEN
LINK-2154 JUNCTION-1845 JUNCTION-1846 347.41 8.0 125.0 0.0 OPEN
LINK-2155 JUNCTION-1846 JUNCTION-1847 376.01 8.0 125.0 0.0 OPEN
LINK-2156 JUNCTION-1845 JUNCTION-1848 274.81 8.0 125.0 0.0 OPEN
LINK-2157 JUNCTION-1848 JUNCTION-1849 475.56 8.0 125.0 0.0 OPEN
LINK-2158 JUNCTION-1849 JUNCTION-1797 419.65 8.0 125.0 0.0 OPEN
LINK-2159 JUNCTION-1848 JUNCTION-1850 590.43 8.0 125.0 0.0 OPEN
LINK-216 JUNCTION-194 JUNCTION-193 34.33 8.0 120.0 0.0 OPEN
LINK-2160 JUNCTION-1850 JUNCTION-1851 1107.19 8.0 120.0 0.0 OPEN
LINK-2161 JUNCTION-1851 JUNCTION-1852 1280.25 8.0 120.0 0.0 OPEN
LINK-2162 JUNCTION-1852 JUNCTION-1853 1180.12 12.0 120.0 0.0 OPEN
LINK-2163 JUNCTION-2010 JUNCTION-1854 848.94 12.0 120.0 0.0 OPEN
LINK-2164 JUNCTION-1854 JUNCTION-1855 250.92 12.0 85.0 0.0 OPEN
LINK-2165 JUNCTION-1855 JUNCTION-1856 1072.21 12.0 120.0 0.0 OPEN
LINK-2166 JUNCTION-1856 JUNCTION-1857 250.19 12.0 120.0 0.0 OPEN
LINK-2167 JUNCTION-1857 JUNCTION-1858 898.33 12.0 120.0 0.0 OPEN
LINK-2168 JUNCTION-1856 JUNCTION-1859 132.91 12.0 130.0 0.0 OPEN
LINK-2169 JUNCTION-1859 JUNCTION-1860 969.89 12.0 120.0 0.0 OPEN
LINK-217 JUNCTION-193 JUNCTION-195 941.55 12.0 125.0 0.0 OPEN
LINK-2170 JUNCTION-1860 JUNCTION-1861 89.51 6.0 120.0 0.0 OPEN
LINK-2171 JUNCTION-1861 JUNCTION-1862 709.11 8.0 120.0 0.0 OPEN
LINK-2172 JUNCTION-1862 JUNCTION-1863 796.82 8.0 130.0 0.0 OPEN
LINK-2173 JUNCTION-1862 JUNCTION-1798 101.01 8.0 120.0 0.0 OPEN
LINK-2174 JUNCTION-1861 JUNCTION-1800 1075.31 8.0 125.0 0.0 OPEN
LINK-2175 JUNCTION-1807 JUNCTION-2018 1048.69 12.0 125.0 0.0 OPEN
LINK-2176 JUNCTION-1864 JUNCTION-1865 396.78 8.0 120.0 0.0 OPEN
LINK-2177 JUNCTION-1865 JUNCTION-1866 807.05 8.0 120.0 0.0 OPEN
LINK-2178 JUNCTION-1866 JUNCTION-1867 646.87 8.0 120.0 0.0 OPEN
LINK-2179 JUNCTION-1867 JUNCTION-1868 311.9 8.0 125.0 0.0 OPEN
LINK-218 JUNCTION-195 JUNCTION-196 24.79 8.0 125.0 0.0 OPEN
LINK-2180 JUNCTION-1868 JUNCTION-1869 466.72 8.0 130.0 0.0 OPEN
LINK-2181 JUNCTION-1868 JUNCTION-1870 321.12 8.0 125.0 0.0 OPEN
LINK-2182 JUNCTION-1867 JUNCTION-1871 1108.74 8.0 120.0 0.0 OPEN
LINK-2183 JUNCTION-1871 JUNCTION-1828 667.9 8.0 120.0 0.0 OPEN
LINK-2184 JUNCTION-1871 JUNCTION-1872 994.02 8.0 120.0 0.0 OPEN
LINK-2185 JUNCTION-1872 JUNCTION-1873 563.33 8.0 125.0 0.0 OPEN
LINK-2186 JUNCTION-1872 JUNCTION-2023 730.63 8.0 125.0 0.0 OPEN
LINK-2187 JUNCTION-1874 JUNCTION-1875 173.63 8.0 125.0 0.0 OPEN
LINK-2188 JUNCTION-1875 JUNCTION-1866 1215.72 8.0 125.0 0.0 OPEN
LINK-2189 JUNCTION-1865 JUNCTION-1876 666.17 8.0 130.0 0.0 OPEN
LINK-219 JUNCTION-179 JUNCTION-196 31.12 8.0 120.0 0.0 OPEN
LINK-2190 JUNCTION-1864 JUNCTION-1877 29.01 10.0 85.0 0.0 OPEN
LINK-2191 JUNCTION-1877 JUNCTION-1852 1209.05 12.0 120.0 0.0 OPEN
LINK-2192 JUNCTION-1852 JUNCTION-1878 440.39 8.0 120.0 0.0 OPEN
LINK-2193 JUNCTION-1878 JUNCTION-1879 1071.55 8.0 125.0 0.0 OPEN
LINK-2194 JUNCTION-1879 JUNCTION-1880 1383.72 8.0 125.0 0.0 OPEN
LINK-2195 JUNCTION-1878 JUNCTION-1881 476.34 8.0 120.0 0.0 OPEN
LINK-2196 JUNCTION-1881 JUNCTION-1882 509.38 8.0 125.0 0.0 OPEN
LINK-2197 JUNCTION-1881 JUNCTION-1883 723.24 8.0 120.0 0.0 OPEN
LINK-2198 JUNCTION-1883 JUNCTION-1884 1062.92 12.0 130.0 0.0 OPEN
LINK-2199 JUNCTION-1884 JUNCTION-1885 29.15 12.0 125.0 0.0 OPEN
LINK-22 JUNCTION-3 JUNCTION-22 28.44 24.0 85.0 0.0 OPEN
LINK-220 JUNCTION-196 JUNCTION-197 624.75 8.0 125.0 0.0 OPEN
LINK-2200 JUNCTION-1884 JUNCTION-2016 952.23 12.0 120.0 0.0 OPEN
LINK-2201 JUNCTION-1864 JUNCTION-1885 1255.15 12.0 125.0 0.0 OPEN
LINK-2202 JUNCTION-1880 JUNCTION-2009 1261.98 12.0 125.0 0.0 OPEN
LINK-2203 JUNCTION-1886 JUNCTION-1887 1118.51 12.0 125.0 0.0 OPEN
LINK-2204 JUNCTION-1887 JUNCTION-1855 54.65 12.0 125.0 0.0 OPEN
LINK-2205 JUNCTION-1886 JUNCTION-1888 1172.19 12.0 125.0 0.0 OPEN
LINK-2206 JUNCTION-1858 JUNCTION-1889 109.68 8.0 130.0 0.0 OPEN
LINK-2207 JUNCTION-1889 JUNCTION-1890 705.88 8.0 130.0 0.0 OPEN
LINK-2208 JUNCTION-1874 JUNCTION-1891 439.51 8.0 125.0 0.0 OPEN
LINK-2209 JUNCTION-1885 JUNCTION-1892 768.33 12.0 125.0 0.0 OPEN
LINK-221 JUNCTION-198 JUNCTION-199 745.77 20.0 85.0 0.0 OPEN
LINK-2210 JUNCTION-1884 JUNCTION-1893 768.26 12.0 120.0 0.0 OPEN
LINK-2211 JUNCTION-1892 JUNCTION-1893 31.73 8.0 125.0 0.0 OPEN
LINK-2212 JUNCTION-1893 JUNCTION-1894 1110.91 8.0 120.0 0.0 OPEN
LINK-2213 JUNCTION-1894 JUNCTION-1883 669.8 8.0 120.0 0.0 OPEN
LINK-2214 JUNCTION-1894 JUNCTION-1895 995.24 12.0 125.0 0.0 OPEN
LINK-2215 JUNCTION-1895 JUNCTION-2008 349.97 12.0 125.0 0.0 OPEN
LINK-2216 JUNCTION-1895 JUNCTION-1880 441.72 12.0 125.0 0.0 OPEN
LINK-2217 JUNCTION-1895 JUNCTION-1897 1065.6 12.0 130.0 0.0 OPEN
LINK-2218 JUNCTION-1897 JUNCTION-1898 754.81 12.0 130.0 0.0 OPEN
LINK-2219 JUNCTION-1898 JUNCTION-1899 892.03 12.0 125.0 0.0 OPEN
LINK-222 JUNCTION-118 JUNCTION-199 26.42 20.0 85.0 0.0 OPEN
LINK-2220 JUNCTION-1919 JUNCTION-1900 680.9 24.0 130.0 0.0 OPEN
LINK-2221 JUNCTION-1900 JUNCTION-1901 223.76 24.0 130.0 0.0 OPEN
LINK-2222 JUNCTION-1901 JUNCTION-1902 507.53 24.0 130.0 0.0 OPEN
LINK-2223 JUNCTION-1902 JUNCTION-1903 506.92 8.0 135.0 0.0 OPEN
LINK-2224 JUNCTION-1903 JUNCTION-1904 239.8 8.0 125.0 0.0 OPEN
LINK-2225 JUNCTION-1904 JUNCTION-1905 489.3 8.0 125.0 0.0 OPEN
LINK-2226 JUNCTION-1905 JUNCTION-1906 327.76 8.0 135.0 0.0 OPEN
LINK-2227 JUNCTION-1906 JUNCTION-1907 433.51 8.0 110.0 0.0 OPEN
LINK-2228 JUNCTION-1907 JUNCTION-1908 304.94 8.0 130.0 0.0 OPEN
LINK-2229 JUNCTION-1908 JUNCTION-1909 577.82 8.0 125.0 0.0 OPEN
LINK-223 JUNCTION-199 JUNCTION-200 2012.33 12.0 120.0 0.0 OPEN
LINK-2230 JUNCTION-1912 JUNCTION-1910 431.28 8.0 125.0 0.0 OPEN
LINK-2231 JUNCTION-1909 JUNCTION-1911 834.2 8.0 125.0 0.0 OPEN
LINK-2232 JUNCTION-1909 JUNCTION-1912 221.25 8.0 125.0 0.0 OPEN
LINK-2233 JUNCTION-1913 JUNCTION-1914 405.3 8.0 125.0 0.0 OPEN
LINK-2234 JUNCTION-1914 JUNCTION-1915 503.19 8.0 125.0 0.0 OPEN
LINK-2235 JUNCTION-1915 JUNCTION-1916 481.8 8.0 125.0 0.0 OPEN
LINK-2236 JUNCTION-1913 JUNCTION-1917 522.95 8.0 120.0 0.0 OPEN
LINK-2237 JUNCTION-1917 JUNCTION-1918 549.29 8.0 120.0 0.0 OPEN
LINK-2238 JUNCTION-1899 JUNCTION-1919 141.96 24.0 130.0 0.0 OPEN
LINK-2239 JUNCTION-1918 JUNCTION-1919 388.43 8.0 120.0 0.0 OPEN
LINK-224 JUNCTION-201 JUNCTION-200 202.92 12.0 125.0 0.0 OPEN
LINK-2240 JUNCTION-1899 JUNCTION-1920 1349.55 24.0 130.0 0.0 OPEN
LINK-2241 JUNCTION-1918 JUNCTION-1921 1220.52 8.0 130.0 0.0 OPEN
LINK-2242 JUNCTION-1920 JUNCTION-1913 66.85 8.0 95.0 0.0 OPEN
LINK-2243 JUNCTION-1900 JUNCTION-1922 316.63 4.0 70.0 0.0 OPEN
LINK-2244 JUNCTION-1922 JUNCTION-1923 400.08 8.0 125.0 0.0 OPEN
LINK-2245 JUNCTION-1902 JUNCTION-1924 644.73 8.0 110.0 0.0 OPEN
LINK-2246 JUNCTION-1924 JUNCTION-1925 665.63 12.0 110.0 0.0 OPEN
LINK-2247 JUNCTION-1925 JUNCTION-1926 176.93 8.0 135.0 0.0 OPEN
LINK-2248 JUNCTION-1924 JUNCTION-1927 445.88 8.0 110.0 0.0 OPEN
LINK-2249 JUNCTION-1927 JUNCTION-1928 217.58 8.0 110.0 0.0 OPEN
LINK-225 JUNCTION-206 JUNCTION-202 2588.45 30.0 85.0 0.0 OPEN
LINK-2250 JUNCTION-2013 JUNCTION-2012 2249.01 8.0 110.0 0.0 OPEN
LINK-2251 JUNCTION-1929 JUNCTION-1930 554.68 8.0 130.0 0.0 OPEN
LINK-2252 JUNCTION-1930 JUNCTION-1931 410.35 8.0 130.0 0.0 OPEN
LINK-2253 JUNCTION-1931 JUNCTION-1932 776.32 8.0 130.0 0.0 OPEN
LINK-2254 JUNCTION-1902 JUNCTION-1933 6741.67 36.0 130.0 0.0 OPEN
LINK-2255 JUNCTION-1913 JUNCTION-1934 660.14 8.0 120.0 0.0 OPEN
LINK-2256 JUNCTION-2007 JUNCTION-1935 1256.59 8.0 120.0 0.0 OPEN
LINK-2257 JUNCTION-1935 JUNCTION-1936 289.41 12.0 125.0 0.0 OPEN
LINK-2258 JUNCTION-1936 JUNCTION-1937 420.92 12.0 125.0 0.0 OPEN
LINK-2259 JUNCTION-1937 JUNCTION-1938 397.44 8.0 125.0 0.0 OPEN
LINK-226 JUNCTION-201 JUNCTION-215 1906.51 24.0 85.0 0.0 OPEN
LINK-2260 JUNCTION-1938 JUNCTION-1939 533.48 8.0 125.0 0.0 OPEN
LINK-2261 JUNCTION-1939 JUNCTION-1940 468.29 8.0 125.0 0.0 OPEN
LINK-2262 JUNCTION-1937 JUNCTION-1888 1165.8 12.0 125.0 0.0 OPEN
LINK-2263 JUNCTION-1888 JUNCTION-1941 1214.78 8.0 125.0 0.0 OPEN
LINK-2264 JUNCTION-1941 JUNCTION-1942 668.23 8.0 125.0 0.0 OPEN
LINK-2265 JUNCTION-1942 JUNCTION-1943 381.37 8.0 125.0 0.0 OPEN
LINK-2266 JUNCTION-1942 JUNCTION-1944 890.31 8.0 125.0 0.0 OPEN
LINK-2267 JUNCTION-1944 JUNCTION-1936 408.67 8.0 125.0 0.0 OPEN
LINK-2268 JUNCTION-1935 JUNCTION-1945 72.18 12.0 130.0 0.0 OPEN
LINK-2269 JUNCTION-1920 JUNCTION-1945 2235.56 24.0 130.0 0.0 OPEN
LINK-227 JUNCTION-203 JUNCTION-204 539.75 8.0 130.0 0.0 OPEN
LINK-2270 JUNCTION-1945 JUNCTION-1946 684.14 6.0 120.0 0.0 OPEN
LINK-2271 JUNCTION-1946 JUNCTION-1947 385.96 8.0 130.0 0.0 OPEN
LINK-2272 JUNCTION-1947 JUNCTION-1948 752.94 8.0 130.0 0.0 OPEN
LINK-2273 JUNCTION-1948 JUNCTION-1949 565.1 8.0 125.0 0.0 OPEN
LINK-2274 JUNCTION-1948 JUNCTION-1932 1042.07 8.0 125.0 0.0 OPEN
LINK-2275 JUNCTION-1932 JUNCTION-1950 557.06 8.0 130.0 0.0 OPEN
LINK-2276 JUNCTION-1950 JUNCTION-1951 403.43 8.0 130.0 0.0 OPEN
LINK-2277 JUNCTION-1951 JUNCTION-1952 567.25 8.0 130.0 0.0 OPEN
LINK-2278 JUNCTION-1932 JUNCTION-1953 330.94 8.0 130.0 0.0 OPEN
LINK-2279 JUNCTION-1953 JUNCTION-1952 184.04 8.0 130.0 0.0 OPEN
LINK-228 JUNCTION-203 JUNCTION-205 486.51 24.0 85.0 0.0 OPEN
LINK-2280 JUNCTION-1953 JUNCTION-1954 510.27 8.0 130.0 0.0 OPEN
LINK-2281 JUNCTION-1954 JUNCTION-1955 352.24 8.0 135.0 0.0 OPEN
LINK-2282 JUNCTION-1955 JUNCTION-1956 759.35 12.0 135.0 0.0 OPEN
LINK-2283 JUNCTION-1955 JUNCTION-1957 207.88 8.0 135.0 0.0 OPEN
LINK-2284 JUNCTION-1957 JUNCTION-1958 800.21 8.0 135.0 0.0 OPEN
LINK-2285 JUNCTION-1957 JUNCTION-1959 410.33 8.0 135.0 0.0 OPEN
LINK-2286 JUNCTION-1959 JUNCTION-1960 131.43 8.0 135.0 0.0 OPEN
LINK-2287 JUNCTION-1959 JUNCTION-1961 493.27 8.0 135.0 0.0 OPEN
LINK-2288 JUNCTION-1961 JUNCTION-1962 108.12 8.0 130.0 0.0 OPEN
LINK-2289 JUNCTION-1952 JUNCTION-1962 391.62 8.0 130.0 0.0 OPEN
LINK-229 JUNCTION-201 JUNCTION-206 29.48 30.0 85.0 0.0 OPEN
LINK-2290 JUNCTION-1962 JUNCTION-1794 1071.08 8.0 130.0 0.0 OPEN
LINK-2291 JUNCTION-1792 JUNCTION-1794 367.77 8.0 120.0 0.0 OPEN
LINK-2292 JUNCTION-1792 JUNCTION-1945 1361.71 24.0 130.0 0.0 OPEN
LINK-2293 JUNCTION-1858 JUNCTION-1963 414.63 8.0 130.0 0.0 OPEN
LINK-2294 JUNCTION-1963 JUNCTION-1964 683.81 6.0 120.0 0.0 OPEN
LINK-2295 JUNCTION-1964 JUNCTION-1965 487.03 8.0 125.0 0.0 OPEN
LINK-2296 JUNCTION-1964 JUNCTION-1966 328.51 8.0 125.0 0.0 OPEN
LINK-2297 JUNCTION-1858 JUNCTION-1967 440.82 12.0 120.0 0.0 OPEN
LINK-2298 JUNCTION-1967 JUNCTION-1968 229.96 12.0 130.0 0.0 OPEN
LINK-2299 JUNCTION-1968 JUNCTION-1969 869.7 12.0 120.0 0.0 OPEN
LINK-23 JUNCTION-22 JUNCTION-23 3357.76 24.0 85.0 0.0 OPEN
LINK-230 JUNCTION-206 JUNCTION-207 159.69 8.0 130.0 0.0 OPEN
LINK-2300 JUNCTION-1969 JUNCTION-1970 263.99 4.0 90.0 0.0 OPEN
LINK-2301 JUNCTION-1970 JUNCTION-1971 440.45 12.0 120.0 0.0 OPEN
LINK-2302 JUNCTION-1971 JUNCTION-1972 334.27 12.0 120.0 0.0 OPEN
LINK-2303 JUNCTION-1972 JUNCTION-1973 537.13 12.0 120.0 0.0 OPEN
LINK-2304 JUNCTION-1973 JUNCTION-1974 696.21 12.0 120.0 0.0 OPEN
LINK-2305 JUNCTION-1974 JUNCTION-1975 551.72 12.0 130.0 0.0 OPEN
LINK-2306 JUNCTION-1975 JUNCTION-1976 393.12 8.0 130.0 0.0 OPEN
LINK-2307 JUNCTION-1976 JUNCTION-1795 297.59 8.0 130.0 0.0 OPEN
LINK-2308 JUNCTION-1974 JUNCTION-1977 552.39 16.0 85.0 0.0 OPEN
LINK-2309 JUNCTION-1977 JUNCTION-1978 672.63 8.0 130.0 0.0 OPEN
LINK-231 JUNCTION-207 JUNCTION-208 201.43 6.0 130.0 0.0 OPEN
LINK-2310 JUNCTION-1978 JUNCTION-1979 127.38 8.0 130.0 0.0 OPEN
LINK-2311 JUNCTION-1978 JUNCTION-1980 50.8 12.0 130.0 0.0 OPEN
LINK-2312 JUNCTION-1980 JUNCTION-1977 679.9 12.0 130.0 0.0 OPEN
LINK-2313 JUNCTION-1980 JUNCTION-1981 793.04 12.0 130.0 0.0 OPEN
LINK-2314 JUNCTION-1977 JUNCTION-1982 82.09 16.0 85.0 0.0 OPEN
LINK-2315 JUNCTION-1982 JUNCTION-1983 373.09 16.0 130.0 0.0 OPEN
LINK-2316 JUNCTION-1983 JUNCTION-1984 1724.19 16.0 85.0 0.0 OPEN
LINK-2317 JUNCTION-1988 JUNCTION-1794 1095.48 8.0 120.0 0.0 OPEN
LINK-2318 JUNCTION-1984 JUNCTION-1985 781.93 16.0 85.0 0.0 OPEN
LINK-2319 JUNCTION-1985 JUNCTION-1986 61.64 8.0 125.0 0.0 OPEN
LINK-232 JUNCTION-208 JUNCTION-1527 521.71 8.0 130.0 0.0 OPEN
LINK-2320 JUNCTION-2015 JUNCTION-1987 1026.1 16.0 85.0 0.0 OPEN
LINK-2321 JUNCTION-1984 JUNCTION-1988 102.69 8.0 120.0 0.0 OPEN
LINK-2322 JUNCTION-1988 JUNCTION-1989 67.59 6.0 125.0 0.0 OPEN
LINK-2323 JUNCTION-1989 JUNCTION-1990 538.43 6.0 120.0 0.0 OPEN
LINK-2324 JUNCTION-1990 JUNCTION-1991 484.29 6.0 120.0 0.0 OPEN
LINK-2325 JUNCTION-1991 JUNCTION-1992 212.16 8.0 120.0 0.0 OPEN
LINK-2326 JUNCTION-1992 JUNCTION-1993 329.75 8.0 120.0 0.0 OPEN
LINK-2327 JUNCTION-1993 JUNCTION-1994 481.74 8.0 120.0 0.0 OPEN
LINK-2328 JUNCTION-1994 JUNCTION-1995 241.04 8.0 120.0 0.0 OPEN
LINK-2329 JUNCTION-1995 JUNCTION-1996 821.84 8.0 120.0 0.0 OPEN
LINK-233 JUNCTION-207 JUNCTION-210 155.79 8.0 130.0 0.0 OPEN
LINK-2330 JUNCTION-1996 JUNCTION-1997 624.39 8.0 120.0 0.0 OPEN
LINK-2331 JUNCTION-1997 JUNCTION-1998 418.9 8.0 120.0 0.0 OPEN
LINK-2332 JUNCTION-1998 JUNCTION-1993 520.5 8.0 120.0 0.0 OPEN
LINK-2333 JUNCTION-1996 JUNCTION-1999 803.12 10.0 120.0 0.0 OPEN
LINK-2334 JUNCTION-1975 JUNCTION-2000 1074.98 16.0 95.0 0.0 OPEN
LINK-2335 JUNCTION-1969 JUNCTION-2000 319.53 12.0 120.0 0.0 OPEN
LINK-2336 JUNCTION-2000 JUNCTION-2001 383.42 16.0 120.0 0.0 OPEN
LINK-2337 JUNCTION-2000 JUNCTION-2002 286.79 8.0 130.0 0.0 OPEN
LINK-2338 JUNCTION-2002 JUNCTION-2003 612.92 8.0 130.0 0.0 OPEN
LINK-2339 JUNCTION-2003 JUNCTION-1748 437.43 8.0 130.0 0.0 OPEN
LINK-234 JUNCTION-209 JUNCTION-211 735.16 8.0 130.0 0.0 OPEN
LINK-2340 JUNCTION-1748 JUNCTION-2004 208.73 8.0 130.0 0.0 OPEN
LINK-2341 JUNCTION-1750 JUNCTION-2001 1204.28 12.0 125.0 0.0 OPEN
LINK-2342 JUNCTION-2001 JUNCTION-1784 404.43 16.0 120.0 0.0 OPEN
LINK-2343 JUNCTION-2001 JUNCTION-2005 561.82 8.0 125.0 0.0 OPEN
LINK-2344 JUNCTION-1933 JUNCTION-2014 383.42 36.0 130.0 0.0 OPEN
LINK-2345 JUNCTION-1791 JUNCTION-2006 477.6 12.0 130.0 0.0 OPEN
LINK-2346 JUNCTION-1987 JUNCTION-2006 487.23 16.0 85.0 0.0 OPEN
LINK-2347 JUNCTION-1934 JUNCTION-2007 298.23 8.0 120.0 0.0 OPEN
LINK-2348 JUNCTION-2008 JUNCTION-1896 139.34 12.0 125.0 0.0 OPEN
LINK-2349 JUNCTION-2009 JUNCTION-1886 428.75 12.0 125.0 0.0 OPEN
LINK-235 JUNCTION-211 JUNCTION-213 634.69 8.0 125.0 0.0 OPEN
LINK-2350 JUNCTION-1853 JUNCTION-2010 71.18 12.0 120.0 0.0 OPEN
LINK-2351 JUNCTION-2011 JUNCTION-1929 651.87 8.0 110.0 0.0 OPEN
LINK-2352 JUNCTION-2012 JUNCTION-2011 897.17 8.0 110.0 0.0 OPEN
LINK-2353 JUNCTION-1928 JUNCTION-2013 1696.7 8.0 110.0 0.0 OPEN
LINK-2354 JUNCTION-2014 JUNCTION-2006 58.49 36.0 130.0 0.0 OPEN
LINK-2355 JUNCTION-1985 JUNCTION-2015 870.1 16.0 85.0 0.0 OPEN
LINK-2356 JUNCTION-2034 JUNCTION-2035 1328.79 24.0 75.0 0.0 OPEN
LINK-2357 JUNCTION-2035 JUNCTION-2036 613.21 24.0 90.0 0.0 OPEN
LINK-2358 JUNCTION-2036 JUNCTION-2037 252.35 24.0 90.0 0.0 OPEN
LINK-2359 JUNCTION-2037 JUNCTION-2038 460.9 8.0 130.0 0.0 OPEN
LINK-236 JUNCTION-211 JUNCTION-212 496.08 8.0 125.0 0.0 OPEN
LINK-2360 JUNCTION-2038 JUNCTION-2039 941.38 8.0 130.0 0.0 OPEN
LINK-2361 JUNCTION-2037 JUNCTION-2040 632.25 24.0 90.0 0.0 OPEN
LINK-2362 JUNCTION-2040 JUNCTION-2041 351.47 24.0 90.0 0.0 OPEN
LINK-2363 JUNCTION-2041 JUNCTION-2042 636.33 24.0 90.0 0.0 OPEN
LINK-2364 JUNCTION-2041 JUNCTION-2039 686.52 8.0 130.0 0.0 OPEN
LINK-2365 JUNCTION-2042 JUNCTION-2043 812.55 12.0 125.0 0.0 OPEN
LINK-2366 JUNCTION-2042 JUNCTION-2044 549.63 24.0 90.0 0.0 OPEN
LINK-2367 JUNCTION-2044 JUNCTION-2315 1810.18 24.0 90.0 0.0 OPEN
LINK-2368 JUNCTION-2045 JUNCTION-2046 1052.39 24.0 90.0 0.0 OPEN
LINK-2369 JUNCTION-2045 JUNCTION-2047 191.39 8.0 125.0 0.0 OPEN
LINK-237 JUNCTION-213 JUNCTION-212 309.1 8.0 125.0 0.0 OPEN
LINK-2370 JUNCTION-2046 JUNCTION-2048 906.83 20.0 90.0 0.0 OPEN
LINK-2371 JUNCTION-2046 JUNCTION-2049 579.22 20.0 110.0 0.0 OPEN
LINK-2372 JUNCTION-2043 JUNCTION-2050 564.44 8.0 125.0 0.0 OPEN
LINK-2373 JUNCTION-2050 JUNCTION-2051 1163.71 8.0 125.0 0.0 OPEN
LINK-2374 JUNCTION-2043 JUNCTION-2052 1254.88 8.0 125.0 0.0 OPEN
LINK-2375 JUNCTION-2044 JUNCTION-2053 1456.27 8.0 130.0 0.0 OPEN
LINK-2376 JUNCTION-2053 JUNCTION-2054 1347.27 8.0 125.0 0.0 OPEN
LINK-2377 JUNCTION-2054 JUNCTION-2047 278.04 8.0 125.0 0.0 OPEN
LINK-2378 JUNCTION-2047 JUNCTION-2055 274.75 8.0 125.0 0.0 OPEN
LINK-2379 JUNCTION-2055 JUNCTION-2056 1017.32 8.0 125.0 0.0 OPEN
LINK-238 JUNCTION-213 JUNCTION-214 415.34 12.0 125.0 0.0 OPEN
LINK-2380 JUNCTION-2056 JUNCTION-2057 551.25 8.0 125.0 0.0 OPEN
LINK-2381 JUNCTION-2057 JUNCTION-2058 300.04 8.0 125.0 0.0 OPEN
LINK-2382 JUNCTION-2058 JUNCTION-2059 295.51 8.0 125.0 0.0 OPEN
LINK-2383 JUNCTION-2059 JUNCTION-2060 580.22 8.0 125.0 0.0 OPEN
LINK-2384 JUNCTION-2060 JUNCTION-2053 676.31 8.0 125.0 0.0 OPEN
LINK-2385 JUNCTION-2053 JUNCTION-2061 399.37 8.0 125.0 0.0 OPEN
LINK-2386 JUNCTION-2052 JUNCTION-2061 149.68 12.0 125.0 0.0 OPEN
LINK-2387 JUNCTION-2061 JUNCTION-2062 295.1 8.0 125.0 0.0 OPEN
LINK-2388 JUNCTION-2062 JUNCTION-2063 306.83 8.0 125.0 0.0 OPEN
LINK-2389 JUNCTION-2063 JUNCTION-2064 285.21 8.0 125.0 0.0 OPEN
LINK-239 JUNCTION-215 JUNCTION-203 431.42 24.0 85.0 0.0 OPEN
LINK-2390 JUNCTION-2064 JUNCTION-2065 1125.59 8.0 125.0 0.0 OPEN
LINK-2391 JUNCTION-2065 JUNCTION-2051 711.79 12.0 125.0 0.0 OPEN
LINK-2392 JUNCTION-2051 JUNCTION-2052 247.35 8.0 125.0 0.0 OPEN
LINK-2393 JUNCTION-2050 JUNCTION-2066 585.8 8.0 125.0 0.0 OPEN
LINK-2394 JUNCTION-2066 JUNCTION-2067 840.93 8.0 125.0 0.0 OPEN
LINK-2395 JUNCTION-2067 JUNCTION-2068 725.75 8.0 125.0 0.0 OPEN
LINK-2396 JUNCTION-2068 JUNCTION-2069 256.45 8.0 125.0 0.0 OPEN
LINK-2397 JUNCTION-2065 JUNCTION-2070 369.97 12.0 120.0 0.0 OPEN
LINK-2398 JUNCTION-2070 JUNCTION-2314 494.36 12.0 125.0 0.0 OPEN
LINK-2399 JUNCTION-2064 JUNCTION-2072 721.38 8.0 125.0 0.0 OPEN
LINK-24 JUNCTION-3 JUNCTION-24 3270.0 48.0 85.0 0.0 OPEN
LINK-240 JUNCTION-214 JUNCTION-215 365.13 8.0 125.0 0.0 OPEN
LINK-2400 JUNCTION-2072 JUNCTION-2073 264.69 8.0 125.0 0.0 OPEN
LINK-2401 JUNCTION-2073 JUNCTION-2057 215.92 8.0 125.0 0.0 OPEN
LINK-2402 JUNCTION-2072 JUNCTION-2074 325.55 8.0 125.0 0.0 OPEN
LINK-2403 JUNCTION-2074 JUNCTION-2075 308.8 8.0 125.0 0.0 OPEN
LINK-2404 JUNCTION-2074 JUNCTION-2076 827.84 8.0 125.0 0.0 OPEN
LINK-2405 JUNCTION-2076 JUNCTION-2077 1029.52 8.0 130.0 0.0 OPEN
LINK-2406 JUNCTION-2077 JUNCTION-2078 229.56 8.0 130.0 0.0 OPEN
LINK-2407 JUNCTION-2078 JUNCTION-2079 75.97 12.0 125.0 0.0 OPEN
LINK-2408 JUNCTION-2079 JUNCTION-2080 400.89 12.0 125.0 0.0 OPEN
LINK-2409 JUNCTION-2080 JUNCTION-2081 269.62 8.0 120.0 0.0 OPEN
LINK-241 JUNCTION-214 JUNCTION-216 651.6 8.0 85.0 0.0 OPEN
LINK-2410 JUNCTION-2081 JUNCTION-2076 418.22 8.0 125.0 0.0 OPEN
LINK-2411 JUNCTION-2074 JUNCTION-2082 974.58 8.0 125.0 0.0 OPEN
LINK-2412 JUNCTION-2068 JUNCTION-2083 505.26 8.0 125.0 0.0 OPEN
LINK-2413 JUNCTION-2071 JUNCTION-2083 269.12 12.0 125.0 0.0 OPEN
LINK-2414 JUNCTION-2083 JUNCTION-2084 859.46 12.0 125.0 0.0 OPEN
LINK-2415 JUNCTION-2084 JUNCTION-2078 981.45 12.0 125.0 0.0 OPEN
LINK-2416 JUNCTION-2079 JUNCTION-2085 263.26 12.0 130.0 0.0 OPEN
LINK-2417 JUNCTION-2085 JUNCTION-2086 621.35 12.0 130.0 0.0 OPEN
LINK-2418 JUNCTION-2086 JUNCTION-2087 328.35 8.0 130.0 0.0 OPEN
LINK-2419 JUNCTION-2084 JUNCTION-2088 450.6 12.0 130.0 0.0 OPEN
LINK-242 JUNCTION-205 JUNCTION-216 356.35 24.0 85.0 0.0 OPEN
LINK-2420 JUNCTION-2088 JUNCTION-2089 442.54 12.0 125.0 0.0 OPEN
LINK-2421 JUNCTION-2084 JUNCTION-2090 398.64 12.0 130.0 0.0 OPEN
LINK-2422 JUNCTION-2090 JUNCTION-2091 1370.81 12.0 125.0 0.0 OPEN
LINK-2423 JUNCTION-2086 JUNCTION-2092 155.02 12.0 130.0 0.0 OPEN
LINK-2424 JUNCTION-2092 JUNCTION-2093 720.4 12.0 130.0 0.0 OPEN
LINK-2425 JUNCTION-2093 JUNCTION-2094 814.06 12.0 130.0 0.0 OPEN
LINK-2426 JUNCTION-2094 JUNCTION-2095 689.16 12.0 125.0 0.0 OPEN
LINK-2427 JUNCTION-2310 JUNCTION-2095 1301.9 12.0 130.0 0.0 OPEN
LINK-2428 JUNCTION-2096 JUNCTION-2097 1943.95 12.0 130.0 0.0 OPEN
LINK-2429 JUNCTION-2097 JUNCTION-2098 70.15 20.0 85.0 0.0 OPEN
LINK-243 JUNCTION-205 JUNCTION-217 456.24 24.0 85.0 0.0 OPEN
LINK-2430 JUNCTION-2098 JUNCTION-2099 753.52 20.0 85.0 0.0 OPEN
LINK-2431 JUNCTION-2099 JUNCTION-2100 217.59 12.0 125.0 0.0 OPEN
LINK-2432 JUNCTION-2100 JUNCTION-2101 653.71 12.0 130.0 0.0 OPEN
LINK-2433 JUNCTION-2101 JUNCTION-2102 796.41 12.0 130.0 0.0 OPEN
LINK-2434 JUNCTION-2102 JUNCTION-2103 478.77 12.0 130.0 0.0 OPEN
LINK-2435 JUNCTION-2103 JUNCTION-2104 592.12 8.0 130.0 0.0 OPEN
LINK-2436 JUNCTION-2092 JUNCTION-2105 1153.12 8.0 130.0 0.0 OPEN
LINK-2437 JUNCTION-2105 JUNCTION-2106 259.23 20.0 85.0 0.0 OPEN
LINK-2438 JUNCTION-2106 JUNCTION-2107 941.78 20.0 85.0 0.0 OPEN
LINK-2439 JUNCTION-2107 JUNCTION-2080 775.5 12.0 125.0 0.0 OPEN
LINK-244 JUNCTION-217 JUNCTION-218 88.22 12.0 130.0 0.0 OPEN
LINK-2440 JUNCTION-2106 JUNCTION-2108 1175.44 8.0 125.0 0.0 OPEN
LINK-2441 JUNCTION-2108 JUNCTION-2109 204.85 8.0 125.0 0.0 OPEN
LINK-2442 JUNCTION-2109 JUNCTION-2110 896.3 8.0 125.0 0.0 OPEN
LINK-2443 JUNCTION-2110 JUNCTION-2111 481.49 8.0 125.0 0.0 OPEN
LINK-2444 JUNCTION-2105 JUNCTION-2111 213.58 8.0 125.0 0.0 OPEN
LINK-2445 JUNCTION-2112 JUNCTION-2302 1095.14 20.0 85.0 0.0 OPEN
LINK-2446 JUNCTION-2112 JUNCTION-2113 511.2 20.0 130.0 0.0 OPEN
LINK-2447 JUNCTION-2113 JUNCTION-2114 320.53 20.0 130.0 0.0 OPEN
LINK-2448 JUNCTION-2114 JUNCTION-2115 660.1 8.0 125.0 0.0 OPEN
LINK-2449 JUNCTION-2115 JUNCTION-2116 308.31 8.0 125.0 0.0 OPEN
LINK-245 JUNCTION-217 JUNCTION-219 73.91 24.0 85.0 0.0 OPEN
LINK-2450 JUNCTION-2116 JUNCTION-2117 767.17 8.0 125.0 0.0 OPEN
LINK-2451 JUNCTION-2117 JUNCTION-2118 440.67 8.0 125.0 0.0 OPEN
LINK-2452 JUNCTION-2118 JUNCTION-2110 516.01 8.0 125.0 0.0 OPEN
LINK-2453 JUNCTION-2118 JUNCTION-2119 146.97 8.0 125.0 0.0 OPEN
LINK-2454 JUNCTION-2119 JUNCTION-2120 520.86 8.0 125.0 0.0 OPEN
LINK-2455 JUNCTION-2117 JUNCTION-2121 280.03 8.0 125.0 0.0 OPEN
LINK-2456 JUNCTION-2114 JUNCTION-2122 244.02 20.0 130.0 0.0 OPEN
LINK-2457 JUNCTION-2122 JUNCTION-2123 700.02 8.0 130.0 0.0 OPEN
LINK-2458 JUNCTION-2122 JUNCTION-2124 813.99 20.0 130.0 0.0 OPEN
LINK-2459 JUNCTION-2124 JUNCTION-2125 500.41 8.0 125.0 0.0 OPEN
LINK-246 JUNCTION-114 JUNCTION-220 2095.03 36.0 85.0 0.0 OPEN
LINK-2460 JUNCTION-2133 JUNCTION-2126 1633.21 20.0 130.0 0.0 OPEN
LINK-2461 JUNCTION-2126 JUNCTION-2127 213.94 8.0 125.0 0.0 OPEN
LINK-2462 JUNCTION-2126 JUNCTION-2128 844.93 12.0 125.0 0.0 OPEN
LINK-2463 JUNCTION-2126 JUNCTION-2129 368.31 12.0 125.0 0.0 OPEN
LINK-2464 JUNCTION-2127 JUNCTION-2130 532.0 6.0 125.0 0.0 OPEN
LINK-2465 JUNCTION-2130 JUNCTION-2131 342.01 6.0 125.0 0.0 OPEN
LINK-2466 JUNCTION-2131 JUNCTION-2132 211.79 6.0 125.0 0.0 OPEN
LINK-2467 JUNCTION-2124 JUNCTION-2133 177.82 20.0 130.0 0.0 OPEN
LINK-2468 JUNCTION-2132 JUNCTION-2133 403.7 6.0 125.0 0.0 OPEN
LINK-2469 JUNCTION-2132 JUNCTION-2134 854.16 8.0 125.0 0.0 OPEN
LINK-247 JUNCTION-227 JUNCTION-221 758.27 8.0 70.0 0.0 OPEN
LINK-2470 JUNCTION-2126 JUNCTION-2135 274.07 20.0 85.0 0.0 OPEN
LINK-2471 JUNCTION-2135 JUNCTION-2136 201.74 20.0 130.0 0.0 OPEN
LINK-2472 JUNCTION-2136 JUNCTION-2137 128.41 20.0 130.0 0.0 OPEN
LINK-2473 JUNCTION-2137 JUNCTION-2138 786.72 20.0 130.0 0.0 OPEN
LINK-2474 JUNCTION-2138 JUNCTION-2139 340.46 12.0 135.0 0.0 OPEN
LINK-2475 JUNCTION-2136 JUNCTION-2140 996.88 12.0 130.0 0.0 OPEN
LINK-2476 JUNCTION-2140 JUNCTION-2141 288.82 8.0 130.0 0.0 OPEN
LINK-2477 JUNCTION-2141 JUNCTION-2142 676.37 8.0 130.0 0.0 OPEN
LINK-2478 JUNCTION-2142 JUNCTION-2143 366.95 12.0 130.0 0.0 OPEN
LINK-2479 JUNCTION-2142 JUNCTION-2144 505.37 12.0 130.0 0.0 OPEN
LINK-248 JUNCTION-221 JUNCTION-222 276.03 8.0 110.0 0.0 OPEN
LINK-2480 JUNCTION-2144 JUNCTION-2145 545.75 8.0 130.0 0.0 OPEN
LINK-2481 JUNCTION-2141 JUNCTION-2146 472.91 8.0 130.0 0.0 OPEN
LINK-2482 JUNCTION-2146 JUNCTION-2147 590.83 8.0 130.0 0.0 OPEN
LINK-2483 JUNCTION-2147 JUNCTION-2148 456.59 12.0 130.0 0.0 OPEN
LINK-2484 JUNCTION-2148 JUNCTION-2149 232.88 8.0 130.0 0.0 OPEN
LINK-2485 JUNCTION-2149 JUNCTION-2150 226.16 8.0 130.0 0.0 OPEN
LINK-2486 JUNCTION-2149 JUNCTION-2151 1156.33 8.0 130.0 0.0 OPEN
LINK-2487 JUNCTION-2148 JUNCTION-2151 569.14 8.0 130.0 0.0 OPEN
LINK-2488 JUNCTION-2151 JUNCTION-2152 442.68 8.0 125.0 0.0 OPEN
LINK-2489 JUNCTION-2152 JUNCTION-2153 1162.64 12.0 125.0 0.0 OPEN
LINK-249 JUNCTION-223 JUNCTION-224 90.21 8.0 125.0 0.0 OPEN
LINK-2490 JUNCTION-2152 JUNCTION-2154 634.11 12.0 125.0 0.0 OPEN
LINK-2491 JUNCTION-2154 JUNCTION-2140 802.46 8.0 130.0 0.0 OPEN
LINK-2492 JUNCTION-2140 JUNCTION-2155 549.53 8.0 130.0 0.0 OPEN
LINK-2493 JUNCTION-2147 JUNCTION-2303 574.71 8.0 130.0 0.0 OPEN
LINK-2494 JUNCTION-2152 JUNCTION-2156 300.55 8.0 125.0 0.0 OPEN
LINK-2495 JUNCTION-2156 JUNCTION-2157 824.98 8.0 125.0 0.0 OPEN
LINK-2496 JUNCTION-2157 JUNCTION-2158 1023.74 8.0 125.0 0.0 OPEN
LINK-2497 JUNCTION-2158 JUNCTION-2156 376.55 8.0 125.0 0.0 OPEN
LINK-2498 JUNCTION-2156 JUNCTION-2159 904.76 8.0 125.0 0.0 OPEN
LINK-2499 JUNCTION-2159 JUNCTION-2160 432.73 8.0 125.0 0.0 OPEN
LINK-25 JUNCTION-22 JUNCTION-25 323.08 12.0 130.0 0.0 OPEN
LINK-250 JUNCTION-220 JUNCTION-223 41.66 8.0 85.0 0.0 OPEN
LINK-2500 JUNCTION-2160 JUNCTION-2154 292.77 8.0 125.0 0.0 OPEN
LINK-2501 JUNCTION-2154 JUNCTION-2161 496.31 12.0 125.0 0.0 OPEN
LINK-2502 JUNCTION-2161 JUNCTION-2162 194.49 12.0 125.0 0.0 OPEN
LINK-2503 JUNCTION-2162 JUNCTION-2129 334.74 12.0 125.0 0.0 OPEN
LINK-2504 JUNCTION-2129 JUNCTION-2163 479.68 8.0 125.0 0.0 OPEN
LINK-2505 JUNCTION-2163 JUNCTION-2164 475.07 8.0 125.0 0.0 OPEN
LINK-2506 JUNCTION-2164 JUNCTION-2165 310.89 8.0 125.0 0.0 OPEN
LINK-2507 JUNCTION-2165 JUNCTION-2166 789.15 8.0 125.0 0.0 OPEN
LINK-2508 JUNCTION-2166 JUNCTION-2159 727.82 8.0 125.0 0.0 OPEN
LINK-2509 JUNCTION-2166 JUNCTION-2167 170.77 8.0 125.0 0.0 OPEN
LINK-251 JUNCTION-223 JUNCTION-222 29.03 8.0 85.0 0.0 OPEN
LINK-2510 JUNCTION-2164 JUNCTION-2168 312.21 8.0 125.0 0.0 OPEN
LINK-2511 JUNCTION-2128 JUNCTION-2168 139.04 12.0 125.0 0.0 OPEN
LINK-2512 JUNCTION-2168 JUNCTION-2169 243.45 12.0 125.0 0.0 OPEN
LINK-2513 JUNCTION-2169 JUNCTION-2170 240.42 8.0 125.0 0.0 OPEN
LINK-2514 JUNCTION-2169 JUNCTION-2171 1100.09 12.0 125.0 0.0 OPEN
LINK-2515 JUNCTION-2171 JUNCTION-2134 497.78 8.0 125.0 0.0 OPEN
LINK-2516 JUNCTION-2171 JUNCTION-2172 460.43 8.0 125.0 0.0 OPEN
LINK-2517 JUNCTION-2172 JUNCTION-2173 262.26 8.0 130.0 0.0 OPEN
LINK-2518 JUNCTION-2173 JUNCTION-2174 1344.67 8.0 130.0 0.0 OPEN
LINK-2519 JUNCTION-2174 JUNCTION-2175 439.99 8.0 130.0 0.0 OPEN
LINK-252 JUNCTION-223 JUNCTION-1487 875.39 8.0 125.0 0.0 OPEN
LINK-2520 JUNCTION-2175 JUNCTION-2176 750.83 8.0 125.0 0.0 OPEN
LINK-2521 JUNCTION-2176 JUNCTION-2177 599.78 8.0 125.0 0.0 OPEN
LINK-2522 JUNCTION-2177 JUNCTION-2178 711.35 8.0 130.0 0.0 OPEN
LINK-2523 JUNCTION-2178 JUNCTION-2172 321.64 8.0 130.0 0.0 OPEN
LINK-2524 JUNCTION-2179 JUNCTION-2301 379.13 12.0 125.0 0.0 OPEN
LINK-2525 JUNCTION-2179 JUNCTION-2180 285.39 12.0 125.0 0.0 OPEN
LINK-2526 JUNCTION-2180 JUNCTION-2181 798.89 12.0 125.0 0.0 OPEN
LINK-2527 JUNCTION-2181 JUNCTION-2182 290.93 12.0 125.0 0.0 OPEN
LINK-2528 JUNCTION-2182 JUNCTION-2176 632.21 8.0 125.0 0.0 OPEN
LINK-2529 JUNCTION-2182 JUNCTION-2183 614.99 12.0 125.0 0.0 OPEN
LINK-253 JUNCTION-225 JUNCTION-226 709.75 6.0 70.0 0.0 OPEN
LINK-2530 JUNCTION-2183 JUNCTION-2184 279.98 8.0 130.0 0.0 OPEN
LINK-2531 JUNCTION-2184 JUNCTION-2123 541.72 8.0 130.0 0.0 OPEN
LINK-2532 JUNCTION-2180 JUNCTION-2185 176.51 12.0 125.0 0.0 OPEN
LINK-2533 JUNCTION-2185 JUNCTION-2123 162.89 8.0 130.0 0.0 OPEN
LINK-2534 JUNCTION-2183 JUNCTION-2098 740.71 12.0 125.0 0.0 OPEN
LINK-2535 JUNCTION-2184 JUNCTION-2186 144.27 8.0 130.0 0.0 OPEN
LINK-2536 JUNCTION-2186 JUNCTION-2187 317.49 8.0 130.0 0.0 OPEN
LINK-2537 JUNCTION-2187 JUNCTION-2113 392.94 8.0 130.0 0.0 OPEN
LINK-2538 JUNCTION-2112 JUNCTION-2188 97.19 20.0 85.0 0.0 OPEN
LINK-2539 JUNCTION-2188 JUNCTION-2097 912.21 20.0 85.0 0.0 OPEN
LINK-254 JUNCTION-198 JUNCTION-227 276.52 8.0 70.0 0.0 OPEN
LINK-2540 JUNCTION-2188 JUNCTION-2094 815.97 12.0 125.0 0.0 OPEN
LINK-2541 JUNCTION-2186 JUNCTION-2189 287.31 8.0 130.0 0.0 OPEN
LINK-2542 JUNCTION-2103 JUNCTION-2190 667.09 8.0 130.0 0.0 OPEN
LINK-2543 JUNCTION-2190 JUNCTION-2191 463.06 8.0 130.0 0.0 OPEN
LINK-2544 JUNCTION-2191 JUNCTION-2192 422.95 8.0 135.0 0.0 OPEN
LINK-2545 JUNCTION-2192 JUNCTION-2193 463.2 12.0 135.0 0.0 OPEN
LINK-2546 JUNCTION-2102 JUNCTION-2300 899.59 12.0 130.0 0.0 OPEN
LINK-2547 JUNCTION-2101 JUNCTION-2194 299.8 8.0 130.0 0.0 OPEN
LINK-2548 JUNCTION-2194 JUNCTION-2195 1025.95 8.0 130.0 0.0 OPEN
LINK-2549 JUNCTION-2195 JUNCTION-2196 489.86 8.0 130.0 0.0 OPEN
LINK-255 JUNCTION-226 JUNCTION-227 222.17 6.0 70.0 0.0 OPEN
LINK-2550 JUNCTION-2196 JUNCTION-2193 884.27 12.0 130.0 0.0 OPEN
LINK-2551 JUNCTION-2196 JUNCTION-2197 657.78 12.0 130.0 0.0 OPEN
LINK-2552 JUNCTION-2197 JUNCTION-2198 677.49 20.0 85.0 0.0 OPEN
LINK-2553 JUNCTION-2099 JUNCTION-2199 515.94 20.0 85.0 0.0 OPEN
LINK-2554 JUNCTION-2199 JUNCTION-2198 463.33 20.0 85.0 0.0 OPEN
LINK-2555 JUNCTION-2198 JUNCTION-2200 359.92 8.0 135.0 0.0 OPEN
LINK-2556 JUNCTION-2196 JUNCTION-2201 260.47 8.0 130.0 0.0 OPEN
LINK-2557 JUNCTION-2201 JUNCTION-2202 228.71 8.0 130.0 0.0 OPEN
LINK-2558 JUNCTION-2202 JUNCTION-2203 1000.55 8.0 130.0 0.0 OPEN
LINK-2559 JUNCTION-2203 JUNCTION-2204 770.43 8.0 130.0 0.0 OPEN
LINK-256 JUNCTION-222 JUNCTION-1486 967.89 8.0 70.0 0.0 OPEN
LINK-2560 JUNCTION-2201 JUNCTION-2204 137.81 8.0 130.0 0.0 OPEN
LINK-2561 JUNCTION-2204 JUNCTION-2205 174.94 8.0 130.0 0.0 OPEN
LINK-2562 JUNCTION-2205 JUNCTION-2206 1626.94 8.0 130.0 0.0 OPEN
LINK-2563 JUNCTION-2206 JUNCTION-2205 781.79 8.0 130.0 0.0 OPEN
LINK-2564 JUNCTION-2197 JUNCTION-2207 2363.16 24.0 85.0 0.0 OPEN
LINK-2565 JUNCTION-2207 JUNCTION-2208 1432.26 24.0 85.0 0.0 OPEN
LINK-2566 JUNCTION-2208 JUNCTION-2209 1319.31 8.0 125.0 0.0 OPEN
LINK-2567 JUNCTION-2209 JUNCTION-2210 442.73 8.0 110.0 0.0 OPEN
LINK-2568 JUNCTION-2209 JUNCTION-2211 389.69 8.0 125.0 0.0 OPEN
LINK-2569 JUNCTION-2208 JUNCTION-2212 394.23 24.0 85.0 0.0 OPEN
LINK-257 JUNCTION-228 JUNCTION-229 815.35 8.0 130.0 0.0 OPEN
LINK-2570 JUNCTION-2212 JUNCTION-2213 731.57 24.0 85.0 0.0 OPEN
LINK-2571 JUNCTION-2204 JUNCTION-2214 194.28 8.0 130.0 0.0 OPEN
LINK-2572 JUNCTION-2214 JUNCTION-2215 238.59 8.0 135.0 0.0 OPEN
LINK-2573 JUNCTION-2215 JUNCTION-2216 296.09 8.0 135.0 0.0 OPEN
LINK-2574 JUNCTION-2216 JUNCTION-2217 620.37 8.0 130.0 0.0 OPEN
LINK-2575 JUNCTION-2217 JUNCTION-2207 326.29 8.0 130.0 0.0 OPEN
LINK-2576 JUNCTION-2217 JUNCTION-2218 680.1 8.0 130.0 0.0 OPEN
LINK-2577 JUNCTION-2218 JUNCTION-2219 856.39 8.0 130.0 0.0 OPEN
LINK-2578 JUNCTION-2219 JUNCTION-2220 268.84 8.0 130.0 0.0 OPEN
LINK-2579 JUNCTION-2220 JUNCTION-2221 447.31 8.0 130.0 0.0 OPEN
LINK-258 JUNCTION-229 JUNCTION-230 91.46 6.0 70.0 0.0 OPEN
LINK-2580 JUNCTION-2221 JUNCTION-2222 949.94 8.0 130.0 0.0 OPEN
LINK-2581 JUNCTION-2222 JUNCTION-2193 229.49 8.0 130.0 0.0 OPEN
LINK-2582 JUNCTION-2107 JUNCTION-2223 950.27 20.0 85.0 0.0 OPEN
LINK-2583 JUNCTION-2082 JUNCTION-2223 267.64 8.0 130.0 0.0 OPEN
LINK-2584 JUNCTION-2223 JUNCTION-2049 2060.48 20.0 85.0 0.0 OPEN
LINK-2585 JUNCTION-2049 JUNCTION-2224 309.18 20.0 110.0 0.0 OPEN
LINK-2586 JUNCTION-2224 JUNCTION-2225 729.17 20.0 130.0 0.0 OPEN
LINK-2587 JUNCTION-2107 JUNCTION-2226 649.68 12.0 125.0 0.0 OPEN
LINK-2588 JUNCTION-2226 JUNCTION-2109 337.4 8.0 125.0 0.0 OPEN
LINK-2589 JUNCTION-2227 JUNCTION-2304 687.95 8.0 125.0 0.0 OPEN
LINK-259 JUNCTION-230 JUNCTION-231 450.73 8.0 135.0 0.0 OPEN
LINK-2590 JUNCTION-2138 JUNCTION-2228 534.54 20.0 130.0 0.0 OPEN
LINK-2591 JUNCTION-2145 JUNCTION-2229 699.66 8.0 130.0 0.0 OPEN
LINK-2592 JUNCTION-2225 JUNCTION-2230 430.36 20.0 130.0 0.0 OPEN
LINK-2593 JUNCTION-2230 JUNCTION-2231 315.39 20.0 130.0 0.0 OPEN
LINK-2594 JUNCTION-2231 JUNCTION-2232 1708.09 20.0 110.0 0.0 OPEN
LINK-2595 JUNCTION-2232 JUNCTION-2233 457.84 12.0 125.0 0.0 OPEN
LINK-2596 JUNCTION-2233 JUNCTION-2234 309.28 8.0 130.0 0.0 OPEN
LINK-2597 JUNCTION-2232 JUNCTION-2235 1483.88 20.0 110.0 0.0 OPEN
LINK-2598 JUNCTION-2235 JUNCTION-2236 1115.08 12.0 130.0 0.0 OPEN
LINK-2599 JUNCTION-2236 JUNCTION-2237 982.88 8.0 130.0 0.0 OPEN
LINK-26 JUNCTION-25 JUNCTION-26 4398.68 30.0 85.0 0.0 OPEN
LINK-260 JUNCTION-1485 JUNCTION-232 753.36 12.0 125.0 0.0 OPEN
LINK-2600 JUNCTION-2232 JUNCTION-2238 174.47 12.0 130.0 0.0 OPEN
LINK-2601 JUNCTION-2238 JUNCTION-2239 311.11 8.0 125.0 0.0 OPEN
LINK-2602 JUNCTION-2239 JUNCTION-2240 476.57 8.0 125.0 0.0 OPEN
LINK-2603 JUNCTION-2240 JUNCTION-2231 998.09 8.0 125.0 0.0 OPEN
LINK-2604 JUNCTION-2230 JUNCTION-2241 365.77 8.0 130.0 0.0 OPEN
LINK-2605 JUNCTION-2241 JUNCTION-2242 1077.54 8.0 125.0 0.0 OPEN
LINK-2606 JUNCTION-2240 JUNCTION-2242 333.38 8.0 125.0 0.0 OPEN
LINK-2607 JUNCTION-2242 JUNCTION-2243 410.49 8.0 125.0 0.0 OPEN
LINK-2608 JUNCTION-2243 JUNCTION-2227 583.48 8.0 125.0 0.0 OPEN
LINK-2609 JUNCTION-2227 JUNCTION-2244 628.0 12.0 125.0 0.0 OPEN
LINK-261 JUNCTION-232 JUNCTION-233 143.85 12.0 125.0 0.0 OPEN
LINK-2610 JUNCTION-2244 JUNCTION-2245 640.39 8.0 130.0 0.0 OPEN
LINK-2611 JUNCTION-2245 JUNCTION-2246 475.87 8.0 130.0 0.0 OPEN
LINK-2612 JUNCTION-2246 JUNCTION-2241 343.86 8.0 130.0 0.0 OPEN
LINK-2613 JUNCTION-2226 JUNCTION-2244 449.66 12.0 125.0 0.0 OPEN
LINK-2614 JUNCTION-2247 JUNCTION-2306 1406.26 12.0 125.0 0.0 OPEN
LINK-2615 JUNCTION-2247 JUNCTION-2248 372.06 12.0 130.0 0.0 OPEN
LINK-2616 JUNCTION-2248 JUNCTION-2249 466.33 12.0 130.0 0.0 OPEN
LINK-2617 JUNCTION-2249 JUNCTION-2250 170.58 12.0 130.0 0.0 OPEN
LINK-2618 JUNCTION-2250 JUNCTION-2251 1307.2 8.0 130.0 0.0 OPEN
LINK-2619 JUNCTION-2251 JUNCTION-2252 450.48 12.0 130.0 0.0 OPEN
LINK-262 JUNCTION-232 JUNCTION-234 222.2 8.0 125.0 0.0 OPEN
LINK-2620 JUNCTION-2252 JUNCTION-2243 978.1 8.0 130.0 0.0 OPEN
LINK-2621 JUNCTION-2251 JUNCTION-2238 506.89 12.0 130.0 0.0 OPEN
LINK-2622 JUNCTION-2250 JUNCTION-2253 358.48 12.0 130.0 0.0 OPEN
LINK-2623 JUNCTION-2253 JUNCTION-2235 513.64 12.0 130.0 0.0 OPEN
LINK-2624 JUNCTION-2235 JUNCTION-2254 525.0 20.0 130.0 0.0 OPEN
LINK-2625 JUNCTION-2254 JUNCTION-2255 196.12 20.0 130.0 0.0 OPEN
LINK-2626 JUNCTION-2255 JUNCTION-2256 676.56 8.0 130.0 0.0 OPEN
LINK-2627 JUNCTION-2257 JUNCTION-2309 385.65 8.0 130.0 0.0 OPEN
LINK-2628 JUNCTION-2257 JUNCTION-2237 288.43 8.0 130.0 0.0 OPEN
LINK-2629 JUNCTION-2237 JUNCTION-2258 482.45 8.0 130.0 0.0 OPEN
LINK-263 JUNCTION-197 JUNCTION-235 560.98 8.0 120.0 0.0 OPEN
LINK-2630 JUNCTION-2258 JUNCTION-2259 1097.47 8.0 135.0 0.0 OPEN
LINK-2631 JUNCTION-2259 JUNCTION-2260 527.19 8.0 130.0 0.0 OPEN
LINK-2632 JUNCTION-2260 JUNCTION-2261 289.25 20.0 130.0 0.0 OPEN
LINK-2633 JUNCTION-2261 JUNCTION-2255 253.73 20.0 130.0 0.0 OPEN
LINK-2634 JUNCTION-2258 JUNCTION-2262 1109.22 8.0 135.0 0.0 OPEN
LINK-2635 JUNCTION-2262 JUNCTION-2263 939.73 12.0 135.0 0.0 OPEN
LINK-2636 JUNCTION-2262 JUNCTION-2264 292.73 12.0 135.0 0.0 OPEN
LINK-2637 JUNCTION-2264 JUNCTION-2265 223.75 12.0 130.0 0.0 OPEN
LINK-2638 JUNCTION-2265 JUNCTION-2266 418.73 12.0 130.0 0.0 OPEN
LINK-2639 JUNCTION-2266 JUNCTION-2267 309.55 12.0 130.0 0.0 OPEN
LINK-264 JUNCTION-187 JUNCTION-236 1167.54 8.0 120.0 0.0 OPEN
LINK-2640 JUNCTION-2267 JUNCTION-2268 96.97 12.0 130.0 0.0 OPEN
LINK-2641 JUNCTION-2268 JUNCTION-2269 284.28 8.0 130.0 0.0 OPEN
LINK-2642 JUNCTION-2267 JUNCTION-2270 322.17 12.0 130.0 0.0 OPEN
LINK-2643 JUNCTION-2270 JUNCTION-2271 293.29 8.0 130.0 0.0 OPEN
LINK-2644 JUNCTION-2270 JUNCTION-2272 454.84 12.0 130.0 0.0 OPEN
LINK-2645 JUNCTION-2272 JUNCTION-2273 215.88 12.0 130.0 0.0 OPEN
LINK-2646 JUNCTION-2264 JUNCTION-2274 407.65 12.0 130.0 0.0 OPEN
LINK-2647 JUNCTION-2274 JUNCTION-2275 416.98 20.0 130.0 0.0 OPEN
LINK-2648 JUNCTION-2275 JUNCTION-2276 299.23 20.0 130.0 0.0 OPEN
LINK-2649 JUNCTION-2276 JUNCTION-2260 230.22 20.0 130.0 0.0 OPEN
LINK-265 JUNCTION-236 JUNCTION-237 599.73 8.0 120.0 0.0 OPEN
LINK-2650 JUNCTION-2277 JUNCTION-2307 867.7 8.0 130.0 0.0 OPEN
LINK-2651 JUNCTION-2277 JUNCTION-2249 150.41 12.0 130.0 0.0 OPEN
LINK-2652 JUNCTION-2247 JUNCTION-2278 250.1 12.0 125.0 0.0 OPEN
LINK-2653 JUNCTION-2278 JUNCTION-2279 720.16 8.0 130.0 0.0 OPEN
LINK-2654 JUNCTION-2279 JUNCTION-2280 376.66 8.0 125.0 0.0 OPEN
LINK-2655 JUNCTION-2280 JUNCTION-2228 903.64 8.0 125.0 0.0 OPEN
LINK-2656 JUNCTION-2228 JUNCTION-2281 202.5 20.0 85.0 0.0 OPEN
LINK-2657 JUNCTION-2282 JUNCTION-2305 737.76 8.0 130.0 0.0 OPEN
LINK-2658 JUNCTION-2282 JUNCTION-2283 614.69 8.0 130.0 0.0 OPEN
LINK-2659 JUNCTION-2283 JUNCTION-2229 491.77 8.0 130.0 0.0 OPEN
LINK-266 JUNCTION-237 JUNCTION-238 1350.15 8.0 120.0 0.0 OPEN
LINK-2660 JUNCTION-2229 JUNCTION-2284 1072.9 20.0 110.0 0.0 OPEN
LINK-2661 JUNCTION-2284 JUNCTION-2285 626.88 20.0 110.0 0.0 OPEN
LINK-2662 JUNCTION-2284 JUNCTION-2286 1445.72 12.0 130.0 0.0 OPEN
LINK-2663 JUNCTION-2286 JUNCTION-2287 250.31 12.0 135.0 0.0 OPEN
LINK-2664 JUNCTION-2286 JUNCTION-2288 392.47 12.0 130.0 0.0 OPEN
LINK-2665 JUNCTION-2288 JUNCTION-2289 874.25 12.0 130.0 0.0 OPEN
LINK-2666 JUNCTION-2288 JUNCTION-2289 894.63 8.0 125.0 0.0 OPEN
LINK-2667 JUNCTION-2289 JUNCTION-2283 1781.09 8.0 130.0 0.0 OPEN
LINK-2668 JUNCTION-2289 JUNCTION-2290 186.79 12.0 125.0 0.0 OPEN
LINK-2669 JUNCTION-2290 JUNCTION-2291 290.94 12.0 125.0 0.0 OPEN
LINK-267 JUNCTION-239 JUNCTION-189 75.89 8.0 120.0 0.0 OPEN
LINK-2670 JUNCTION-2291 JUNCTION-2292 317.9 8.0 125.0 0.0 OPEN
LINK-2671 JUNCTION-2293 JUNCTION-2308 733.54 8.0 125.0 0.0 OPEN
LINK-2672 JUNCTION-2293 JUNCTION-2294 493.52 8.0 125.0 0.0 OPEN
LINK-2673 JUNCTION-2291 JUNCTION-2295 1047.6 12.0 125.0 0.0 OPEN
LINK-2674 JUNCTION-2295 JUNCTION-2296 255.24 20.0 95.0 0.0 OPEN
LINK-2675 JUNCTION-2296 JUNCTION-2275 440.47 20.0 130.0 0.0 OPEN
LINK-2676 JUNCTION-2295 JUNCTION-2297 334.31 20.0 85.0 0.0 OPEN
LINK-2677 JUNCTION-2297 JUNCTION-2298 881.7 20.0 85.0 0.0 OPEN
LINK-2678 JUNCTION-2298 JUNCTION-2299 626.16 8.0 125.0 0.0 OPEN
LINK-2679 JUNCTION-2281 JUNCTION-2298 397.88 20.0 85.0 0.0 OPEN
LINK-268 JUNCTION-238 JUNCTION-239 77.09 8.0 120.0 0.0 OPEN
LINK-2680 JUNCTION-2297 JUNCTION-2278 1236.66 12.0 125.0 0.0 OPEN
LINK-2681 JUNCTION-2193 JUNCTION-2300 693.79 12.0 130.0 0.0 OPEN
LINK-2682 JUNCTION-2171 JUNCTION-2301 338.18 12.0 125.0 0.0 OPEN
LINK-2683 JUNCTION-2105 JUNCTION-2302 485.4 20.0 85.0 0.0 OPEN
LINK-2684 JUNCTION-2155 JUNCTION-2303 219.32 8.0 130.0 0.0 OPEN
LINK-2685 JUNCTION-2120 JUNCTION-2304 397.09 8.0 125.0 0.0 OPEN
LINK-2686 JUNCTION-2281 JUNCTION-2305 182.51 8.0 130.0 0.0 OPEN
LINK-2687 JUNCTION-2227 JUNCTION-2306 729.68 12.0 125.0 0.0 OPEN
LINK-2688 JUNCTION-2260 JUNCTION-2307 683.25 8.0 130.0 0.0 OPEN
LINK-2689 JUNCTION-2291 JUNCTION-2308 628.97 8.0 125.0 0.0 OPEN
LINK-269 JUNCTION-237 JUNCTION-240 750.0 8.0 120.0 0.0 OPEN
LINK-2690 JUNCTION-2256 JUNCTION-2309 257.22 8.0 130.0 0.0 OPEN
LINK-2691 JUNCTION-2310 JUNCTION-2096 404.2 12.0 130.0 0.0 OPEN
LINK-2692 JUNCTION-2234 JUNCTION-2311 258.16 6.0 130.0 0.0 OPEN
LINK-2693 JUNCTION-2311 JUNCTION-2312 309.74 8.0 130.0 0.0 OPEN
LINK-2694 JUNCTION-2081 JUNCTION-2313 415.72 8.0 130.0 0.0 OPEN
LINK-2695 JUNCTION-2313 JUNCTION-2076 1007.06 8.0 130.0 0.0 OPEN
LINK-2696 JUNCTION-2314 JUNCTION-2071 229.31 12.0 125.0 0.0 OPEN
LINK-2697 JUNCTION-2315 JUNCTION-2045 1226.16 24.0 95.0 0.0 OPEN
LINK-2698 JUNCTION-2287 JUNCTION-2316 92.38 12.0 110.0 0.0 OPEN
LINK-2699 TANK-3333 JUNCTION-2048 200.0 20.0 90.0 0.0 OPEN
LINK-27 JUNCTION-26 JUNCTION-27 140.48 12.0 125.0 0.0 OPEN
LINK-270 JUNCTION-240 JUNCTION-241 1035.38 8.0 120.0 0.0 OPEN
LINK-2700 TANK-3334 JUNCTION-2285 100.0 20.0 110.0 0.0 OPEN
LINK-2701 JUNCTION-2034 JUNCTION-2317 139.78 24.0 75.0 0.0 OPEN
LINK-2702 JUNCTION-2317 JUNCTION-2318 36.15 30.0 75.0 0.0 OPEN
LINK-2703 JUNCTION-2319 JUNCTION-2318 178.65 30.0 75.0 0.0 OPEN
LINK-2704 JUNCTION-2320 JUNCTION-2321 529.44 8.0 125.0 0.0 OPEN
LINK-2705 JUNCTION-2321 JUNCTION-2322 290.08 8.0 135.0 0.0 OPEN
LINK-2706 JUNCTION-2320 JUNCTION-2323 678.19 16.0 85.0 0.0 OPEN
LINK-2707 JUNCTION-2323 JUNCTION-2324 816.58 16.0 85.0 0.0 OPEN
LINK-2708 JUNCTION-2323 JUNCTION-2325 450.62 12.0 85.0 0.0 OPEN
LINK-2709 JUNCTION-2323 JUNCTION-2349 289.46 12.0 130.0 0.0 OPEN
LINK-271 JUNCTION-241 JUNCTION-184 130.69 8.0 120.0 0.0 OPEN
LINK-2710 JUNCTION-2349 JUNCTION-2350 1708.12 12.0 130.0 0.0 OPEN
LINK-2711 JUNCTION-2349 JUNCTION-2348 584.29 8.0 130.0 0.0 OPEN
LINK-2712 JUNCTION-2348 JUNCTION-2346 552.89 6.0 125.0 0.0 OPEN
LINK-2713 JUNCTION-2346 JUNCTION-2347 351.81 8.0 125.0 0.0 OPEN
LINK-2714 JUNCTION-2325 JUNCTION-2326 719.9 12.0 125.0 0.0 OPEN
LINK-2715 JUNCTION-2346 JUNCTION-2326 446.57 8.0 125.0 0.0 OPEN
LINK-2716 JUNCTION-2326 JUNCTION-2327 401.4 8.0 125.0 0.0 OPEN
LINK-2717 JUNCTION-2326 JUNCTION-2328 587.12 12.0 125.0 0.0 OPEN
LINK-2718 JUNCTION-2328 JUNCTION-2329 305.42 12.0 125.0 0.0 OPEN
LINK-2719 JUNCTION-2329 JUNCTION-2332 734.99 8.0 125.0 0.0 OPEN
LINK-272 JUNCTION-240 JUNCTION-242 228.13 8.0 120.0 0.0 OPEN
LINK-2720 JUNCTION-2332 JUNCTION-2333 468.66 8.0 125.0 0.0 OPEN
LINK-2721 JUNCTION-2329 JUNCTION-2331 36.59 12.0 125.0 0.0 OPEN
LINK-2722 JUNCTION-2331 JUNCTION-2330 143.09 12.0 125.0 0.0 OPEN
LINK-2723 JUNCTION-2331 JUNCTION-2330 101.46 12.0 125.0 0.0 OPEN
LINK-2724 JUNCTION-2330 JUNCTION-2334 791.12 12.0 125.0 0.0 OPEN
LINK-2725 JUNCTION-2334 JUNCTION-2335 834.6 8.0 125.0 0.0 OPEN
LINK-2726 JUNCTION-2334 JUNCTION-2336 294.67 12.0 125.0 0.0 OPEN
LINK-2727 JUNCTION-2336 JUNCTION-2335 572.38 8.0 125.0 0.0 OPEN
LINK-2728 JUNCTION-2336 JUNCTION-2337 289.54 12.0 130.0 0.0 OPEN
LINK-2729 JUNCTION-2337 JUNCTION-2338 218.52 16.0 130.0 0.0 OPEN
LINK-273 JUNCTION-242 JUNCTION-243 40.96 6.0 120.0 0.0 OPEN
LINK-2730 JUNCTION-2338 JUNCTION-2339 1066.82 16.0 130.0 0.0 OPEN
LINK-2731 JUNCTION-2339 JUNCTION-2345 763.68 8.0 130.0 0.0 OPEN
LINK-2732 JUNCTION-2339 JUNCTION-2340 590.83 16.0 130.0 0.0 OPEN
LINK-2733 JUNCTION-2340 JUNCTION-2344 241.13 8.0 135.0 0.0 OPEN
LINK-2734 JUNCTION-2344 JUNCTION-2343 419.49 8.0 125.0 0.0 OPEN
LINK-2735 JUNCTION-2340 JUNCTION-2341 210.46 16.0 110.0 0.0 OPEN
LINK-2736 JUNCTION-2342 JUNCTION-2341 129.47 16.0 110.0 0.0 OPEN
LINK-2737 JUNCTION-2324 JUNCTION-2351 100.0 16.0 85.0 0.0 OPEN
LINK-2738 JUNCTION-2351 TANK-3335 115.0 16.0 85.0 0.0 OPEN
LINK-2739 JUNCTION-2352 JUNCTION-2353 603.3 8.0 125.0 0.0 OPEN
LINK-274 JUNCTION-243 JUNCTION-244 240.65 4.0 120.0 0.0 OPEN
LINK-2740 JUNCTION-2353 JUNCTION-2354 312.38 8.0 125.0 0.0 OPEN
LINK-2741 JUNCTION-2354 JUNCTION-2355 674.49 8.0 125.0 0.0 OPEN
LINK-2742 JUNCTION-2355 JUNCTION-2356 440.78 8.0 130.0 0.0 OPEN
LINK-2743 JUNCTION-2354 JUNCTION-2357 464.63 8.0 125.0 0.0 OPEN
LINK-2744 JUNCTION-2357 JUNCTION-2358 89.68 8.0 130.0 0.0 OPEN
LINK-2745 JUNCTION-2358 JUNCTION-2359 712.64 8.0 130.0 0.0 OPEN
LINK-2746 JUNCTION-2359 JUNCTION-2358 1338.16 8.0 130.0 0.0 OPEN
LINK-2747 JUNCTION-2352 JUNCTION-2360 541.08 8.0 125.0 0.0 OPEN
LINK-2748 JUNCTION-2360 JUNCTION-2361 677.11 8.0 125.0 0.0 OPEN
LINK-2749 JUNCTION-2361 JUNCTION-2362 102.28 8.0 125.0 0.0 OPEN
LINK-275 JUNCTION-244 JUNCTION-245 97.64 4.0 125.0 0.0 OPEN
LINK-2750 JUNCTION-2361 JUNCTION-2363 530.49 8.0 125.0 0.0 OPEN
LINK-2751 JUNCTION-2362 JUNCTION-2364 924.32 8.0 130.0 0.0 OPEN
LINK-2752 JUNCTION-2360 JUNCTION-2365 59.41 8.0 125.0 0.0 OPEN
LINK-2753 JUNCTION-2365 JUNCTION-2366 1616.8 12.0 125.0 0.0 OPEN
LINK-2754 JUNCTION-2366 JUNCTION-2367 426.16 12.0 130.0 0.0 OPEN
LINK-2755 JUNCTION-2367 JUNCTION-2368 77.62 12.0 130.0 0.0 OPEN
LINK-2756 JUNCTION-2367 JUNCTION-2369 100.49 12.0 135.0 0.0 OPEN
LINK-2757 JUNCTION-2369 JUNCTION-2370 136.45 12.0 135.0 0.0 OPEN
LINK-2758 JUNCTION-2370 JUNCTION-2371 403.64 12.0 130.0 0.0 OPEN
LINK-2759 JUNCTION-2371 JUNCTION-2372 20.89 12.0 130.0 0.0 OPEN
LINK-276 JUNCTION-245 JUNCTION-246 577.06 4.0 125.0 0.0 OPEN
LINK-2760 JUNCTION-2372 JUNCTION-2373 204.32 12.0 130.0 0.0 OPEN
LINK-2761 JUNCTION-2373 JUNCTION-2374 582.84 12.0 130.0 0.0 OPEN
LINK-2762 JUNCTION-2374 JUNCTION-2375 145.16 12.0 130.0 0.0 OPEN
LINK-2763 JUNCTION-2375 JUNCTION-2376 78.81 8.0 130.0 0.0 OPEN
LINK-2764 JUNCTION-2376 JUNCTION-2377 137.39 8.0 130.0 0.0 OPEN
LINK-2765 JUNCTION-2374 JUNCTION-2378 149.74 12.0 130.0 0.0 OPEN
LINK-2766 JUNCTION-2378 JUNCTION-2379 469.61 12.0 130.0 0.0 OPEN
LINK-2767 JUNCTION-2382 JUNCTION-2380 474.87 8.0 135.0 0.0 OPEN
LINK-2768 JUNCTION-2379 JUNCTION-2383 178.36 12.0 130.0 0.0 OPEN
LINK-2769 JUNCTION-2379 JUNCTION-2382 38.95 12.0 135.0 0.0 OPEN
LINK-277 JUNCTION-246 JUNCTION-247 509.88 8.0 125.0 0.0 OPEN
LINK-2770 JUNCTION-2383 JUNCTION-2381 64.09 12.0 130.0 0.0 OPEN
LINK-2771 JUNCTION-2381 JUNCTION-2384 469.93 12.0 130.0 0.0 OPEN
LINK-2772 JUNCTION-2388 JUNCTION-2385 217.28 8.0 130.0 0.0 OPEN
LINK-2773 JUNCTION-2387 JUNCTION-2385 335.29 8.0 130.0 0.0 OPEN
LINK-2774 JUNCTION-2385 JUNCTION-2386 1339.11 8.0 130.0 0.0 OPEN
LINK-2775 JUNCTION-2379 JUNCTION-2387 154.36 8.0 130.0 0.0 OPEN
LINK-2776 JUNCTION-2386 JUNCTION-2387 206.96 8.0 130.0 0.0 OPEN
LINK-2777 JUNCTION-2384 JUNCTION-2388 15.44 8.0 110.0 0.0 OPEN
LINK-2778 JUNCTION-2384 JUNCTION-2389 279.78 12.0 130.0 0.0 OPEN
LINK-2779 JUNCTION-2389 JUNCTION-2390 582.47 8.0 130.0 0.0 OPEN
LINK-278 JUNCTION-246 JUNCTION-248 36.58 8.0 125.0 0.0 OPEN
LINK-2780 JUNCTION-2390 JUNCTION-2391 461.17 8.0 130.0 0.0 OPEN
LINK-2781 JUNCTION-2391 JUNCTION-2392 139.91 8.0 130.0 0.0 OPEN
LINK-2782 JUNCTION-2392 JUNCTION-2393 110.69 8.0 130.0 0.0 OPEN
LINK-2783 JUNCTION-2393 JUNCTION-2394 414.97 8.0 130.0 0.0 OPEN
LINK-2784 JUNCTION-2394 JUNCTION-2395 395.02 8.0 130.0 0.0 OPEN
LINK-2785 JUNCTION-2393 JUNCTION-2396 269.19 8.0 130.0 0.0 OPEN
LINK-2786 JUNCTION-2372 JUNCTION-2397 36.06 8.0 130.0 0.0 OPEN
LINK-2787 JUNCTION-2397 JUNCTION-2398 10.41 8.0 95.0 0.0 OPEN
LINK-2788 JUNCTION-2398 JUNCTION-2399 1143.36 8.0 130.0 0.0 OPEN
LINK-2789 JUNCTION-2396 JUNCTION-2399 151.72 8.0 130.0 0.0 OPEN
LINK-279 JUNCTION-248 JUNCTION-249 515.31 8.0 130.0 0.0 OPEN
LINK-2790 JUNCTION-2368 JUNCTION-2400 486.65 12.0 125.0 0.0 OPEN
LINK-2791 JUNCTION-2400 JUNCTION-2401 428.05 12.0 125.0 0.0 OPEN
LINK-2792 JUNCTION-2401 JUNCTION-2402 116.88 8.0 125.0 0.0 OPEN
LINK-2793 JUNCTION-2401 JUNCTION-2403 529.26 8.0 125.0 0.0 OPEN
LINK-2794 JUNCTION-2371 JUNCTION-2404 76.44 12.0 130.0 0.0 OPEN
LINK-2795 JUNCTION-2404 JUNCTION-2405 77.39 12.0 125.0 0.0 OPEN
LINK-2796 JUNCTION-2405 JUNCTION-2406 365.39 12.0 130.0 0.0 OPEN
LINK-2797 JUNCTION-2406 JUNCTION-2527 210.9 12.0 130.0 0.0 OPEN
LINK-2798 JUNCTION-2407 JUNCTION-2408 155.64 12.0 130.0 0.0 OPEN
LINK-2799 JUNCTION-2408 JUNCTION-2409 21.7 12.0 130.0 0.0 OPEN
LINK-28 JUNCTION-27 JUNCTION-28 2960.06 12.0 125.0 0.0 OPEN
LINK-280 JUNCTION-249 JUNCTION-250 695.65 8.0 130.0 0.0 OPEN
LINK-2800 JUNCTION-2409 JUNCTION-2410 49.49 12.0 90.0 0.0 OPEN
LINK-2801 JUNCTION-2410 JUNCTION-2411 18.8 12.0 130.0 0.0 OPEN
LINK-2802 JUNCTION-2411 JUNCTION-2412 168.74 12.0 125.0 0.0 OPEN
LINK-2803 JUNCTION-2412 JUNCTION-2413 258.73 12.0 130.0 0.0 OPEN
LINK-2804 JUNCTION-2413 JUNCTION-2414 122.56 12.0 130.0 0.0 OPEN
LINK-2805 JUNCTION-2413 JUNCTION-2415 1023.03 8.0 130.0 0.0 OPEN
LINK-2806 JUNCTION-2414 JUNCTION-2416 235.81 12.0 125.0 0.0 OPEN
LINK-2807 JUNCTION-2416 JUNCTION-2498 351.28 12.0 125.0 0.0 OPEN
LINK-2808 JUNCTION-2417 JUNCTION-2418 13.63 12.0 90.0 0.0 OPEN
LINK-2809 JUNCTION-2418 JUNCTION-2419 105.87 12.0 135.0 0.0 OPEN
LINK-281 JUNCTION-248 JUNCTION-251 781.17 8.0 125.0 0.0 OPEN
LINK-2810 JUNCTION-2419 JUNCTION-2420 818.76 12.0 135.0 0.0 OPEN
LINK-2811 JUNCTION-2419 JUNCTION-2421 527.55 12.0 135.0 0.0 OPEN
LINK-2812 JUNCTION-2421 JUNCTION-2422 339.49 12.0 135.0 0.0 OPEN
LINK-2813 JUNCTION-2422 JUNCTION-2423 484.43 8.0 135.0 0.0 OPEN
LINK-2814 JUNCTION-2422 JUNCTION-2424 390.14 12.0 135.0 0.0 OPEN
LINK-2815 JUNCTION-2463 JUNCTION-2425 556.07 12.0 130.0 0.0 OPEN
LINK-2816 JUNCTION-2425 JUNCTION-2426 204.67 12.0 130.0 0.0 OPEN
LINK-2817 JUNCTION-2426 JUNCTION-2427 29.96 8.0 130.0 0.0 OPEN
LINK-2818 JUNCTION-2427 JUNCTION-2428 393.57 8.0 130.0 0.0 OPEN
LINK-2819 JUNCTION-2428 JUNCTION-2429 978.15 12.0 130.0 0.0 OPEN
LINK-282 JUNCTION-252 JUNCTION-253 651.2 8.0 125.0 0.0 OPEN
LINK-2820 JUNCTION-2429 JUNCTION-2430 495.0 12.0 130.0 0.0 OPEN
LINK-2821 JUNCTION-2430 JUNCTION-2431 613.77 12.0 130.0 0.0 OPEN
LINK-2822 JUNCTION-2431 JUNCTION-2432 372.27 12.0 130.0 0.0 OPEN
LINK-2823 JUNCTION-2432 JUNCTION-2433 557.6 12.0 130.0 0.0 OPEN
LINK-2824 JUNCTION-2433 JUNCTION-2434 208.2 12.0 130.0 0.0 OPEN
LINK-2825 JUNCTION-2434 JUNCTION-2435 902.01 12.0 130.0 0.0 OPEN
LINK-2826 JUNCTION-2435 JUNCTION-2436 116.63 12.0 95.0 0.0 OPEN
LINK-2827 JUNCTION-2436 JUNCTION-2437 63.32 12.0 95.0 0.0 OPEN
LINK-2828 JUNCTION-2437 JUNCTION-2438 66.92 12.0 130.0 0.0 OPEN
LINK-2829 JUNCTION-2438 JUNCTION-2439 451.32 12.0 130.0 0.0 OPEN
LINK-283 JUNCTION-253 JUNCTION-1490 328.28 8.0 125.0 0.0 OPEN
LINK-2830 JUNCTION-2439 JUNCTION-2440 276.08 12.0 130.0 0.0 OPEN
LINK-2831 JUNCTION-2440 JUNCTION-2381 379.03 12.0 130.0 0.0 OPEN
LINK-2832 JUNCTION-2438 JUNCTION-2441 342.91 8.0 130.0 0.0 OPEN
LINK-2833 JUNCTION-2436 JUNCTION-2442 48.6 8.0 130.0 0.0 OPEN
LINK-2834 JUNCTION-2442 JUNCTION-2443 455.09 8.0 130.0 0.0 OPEN
LINK-2835 JUNCTION-2443 JUNCTION-2444 57.88 8.0 110.0 0.0 OPEN
LINK-2836 JUNCTION-2439 JUNCTION-2444 267.01 8.0 130.0 0.0 OPEN
LINK-2837 JUNCTION-2440 JUNCTION-2444 854.16 8.0 130.0 0.0 OPEN
LINK-2838 JUNCTION-2443 JUNCTION-2445 209.03 8.0 130.0 0.0 OPEN
LINK-2839 JUNCTION-2445 JUNCTION-2446 153.0 8.0 130.0 0.0 OPEN
LINK-284 JUNCTION-188 JUNCTION-254 1101.35 12.0 120.0 0.0 OPEN
LINK-2840 JUNCTION-2446 JUNCTION-2447 355.22 8.0 130.0 0.0 OPEN
LINK-2841 JUNCTION-2447 JUNCTION-2449 89.22 8.0 130.0 0.0 OPEN
LINK-2842 JUNCTION-2449 JUNCTION-2450 10.64 8.0 110.0 0.0 OPEN
LINK-2843 JUNCTION-2450 JUNCTION-2448 42.17 8.0 130.0 0.0 OPEN
LINK-2844 JUNCTION-2433 JUNCTION-2451 38.04 8.0 110.0 0.0 OPEN
LINK-2845 JUNCTION-2451 JUNCTION-2452 534.42 8.0 135.0 0.0 OPEN
LINK-2846 JUNCTION-2452 JUNCTION-2453 151.23 8.0 135.0 0.0 OPEN
LINK-2847 JUNCTION-2453 JUNCTION-2454 11.33 8.0 135.0 0.0 OPEN
LINK-2848 JUNCTION-2454 JUNCTION-2455 104.06 12.0 135.0 0.0 OPEN
LINK-2849 JUNCTION-2455 JUNCTION-2456 101.02 8.0 135.0 0.0 OPEN
LINK-285 JUNCTION-255 JUNCTION-256 749.5 24.0 110.0 0.0 OPEN
LINK-2850 JUNCTION-2452 JUNCTION-2457 30.85 6.0 135.0 0.0 OPEN
LINK-2851 JUNCTION-2457 JUNCTION-2458 89.68 6.0 120.0 0.0 OPEN
LINK-2852 JUNCTION-2458 JUNCTION-2459 4.5 6.0 130.0 0.0 OPEN
LINK-2853 JUNCTION-2459 JUNCTION-2460 28.6 8.0 135.0 0.0 OPEN
LINK-2854 JUNCTION-2460 JUNCTION-2461 52.45 8.0 130.0 0.0 OPEN
LINK-2855 JUNCTION-2461 JUNCTION-2462 191.5 8.0 130.0 0.0 OPEN
LINK-2856 JUNCTION-2424 JUNCTION-2463 176.99 12.0 130.0 0.0 OPEN
LINK-2857 JUNCTION-2425 JUNCTION-2465 1040.47 16.0 130.0 0.0 OPEN
LINK-2858 JUNCTION-2465 JUNCTION-2466 122.43 20.0 110.0 0.0 OPEN
LINK-2859 JUNCTION-2466 JUNCTION-2464 33.51 16.0 130.0 0.0 OPEN
LINK-286 JUNCTION-254 JUNCTION-256 43.89 12.0 110.0 0.0 OPEN
LINK-2860 JUNCTION-2468 JUNCTION-2467 586.29 8.0 125.0 0.0 OPEN
LINK-2861 JUNCTION-2428 JUNCTION-2468 11.38 8.0 130.0 0.0 OPEN
LINK-2862 JUNCTION-2465 JUNCTION-2469 118.59 8.0 130.0 0.0 OPEN
LINK-2863 JUNCTION-2469 JUNCTION-2470 507.31 8.0 135.0 0.0 OPEN
LINK-2864 JUNCTION-2470 JUNCTION-2471 403.28 8.0 135.0 0.0 OPEN
LINK-2865 JUNCTION-2471 JUNCTION-2472 155.35 8.0 135.0 0.0 OPEN
LINK-2866 JUNCTION-2472 JUNCTION-2473 192.2 8.0 130.0 0.0 OPEN
LINK-2867 JUNCTION-2429 JUNCTION-2474 351.93 12.0 130.0 0.0 OPEN
LINK-2868 JUNCTION-2474 JUNCTION-2473 217.78 12.0 125.0 0.0 OPEN
LINK-2869 JUNCTION-2473 JUNCTION-2475 468.61 12.0 125.0 0.0 OPEN
LINK-287 JUNCTION-254 JUNCTION-257 21.1 12.0 120.0 0.0 OPEN
LINK-2870 JUNCTION-2475 JUNCTION-2476 234.04 12.0 130.0 0.0 OPEN
LINK-2871 JUNCTION-2476 JUNCTION-2477 235.95 12.0 135.0 0.0 OPEN
LINK-2872 JUNCTION-2477 JUNCTION-2478 285.23 12.0 135.0 0.0 OPEN
LINK-2873 JUNCTION-2478 JUNCTION-2464 507.87 12.0 130.0 0.0 OPEN
LINK-2874 JUNCTION-2464 JUNCTION-2479 559.22 20.0 110.0 0.0 OPEN
LINK-2875 JUNCTION-2479 JUNCTION-2480 561.42 20.0 130.0 0.0 OPEN
LINK-2876 JUNCTION-2480 JUNCTION-2481 636.82 16.0 130.0 0.0 OPEN
LINK-2877 JUNCTION-2480 JUNCTION-2482 620.23 12.0 130.0 0.0 OPEN
LINK-2878 JUNCTION-2481 JUNCTION-2483 36.06 8.0 130.0 0.0 OPEN
LINK-2879 JUNCTION-2482 JUNCTION-2485 32.77 12.0 130.0 0.0 OPEN
LINK-288 JUNCTION-256 JUNCTION-258 1041.63 24.0 110.0 0.0 OPEN
LINK-2880 JUNCTION-2485 JUNCTION-2486 258.41 12.0 130.0 0.0 OPEN
LINK-2881 JUNCTION-2483 JUNCTION-2484 258.76 8.0 125.0 0.0 OPEN
LINK-2882 JUNCTION-2476 JUNCTION-2487 648.83 12.0 130.0 0.0 OPEN
LINK-2883 JUNCTION-2487 JUNCTION-2488 133.02 12.0 135.0 0.0 OPEN
LINK-2884 JUNCTION-2488 JUNCTION-2489 808.07 12.0 135.0 0.0 OPEN
LINK-2885 JUNCTION-2489 JUNCTION-2490 44.64 12.0 135.0 0.0 OPEN
LINK-2886 JUNCTION-2431 JUNCTION-2491 30.49 12.0 130.0 0.0 OPEN
LINK-2887 JUNCTION-2491 JUNCTION-2492 406.67 12.0 130.0 0.0 OPEN
LINK-2888 JUNCTION-2492 JUNCTION-2494 862.74 8.0 130.0 0.0 OPEN
LINK-2889 JUNCTION-2494 JUNCTION-2493 491.22 8.0 130.0 0.0 OPEN
LINK-289 JUNCTION-257 JUNCTION-1489 1053.84 12.0 120.0 0.0 OPEN
LINK-2890 JUNCTION-2492 JUNCTION-2495 381.7 8.0 130.0 0.0 OPEN
LINK-2891 JUNCTION-2495 JUNCTION-2493 1179.38 8.0 130.0 0.0 OPEN
LINK-2892 JUNCTION-2493 JUNCTION-2496 213.68 8.0 130.0 0.0 OPEN
LINK-2893 JUNCTION-2496 JUNCTION-2497 374.01 8.0 130.0 0.0 OPEN
LINK-2894 JUNCTION-2498 JUNCTION-2417 10.02 12.0 125.0 0.0 OPEN
LINK-2895 JUNCTION-2496 JUNCTION-2498 742.83 8.0 130.0 0.0 OPEN
LINK-2896 JUNCTION-2497 JUNCTION-2499 400.85 8.0 130.0 0.0 OPEN
LINK-2897 JUNCTION-2499 JUNCTION-2500 387.21 8.0 130.0 0.0 OPEN
LINK-2898 JUNCTION-2500 JUNCTION-2448 66.75 6.0 130.0 0.0 OPEN
LINK-2899 JUNCTION-2487 JUNCTION-2502 361.06 12.0 110.0 0.0 OPEN
LINK-29 JUNCTION-28 JUNCTION-29 1271.53 12.0 85.0 0.0 OPEN
LINK-290 JUNCTION-258 JUNCTION-251 55.91 8.0 135.0 0.0 OPEN
LINK-2900 JUNCTION-2502 JUNCTION-2501 534.31 12.0 130.0 0.0 OPEN
LINK-2901 JUNCTION-2501 JUNCTION-2503 342.3 12.0 130.0 0.0 OPEN
LINK-2902 JUNCTION-2501 JUNCTION-2504 861.81 12.0 130.0 0.0 OPEN
LINK-2903 JUNCTION-2504 JUNCTION-2505 413.89 12.0 130.0 0.0 OPEN
LINK-2904 JUNCTION-2505 JUNCTION-2506 357.16 12.0 130.0 0.0 OPEN
LINK-2905 JUNCTION-2505 JUNCTION-2507 597.16 8.0 130.0 0.0 OPEN
LINK-2906 JUNCTION-2507 JUNCTION-2508 974.75 8.0 130.0 0.0 OPEN
LINK-2907 JUNCTION-2508 JUNCTION-2506 1300.44 8.0 130.0 0.0 OPEN
LINK-2908 JUNCTION-2429 JUNCTION-2509 32.79 12.0 130.0 0.0 OPEN
LINK-2909 JUNCTION-2509 JUNCTION-2510 485.42 16.0 95.0 0.0 OPEN
LINK-291 JUNCTION-251 JUNCTION-260 1028.47 8.0 130.0 0.0 OPEN
LINK-2910 JUNCTION-2510 JUNCTION-2506 574.55 12.0 130.0 0.0 OPEN
LINK-2911 JUNCTION-2510 JUNCTION-2511 416.66 16.0 130.0 0.0 OPEN
LINK-2912 JUNCTION-2511 JUNCTION-2512 2413.97 16.0 130.0 0.0 OPEN
LINK-2913 JUNCTION-2512 JUNCTION-2513 972.29 16.0 130.0 0.0 OPEN
LINK-2914 JUNCTION-2513 JUNCTION-2514 680.07 16.0 130.0 0.0 OPEN
LINK-2915 JUNCTION-2514 JUNCTION-2531 694.89 16.0 130.0 0.0 OPEN
LINK-2916 JUNCTION-2515 JUNCTION-2516 1009.31 20.0 130.0 0.0 OPEN
LINK-2917 JUNCTION-2516 JUNCTION-2517 442.47 20.0 130.0 0.0 OPEN
LINK-2918 JUNCTION-2517 JUNCTION-2518 301.63 20.0 130.0 0.0 OPEN
LINK-2919 JUNCTION-2518 JUNCTION-2519 771.44 20.0 130.0 0.0 OPEN
LINK-292 JUNCTION-258 JUNCTION-261 806.63 24.0 110.0 0.0 OPEN
LINK-2920 JUNCTION-2519 JUNCTION-2520 465.17 20.0 130.0 0.0 OPEN
LINK-2921 JUNCTION-2520 JUNCTION-2522 241.43 24.0 95.0 0.0 OPEN
LINK-2922 JUNCTION-2523 JUNCTION-2522 278.61 24.0 110.0 0.0 OPEN
LINK-2923 JUNCTION-2518 JUNCTION-2524 534.0 8.0 130.0 0.0 OPEN
LINK-2924 JUNCTION-2524 JUNCTION-2525 478.74 8.0 130.0 0.0 OPEN
LINK-2925 JUNCTION-2524 JUNCTION-2526 399.56 8.0 130.0 0.0 OPEN
LINK-2926 JUNCTION-2527 JUNCTION-2407 19.51 12.0 130.0 0.0 OPEN
LINK-2927 JUNCTION-2484 JUNCTION-2529 25.0 8.0 125.0 0.0 OPEN
LINK-2928 JUNCTION-2486 JUNCTION-2528 168.09 12.0 130.0 0.0 OPEN
LINK-2929 JUNCTION-2529 JUNCTION-2528 40.0 12.0 130.0 0.0 OPEN
LINK-293 JUNCTION-250 JUNCTION-261 41.0 8.0 135.0 0.0 OPEN
LINK-2930 JUNCTION-2528 TANK-3336 140.0 12.0 95.0 0.0 OPEN
LINK-2931 JUNCTION-2507 JUNCTION-2530 387.59 8.0 130.0 0.0 OPEN
LINK-2932 JUNCTION-2531 JUNCTION-2515 57.2 16.0 130.0 0.0 OPEN
LINK-2933 JUNCTION-2532 JUNCTION-2523 10.0 24.0 110.0 0.0 OPEN
LINK-2934 JUNCTION-2533 JUNCTION-2534 862.65 12.0 125.0 0.0 OPEN
LINK-2935 JUNCTION-2534 JUNCTION-2535 74.79 12.0 130.0 0.0 OPEN
LINK-2936 JUNCTION-2534 JUNCTION-2536 672.21 12.0 125.0 0.0 OPEN
LINK-2937 JUNCTION-2536 JUNCTION-2537 54.14 12.0 130.0 0.0 OPEN
LINK-2938 JUNCTION-2536 JUNCTION-2538 1721.87 12.0 125.0 0.0 OPEN
LINK-2939 JUNCTION-2538 JUNCTION-2539 1113.68 8.0 125.0 0.0 OPEN
LINK-294 JUNCTION-1497 JUNCTION-262 777.45 24.0 110.0 0.0 OPEN
LINK-2940 JUNCTION-2539 JUNCTION-2540 1620.68 8.0 125.0 0.0 OPEN
LINK-2941 JUNCTION-2538 JUNCTION-2541 531.31 12.0 130.0 0.0 OPEN
LINK-2942 JUNCTION-2542 JUNCTION-2742 1308.83 12.0 130.0 0.0 OPEN
LINK-2943 JUNCTION-2554 JUNCTION-2543 1101.19 12.0 130.0 0.0 OPEN
LINK-2944 JUNCTION-2542 JUNCTION-2544 155.92 12.0 130.0 0.0 OPEN
LINK-2945 JUNCTION-2544 JUNCTION-2545 168.91 6.0 130.0 0.0 OPEN
LINK-2946 JUNCTION-2545 JUNCTION-2546 103.52 6.0 130.0 0.0 OPEN
LINK-2947 JUNCTION-2546 JUNCTION-2547 222.65 8.0 130.0 0.0 OPEN
LINK-2948 JUNCTION-2547 JUNCTION-2548 782.51 8.0 130.0 0.0 OPEN
LINK-2949 JUNCTION-2548 JUNCTION-2549 235.33 8.0 130.0 0.0 OPEN
LINK-295 JUNCTION-262 JUNCTION-263 478.13 8.0 125.0 0.0 OPEN
LINK-2950 JUNCTION-2549 JUNCTION-2550 258.18 12.0 130.0 0.0 OPEN
LINK-2951 JUNCTION-2550 JUNCTION-2551 902.86 8.0 130.0 0.0 OPEN
LINK-2952 JUNCTION-2551 JUNCTION-2552 1715.81 8.0 130.0 0.0 OPEN
LINK-2953 JUNCTION-2551 JUNCTION-2553 472.71 8.0 130.0 0.0 OPEN
LINK-2954 JUNCTION-2553 JUNCTION-2554 89.59 8.0 130.0 0.0 OPEN
LINK-2955 JUNCTION-2542 JUNCTION-2555 508.76 12.0 130.0 0.0 OPEN
LINK-2956 JUNCTION-2555 JUNCTION-2554 303.95 12.0 130.0 0.0 OPEN
LINK-2957 JUNCTION-2553 JUNCTION-2555 265.99 8.0 130.0 0.0 OPEN
LINK-2958 JUNCTION-2550 JUNCTION-2544 939.17 12.0 130.0 0.0 OPEN
LINK-2959 JUNCTION-2549 JUNCTION-2556 676.11 12.0 130.0 0.0 OPEN
LINK-296 JUNCTION-263 JUNCTION-264 249.06 8.0 125.0 0.0 OPEN
LINK-2960 JUNCTION-2556 JUNCTION-2557 880.83 8.0 130.0 0.0 OPEN
LINK-2961 JUNCTION-2557 JUNCTION-2740 959.25 8.0 130.0 0.0 OPEN
LINK-2962 JUNCTION-2558 JUNCTION-2559 609.7 8.0 130.0 0.0 OPEN
LINK-2963 JUNCTION-2538 JUNCTION-2541 479.74 8.0 120.0 0.0 OPEN
LINK-2964 JUNCTION-2541 JUNCTION-2741 1103.74 12.0 130.0 0.0 OPEN
LINK-2965 JUNCTION-2560 JUNCTION-2561 614.27 12.0 130.0 0.0 OPEN
LINK-2966 JUNCTION-2561 JUNCTION-2562 433.31 16.0 130.0 0.0 OPEN
LINK-2967 JUNCTION-2562 JUNCTION-2563 739.4 16.0 130.0 0.0 OPEN
LINK-2968 JUNCTION-2563 JUNCTION-2564 999.23 16.0 130.0 0.0 OPEN
LINK-2969 JUNCTION-2564 JUNCTION-2565 154.16 16.0 95.0 0.0 OPEN
LINK-297 JUNCTION-220 JUNCTION-265 1937.99 36.0 85.0 0.0 OPEN
LINK-2970 JUNCTION-2565 JUNCTION-2566 326.3 16.0 95.0 0.0 OPEN
LINK-2971 JUNCTION-2561 JUNCTION-2567 851.62 12.0 130.0 0.0 OPEN
LINK-2972 JUNCTION-2567 JUNCTION-2568 652.24 12.0 130.0 0.0 OPEN
LINK-2973 JUNCTION-2568 JUNCTION-2561 363.53 6.0 130.0 0.0 OPEN
LINK-2974 JUNCTION-2568 JUNCTION-2739 733.51 12.0 130.0 0.0 OPEN
LINK-2975 JUNCTION-2569 JUNCTION-2570 904.67 8.0 130.0 0.0 OPEN
LINK-2976 JUNCTION-2570 JUNCTION-2571 867.38 8.0 130.0 0.0 OPEN
LINK-2977 JUNCTION-2571 JUNCTION-2744 787.66 12.0 130.0 0.0 OPEN
LINK-2978 JUNCTION-2571 JUNCTION-2572 1252.07 12.0 130.0 0.0 OPEN
LINK-2979 JUNCTION-2572 JUNCTION-2573 1680.5 12.0 130.0 0.0 OPEN
LINK-298 JUNCTION-265 JUNCTION-266 736.8 8.0 130.0 0.0 OPEN
LINK-2980 JUNCTION-2573 JUNCTION-2574 996.1 12.0 130.0 0.0 OPEN
LINK-2981 JUNCTION-2574 JUNCTION-2569 484.43 12.0 130.0 0.0 OPEN
LINK-2982 JUNCTION-2574 JUNCTION-2575 843.05 12.0 130.0 0.0 OPEN
LINK-2983 JUNCTION-2556 JUNCTION-2575 488.45 12.0 130.0 0.0 OPEN
LINK-2984 JUNCTION-2575 JUNCTION-2552 819.81 12.0 130.0 0.0 OPEN
LINK-2985 JUNCTION-2552 JUNCTION-2576 503.41 12.0 130.0 0.0 OPEN
LINK-2986 JUNCTION-2576 JUNCTION-2577 332.34 8.0 130.0 0.0 OPEN
LINK-2987 JUNCTION-2576 JUNCTION-2737 703.31 12.0 130.0 0.0 OPEN
LINK-2988 JUNCTION-2573 JUNCTION-2738 857.85 12.0 130.0 0.0 OPEN
LINK-2989 JUNCTION-2579 JUNCTION-2580 390.57 8.0 130.0 0.0 OPEN
LINK-299 JUNCTION-278 JUNCTION-1506 731.41 36.0 110.0 0.0 OPEN
LINK-2990 JUNCTION-2580 JUNCTION-2581 493.93 8.0 135.0 0.0 OPEN
LINK-2991 JUNCTION-2581 JUNCTION-2582 729.67 8.0 135.0 0.0 OPEN
LINK-2992 JUNCTION-2572 JUNCTION-2582 1174.97 12.0 130.0 0.0 OPEN
LINK-2993 JUNCTION-2543 JUNCTION-2583 494.07 24.0 85.0 0.0 OPEN
LINK-2994 JUNCTION-2584 JUNCTION-2583 55.08 24.0 130.0 0.0 OPEN
LINK-2995 JUNCTION-2583 JUNCTION-2578 2040.29 30.0 130.0 0.0 OPEN
LINK-2996 JUNCTION-2578 JUNCTION-2585 1805.74 30.0 130.0 0.0 OPEN
LINK-2997 JUNCTION-2579 JUNCTION-2586 1574.76 12.0 130.0 0.0 OPEN
LINK-2998 JUNCTION-2586 JUNCTION-2587 193.94 16.0 130.0 0.0 OPEN
LINK-2999 JUNCTION-2587 JUNCTION-2585 466.63 30.0 95.0 0.0 OPEN
LINK-3 JUNCTION-2 JUNCTION-4 415.64 66.0 110.0 0.0 OPEN
LINK-30 JUNCTION-10 JUNCTION-30 993.8 12.0 130.0 0.0 OPEN
LINK-300 JUNCTION-265 JUNCTION-268 428.06 12.0 130.0 0.0 OPEN
LINK-3000 JUNCTION-2585 JUNCTION-2588 659.64 30.0 130.0 0.0 OPEN
LINK-3001 JUNCTION-2588 JUNCTION-2589 406.79 12.0 135.0 0.0 OPEN
LINK-3002 JUNCTION-2588 JUNCTION-2590 498.25 30.0 130.0 0.0 OPEN
LINK-3003 JUNCTION-2590 JUNCTION-2591 326.32 16.0 110.0 0.0 OPEN
LINK-3004 JUNCTION-2591 JUNCTION-2732 847.12 16.0 130.0 0.0 OPEN
LINK-3005 JUNCTION-2592 JUNCTION-2593 123.93 12.0 130.0 0.0 OPEN
LINK-3006 JUNCTION-2593 JUNCTION-2594 159.37 8.0 130.0 0.0 OPEN
LINK-3007 JUNCTION-2594 JUNCTION-2595 1114.06 8.0 130.0 0.0 OPEN
LINK-3008 JUNCTION-2595 JUNCTION-2596 446.8 8.0 130.0 0.0 OPEN
LINK-3009 JUNCTION-2595 JUNCTION-2597 434.71 8.0 130.0 0.0 OPEN
LINK-301 JUNCTION-268 JUNCTION-269 420.86 12.0 120.0 0.0 OPEN
LINK-3010 JUNCTION-2596 JUNCTION-2598 584.82 8.0 130.0 0.0 OPEN
LINK-3011 JUNCTION-2595 JUNCTION-2599 486.41 8.0 130.0 0.0 OPEN
LINK-3012 JUNCTION-2596 JUNCTION-2600 709.4 8.0 130.0 0.0 OPEN
LINK-3013 JUNCTION-2596 JUNCTION-2601 201.31 8.0 130.0 0.0 OPEN
LINK-3014 JUNCTION-2601 JUNCTION-2602 324.16 8.0 125.0 0.0 OPEN
LINK-3015 JUNCTION-2602 JUNCTION-2603 234.02 8.0 125.0 0.0 OPEN
LINK-3016 JUNCTION-2602 JUNCTION-2604 338.72 8.0 125.0 0.0 OPEN
LINK-3017 JUNCTION-2604 JUNCTION-2605 455.42 8.0 125.0 0.0 OPEN
LINK-3018 JUNCTION-2604 JUNCTION-2606 88.75 8.0 125.0 0.0 OPEN
LINK-3019 JUNCTION-2606 JUNCTION-2607 723.53 8.0 125.0 0.0 OPEN
LINK-302 JUNCTION-269 JUNCTION-270 27.41 12.0 130.0 0.0 OPEN
LINK-3020 JUNCTION-2606 JUNCTION-2608 499.15 8.0 130.0 0.0 OPEN
LINK-3021 JUNCTION-2608 JUNCTION-2609 761.46 8.0 130.0 0.0 OPEN
LINK-3022 JUNCTION-2611 JUNCTION-2610 1792.71 16.0 120.0 0.0 OPEN
LINK-3023 JUNCTION-2543 JUNCTION-2612 773.93 24.0 85.0 0.0 OPEN
LINK-3024 JUNCTION-2612 JUNCTION-2611 500.49 24.0 85.0 0.0 OPEN
LINK-3025 JUNCTION-2612 JUNCTION-2613 582.83 8.0 130.0 0.0 OPEN
LINK-3026 JUNCTION-2610 JUNCTION-2609 555.78 16.0 120.0 0.0 OPEN
LINK-3027 JUNCTION-2610 JUNCTION-2736 1065.91 8.0 125.0 0.0 OPEN
LINK-3028 JUNCTION-2614 JUNCTION-2615 206.55 8.0 125.0 0.0 OPEN
LINK-3029 JUNCTION-2615 JUNCTION-2616 721.3 8.0 125.0 0.0 OPEN
LINK-303 JUNCTION-270 JUNCTION-271 290.66 8.0 70.0 0.0 OPEN
LINK-3030 JUNCTION-2616 JUNCTION-2617 245.48 8.0 125.0 0.0 OPEN
LINK-3031 JUNCTION-2617 JUNCTION-2618 528.14 8.0 125.0 0.0 OPEN
LINK-3032 JUNCTION-2617 JUNCTION-2619 413.25 8.0 130.0 0.0 OPEN
LINK-3033 JUNCTION-2619 JUNCTION-2620 115.22 8.0 125.0 0.0 OPEN
LINK-3034 JUNCTION-2620 JUNCTION-2621 372.65 8.0 125.0 0.0 OPEN
LINK-3035 JUNCTION-2621 JUNCTION-2622 209.88 8.0 125.0 0.0 OPEN
LINK-3036 JUNCTION-2621 JUNCTION-2623 1593.94 8.0 130.0 0.0 OPEN
LINK-3037 JUNCTION-2623 JUNCTION-2616 909.13 8.0 125.0 0.0 OPEN
LINK-3038 JUNCTION-2624 JUNCTION-2735 689.23 8.0 120.0 0.0 OPEN
LINK-3039 JUNCTION-2624 JUNCTION-2607 444.43 16.0 120.0 0.0 OPEN
LINK-304 JUNCTION-272 JUNCTION-271 719.18 8.0 70.0 0.0 OPEN
LINK-3040 JUNCTION-2607 JUNCTION-2609 479.62 16.0 120.0 0.0 OPEN
LINK-3041 JUNCTION-2624 JUNCTION-2600 507.45 16.0 120.0 0.0 OPEN
LINK-3042 JUNCTION-2711 JUNCTION-2625 1302.85 16.0 120.0 0.0 OPEN
LINK-3043 JUNCTION-2622 JUNCTION-2626 1055.12 8.0 125.0 0.0 OPEN
LINK-3044 JUNCTION-2622 JUNCTION-2627 631.13 8.0 125.0 0.0 OPEN
LINK-3045 JUNCTION-2627 JUNCTION-2628 867.58 8.0 130.0 0.0 OPEN
LINK-3046 JUNCTION-2627 JUNCTION-2629 180.1 8.0 125.0 0.0 OPEN
LINK-3047 JUNCTION-2629 JUNCTION-2630 213.29 12.0 85.0 0.0 OPEN
LINK-3048 JUNCTION-2630 JUNCTION-2631 265.63 8.0 125.0 0.0 OPEN
LINK-3049 JUNCTION-2664 JUNCTION-2655 387.62 16.0 130.0 0.0 OPEN
LINK-305 JUNCTION-268 JUNCTION-273 380.76 12.0 120.0 0.0 OPEN
LINK-3050 JUNCTION-2625 JUNCTION-2647 1880.59 16.0 85.0 0.0 OPEN
LINK-3051 JUNCTION-2632 JUNCTION-2633 545.56 16.0 85.0 0.0 OPEN
LINK-3052 JUNCTION-2633 JUNCTION-2634 844.8 16.0 85.0 0.0 OPEN
LINK-3053 JUNCTION-2634 JUNCTION-2728 1007.86 8.0 135.0 0.0 OPEN
LINK-3054 JUNCTION-2634 JUNCTION-2636 807.34 8.0 130.0 0.0 OPEN
LINK-3055 JUNCTION-2637 JUNCTION-2729 868.91 8.0 130.0 0.0 OPEN
LINK-3056 JUNCTION-2637 JUNCTION-2638 591.92 8.0 130.0 0.0 OPEN
LINK-3057 JUNCTION-2637 JUNCTION-2639 842.15 8.0 125.0 0.0 OPEN
LINK-3058 JUNCTION-2633 JUNCTION-2730 1448.28 12.0 125.0 0.0 OPEN
LINK-3059 JUNCTION-2639 JUNCTION-2640 482.07 12.0 125.0 0.0 OPEN
LINK-306 JUNCTION-273 JUNCTION-274 377.23 8.0 70.0 0.0 OPEN
LINK-3060 JUNCTION-2641 JUNCTION-2731 872.47 12.0 125.0 0.0 OPEN
LINK-3061 JUNCTION-2641 JUNCTION-2642 891.31 12.0 125.0 0.0 OPEN
LINK-3062 JUNCTION-2642 JUNCTION-2643 1213.01 8.0 125.0 0.0 OPEN
LINK-3063 JUNCTION-2643 JUNCTION-2644 467.23 8.0 125.0 0.0 OPEN
LINK-3064 JUNCTION-2644 JUNCTION-2645 283.02 8.0 125.0 0.0 OPEN
LINK-3065 JUNCTION-2643 JUNCTION-2646 1554.13 8.0 125.0 0.0 OPEN
LINK-3066 JUNCTION-2647 JUNCTION-2632 333.01 16.0 85.0 0.0 OPEN
LINK-3067 JUNCTION-2646 JUNCTION-2647 1425.67 8.0 125.0 0.0 OPEN
LINK-3068 JUNCTION-2634 JUNCTION-2648 827.16 16.0 85.0 0.0 OPEN
LINK-3069 JUNCTION-2648 JUNCTION-2649 1224.55 12.0 125.0 0.0 OPEN
LINK-307 JUNCTION-274 JUNCTION-265 396.41 8.0 70.0 0.0 OPEN
LINK-3070 JUNCTION-2649 JUNCTION-2650 719.09 12.0 125.0 0.0 OPEN
LINK-3071 JUNCTION-2650 JUNCTION-2651 353.79 12.0 125.0 0.0 OPEN
LINK-3072 JUNCTION-2651 JUNCTION-2652 679.27 8.0 125.0 0.0 OPEN
LINK-3073 JUNCTION-2651 JUNCTION-2653 714.58 12.0 125.0 0.0 OPEN
LINK-3074 JUNCTION-2648 JUNCTION-2654 1346.41 16.0 135.0 0.0 OPEN
LINK-3075 JUNCTION-2625 JUNCTION-2656 784.12 8.0 125.0 0.0 OPEN
LINK-3076 JUNCTION-2656 JUNCTION-2657 255.84 8.0 125.0 0.0 OPEN
LINK-3077 JUNCTION-2656 JUNCTION-2658 919.06 8.0 125.0 0.0 OPEN
LINK-3078 JUNCTION-2658 JUNCTION-2659 88.73 6.0 125.0 0.0 OPEN
LINK-3079 JUNCTION-2659 JUNCTION-2660 267.72 8.0 125.0 0.0 OPEN
LINK-308 JUNCTION-273 JUNCTION-275 347.97 8.0 70.0 0.0 OPEN
LINK-3080 JUNCTION-2660 JUNCTION-2661 194.1 8.0 125.0 0.0 OPEN
LINK-3081 JUNCTION-2659 JUNCTION-2662 675.78 8.0 125.0 0.0 OPEN
LINK-3082 JUNCTION-2625 JUNCTION-2662 984.58 16.0 120.0 0.0 OPEN
LINK-3083 JUNCTION-2662 JUNCTION-2663 450.59 16.0 120.0 0.0 OPEN
LINK-3084 JUNCTION-2592 JUNCTION-2664 240.16 16.0 130.0 0.0 OPEN
LINK-3085 JUNCTION-2664 JUNCTION-2665 697.58 8.0 130.0 0.0 OPEN
LINK-3086 JUNCTION-2665 JUNCTION-2666 436.33 8.0 125.0 0.0 OPEN
LINK-3087 JUNCTION-2666 JUNCTION-2667 347.41 8.0 125.0 0.0 OPEN
LINK-3088 JUNCTION-2667 JUNCTION-2668 232.97 8.0 125.0 0.0 OPEN
LINK-3089 JUNCTION-2666 JUNCTION-2669 172.47 8.0 125.0 0.0 OPEN
LINK-309 JUNCTION-274 JUNCTION-276 756.66 8.0 70.0 0.0 OPEN
LINK-3090 JUNCTION-2669 JUNCTION-2670 235.23 8.0 125.0 0.0 OPEN
LINK-3091 JUNCTION-2669 JUNCTION-2671 655.16 8.0 125.0 0.0 OPEN
LINK-3092 JUNCTION-2671 JUNCTION-2672 169.27 8.0 125.0 0.0 OPEN
LINK-3093 JUNCTION-2672 JUNCTION-2673 517.05 8.0 120.0 0.0 OPEN
LINK-3094 JUNCTION-2673 JUNCTION-2674 420.64 8.0 130.0 0.0 OPEN
LINK-3095 JUNCTION-2674 JUNCTION-2665 575.6 8.0 130.0 0.0 OPEN
LINK-3096 JUNCTION-2663 JUNCTION-2673 593.43 8.0 120.0 0.0 OPEN
LINK-3097 JUNCTION-2675 JUNCTION-2726 290.44 8.0 120.0 0.0 OPEN
LINK-3098 JUNCTION-2672 JUNCTION-2676 729.27 8.0 125.0 0.0 OPEN
LINK-3099 JUNCTION-2676 JUNCTION-2677 861.75 8.0 125.0 0.0 OPEN
LINK-31 JUNCTION-30 JUNCTION-31 232.14 12.0 130.0 0.0 OPEN
LINK-310 JUNCTION-273 JUNCTION-277 392.0 12.0 120.0 0.0 OPEN
LINK-3100 JUNCTION-2677 JUNCTION-2678 762.25 8.0 130.0 0.0 OPEN
LINK-3101 JUNCTION-2678 JUNCTION-2679 1126.2 8.0 135.0 0.0 OPEN
LINK-3102 JUNCTION-2678 JUNCTION-2680 502.7 6.0 135.0 0.0 OPEN
LINK-3103 JUNCTION-2680 JUNCTION-2681 40.55 8.0 135.0 0.0 OPEN
LINK-3104 JUNCTION-2681 JUNCTION-2682 111.15 8.0 110.0 0.0 OPEN
LINK-3105 JUNCTION-2682 JUNCTION-2679 146.56 8.0 135.0 0.0 OPEN
LINK-3106 JUNCTION-2679 JUNCTION-2683 124.28 8.0 135.0 0.0 OPEN
LINK-3107 JUNCTION-2663 JUNCTION-2684 126.51 16.0 85.0 0.0 OPEN
LINK-3108 JUNCTION-2684 JUNCTION-2685 474.45 21.0 85.0 0.0 OPEN
LINK-3109 JUNCTION-2685 JUNCTION-2686 75.23 8.0 130.0 0.0 OPEN
LINK-311 JUNCTION-265 JUNCTION-284 739.7 36.0 110.0 0.0 OPEN
LINK-3110 JUNCTION-2686 JUNCTION-2687 1151.32 8.0 130.0 0.0 OPEN
LINK-3111 JUNCTION-2686 JUNCTION-2687 785.67 8.0 130.0 0.0 OPEN
LINK-3112 JUNCTION-2687 JUNCTION-2688 94.89 8.0 130.0 0.0 OPEN
LINK-3113 JUNCTION-2688 JUNCTION-2676 815.0 8.0 125.0 0.0 OPEN
LINK-3114 JUNCTION-2663 JUNCTION-2689 568.89 16.0 120.0 0.0 OPEN
LINK-3115 JUNCTION-2689 JUNCTION-2690 124.19 16.0 120.0 0.0 OPEN
LINK-3116 JUNCTION-2688 JUNCTION-2690 350.27 8.0 125.0 0.0 OPEN
LINK-3117 JUNCTION-2663 JUNCTION-2691 261.06 12.0 135.0 0.0 OPEN
LINK-3118 JUNCTION-2691 JUNCTION-2692 521.9 8.0 135.0 0.0 OPEN
LINK-3119 JUNCTION-2689 JUNCTION-2693 284.73 8.0 135.0 0.0 OPEN
LINK-312 JUNCTION-277 JUNCTION-278 403.75 12.0 120.0 0.0 OPEN
LINK-3120 JUNCTION-2690 JUNCTION-2694 191.22 16.0 120.0 0.0 OPEN
LINK-3121 JUNCTION-2694 JUNCTION-2695 273.9 8.0 135.0 0.0 OPEN
LINK-3122 JUNCTION-2694 JUNCTION-2696 270.57 16.0 120.0 0.0 OPEN
LINK-3123 JUNCTION-2696 JUNCTION-2697 102.93 12.0 125.0 0.0 OPEN
LINK-3124 JUNCTION-2697 JUNCTION-2698 413.0 8.0 125.0 0.0 OPEN
LINK-3125 JUNCTION-2696 JUNCTION-2699 771.34 8.0 130.0 0.0 OPEN
LINK-3126 JUNCTION-2696 JUNCTION-2700 297.38 16.0 120.0 0.0 OPEN
LINK-3127 JUNCTION-2700 JUNCTION-2683 349.01 16.0 120.0 0.0 OPEN
LINK-3128 JUNCTION-2700 JUNCTION-2701 346.17 8.0 135.0 0.0 OPEN
LINK-3129 JUNCTION-2701 JUNCTION-2702 325.3 8.0 135.0 0.0 OPEN
LINK-313 JUNCTION-277 JUNCTION-279 352.17 12.0 120.0 0.0 OPEN
LINK-3130 JUNCTION-2683 JUNCTION-2702 344.75 8.0 130.0 0.0 OPEN
LINK-3131 JUNCTION-2702 JUNCTION-2703 524.83 8.0 130.0 0.0 OPEN
LINK-3132 JUNCTION-2703 JUNCTION-2704 411.07 8.0 130.0 0.0 OPEN
LINK-3133 JUNCTION-2704 JUNCTION-2705 809.36 8.0 130.0 0.0 OPEN
LINK-3134 JUNCTION-2705 JUNCTION-2706 289.04 8.0 130.0 0.0 OPEN
LINK-3135 JUNCTION-2683 JUNCTION-2707 436.1 16.0 120.0 0.0 OPEN
LINK-3136 JUNCTION-2707 JUNCTION-2708 624.43 12.0 125.0 0.0 OPEN
LINK-3137 JUNCTION-2708 JUNCTION-2706 155.67 12.0 125.0 0.0 OPEN
LINK-3138 JUNCTION-2727 JUNCTION-2642 529.5 12.0 125.0 0.0 OPEN
LINK-3139 JUNCTION-2631 JUNCTION-2709 821.4 6.0 120.0 0.0 OPEN
LINK-314 JUNCTION-279 JUNCTION-280 324.39 8.0 70.0 0.0 OPEN
LINK-3140 JUNCTION-2709 JUNCTION-2710 898.84 8.0 130.0 0.0 OPEN
LINK-3141 JUNCTION-2600 JUNCTION-2711 329.83 16.0 120.0 0.0 OPEN
LINK-3142 JUNCTION-2711 JUNCTION-2712 1382.56 8.0 125.0 0.0 OPEN
LINK-3143 JUNCTION-2712 JUNCTION-2713 366.63 8.0 125.0 0.0 OPEN
LINK-3144 JUNCTION-2713 JUNCTION-2714 81.4 8.0 125.0 0.0 OPEN
LINK-3145 JUNCTION-2582 JUNCTION-2586 1684.78 12.0 130.0 0.0 OPEN
LINK-3146 JUNCTION-2590 JUNCTION-2715 560.31 30.0 130.0 0.0 OPEN
LINK-3147 JUNCTION-2715 JUNCTION-2716 1504.55 30.0 130.0 0.0 OPEN
LINK-3148 JUNCTION-2715 JUNCTION-2717 846.89 8.0 125.0 0.0 OPEN
LINK-3149 JUNCTION-2717 JUNCTION-2718 643.42 8.0 125.0 0.0 OPEN
LINK-315 JUNCTION-280 JUNCTION-281 70.42 8.0 120.0 0.0 OPEN
LINK-3150 JUNCTION-2718 JUNCTION-2716 69.81 8.0 120.0 0.0 OPEN
LINK-3151 JUNCTION-2716 JUNCTION-2719 1428.19 30.0 130.0 0.0 OPEN
LINK-3152 JUNCTION-2719 JUNCTION-2720 804.13 30.0 130.0 0.0 OPEN
LINK-3153 JUNCTION-2718 JUNCTION-2721 383.68 8.0 120.0 0.0 OPEN
LINK-3154 JUNCTION-2721 JUNCTION-2722 467.75 8.0 120.0 0.0 OPEN
LINK-3155 JUNCTION-2722 JUNCTION-2748 256.54 8.0 120.0 0.0 OPEN
LINK-3156 JUNCTION-2675 JUNCTION-2723 658.77 8.0 125.0 0.0 OPEN
LINK-3157 JUNCTION-2723 JUNCTION-2676 535.0 8.0 125.0 0.0 OPEN
LINK-3158 JUNCTION-2721 JUNCTION-2724 950.89 8.0 120.0 0.0 OPEN
LINK-3159 JUNCTION-2724 JUNCTION-2725 464.26 8.0 125.0 0.0 OPEN
LINK-316 JUNCTION-34 JUNCTION-56 5502.77 20.0 130.0 0.0 OPEN
LINK-3160 JUNCTION-2725 JUNCTION-2677 1148.08 8.0 125.0 0.0 OPEN
LINK-3161 JUNCTION-2716 JUNCTION-2726 1614.41 21.0 85.0 0.0 OPEN
LINK-3162 JUNCTION-2726 JUNCTION-2672 283.15 8.0 125.0 0.0 OPEN
LINK-3163 JUNCTION-2726 JUNCTION-2685 812.82 21.0 85.0 0.0 OPEN
LINK-3164 JUNCTION-2706 JUNCTION-2727 219.72 12.0 125.0 0.0 OPEN
LINK-3165 JUNCTION-2728 JUNCTION-2635 869.77 8.0 135.0 0.0 OPEN
LINK-3166 JUNCTION-2636 JUNCTION-2729 765.55 8.0 130.0 0.0 OPEN
LINK-3167 JUNCTION-2730 JUNCTION-2639 988.25 12.0 125.0 0.0 OPEN
LINK-3168 JUNCTION-2640 JUNCTION-2731 632.31 12.0 125.0 0.0 OPEN
LINK-3169 JUNCTION-2732 JUNCTION-2592 753.38 16.0 130.0 0.0 OPEN
LINK-317 JUNCTION-281 JUNCTION-282 315.05 8.0 70.0 0.0 OPEN
LINK-3170 JUNCTION-2623 JUNCTION-2733 888.98 8.0 120.0 0.0 OPEN
LINK-3171 JUNCTION-2733 JUNCTION-2734 500.86 8.0 120.0 0.0 OPEN
LINK-3172 JUNCTION-2734 JUNCTION-2735 335.99 8.0 120.0 0.0 OPEN
LINK-3173 JUNCTION-2736 JUNCTION-2614 942.28 8.0 125.0 0.0 OPEN
LINK-3174 JUNCTION-2737 JUNCTION-2578 663.69 12.0 130.0 0.0 OPEN
LINK-3175 JUNCTION-2738 JUNCTION-2579 715.8 12.0 130.0 0.0 OPEN
LINK-3176 JUNCTION-2739 JUNCTION-2569 701.07 12.0 130.0 0.0 OPEN
LINK-3177 JUNCTION-2740 JUNCTION-2558 475.26 8.0 130.0 0.0 OPEN
LINK-3178 JUNCTION-2741 JUNCTION-2560 519.5 12.0 130.0 0.0 OPEN
LINK-3179 JUNCTION-2541 JUNCTION-2742 1292.69 12.0 130.0 0.0 OPEN
LINK-318 JUNCTION-67 JUNCTION-1600 13554.54 16.0 130.0 0.0 OPEN
LINK-3180 JUNCTION-2594 JUNCTION-2743 349.87 8.0 130.0 0.0 OPEN
LINK-3181 JUNCTION-2744 JUNCTION-2567 749.96 12.0 130.0 0.0 OPEN
LINK-3182 TANK-3337 JUNCTION-2745 210.0 16.0 95.0 0.0 OPEN
LINK-3183 JUNCTION-2745 JUNCTION-2566 30.0 16.0 95.0 0.0 OPEN
LINK-3184 TANK-3338 JUNCTION-2746 200.0 24.0 130.0 0.0 OPEN
LINK-3185 TANK-3339 JUNCTION-2746 200.0 24.0 130.0 0.0 OPEN
LINK-3186 JUNCTION-2746 JUNCTION-2720 70.0 30.0 130.0 0.0 OPEN
LINK-3187 JUNCTION-2747 JUNCTION-2533 140.0 10.0 85.0 0.0 OPEN
LINK-3188 JUNCTION-2748 JUNCTION-2675 174.24 8.0 120.0 0.0 OPEN
LINK-3189 JUNCTION-2749 JUNCTION-2750 775.77 12.0 120.0 0.0 OPEN
LINK-319 JUNCTION-270 JUNCTION-275 396.76 8.0 70.0 0.0 OPEN
LINK-3190 JUNCTION-2750 JUNCTION-2751 1200.41 12.0 120.0 0.0 OPEN
LINK-3191 JUNCTION-2751 JUNCTION-2761 1029.02 12.0 130.0 0.0 OPEN
LINK-3192 JUNCTION-2752 JUNCTION-2753 173.91 12.0 130.0 0.0 OPEN
LINK-3193 JUNCTION-2753 JUNCTION-2754 479.48 12.0 130.0 0.0 OPEN
LINK-3194 JUNCTION-2753 JUNCTION-2755 560.48 8.0 130.0 0.0 OPEN
LINK-3195 JUNCTION-2755 JUNCTION-2756 1199.84 8.0 130.0 0.0 OPEN
LINK-3196 JUNCTION-2755 JUNCTION-2757 151.0 8.0 130.0 0.0 OPEN
LINK-3197 JUNCTION-2756 JUNCTION-2758 149.86 8.0 130.0 0.0 OPEN
LINK-3198 JUNCTION-2758 JUNCTION-2759 547.81 12.0 130.0 0.0 OPEN
LINK-3199 JUNCTION-2759 JUNCTION-2754 404.93 12.0 130.0 0.0 OPEN
LINK-32 JUNCTION-31 JUNCTION-32 283.71 12.0 130.0 0.0 OPEN
LINK-320 JUNCTION-277 JUNCTION-282 398.77 8.0 95.0 0.0 OPEN
LINK-3200 JUNCTION-2754 JUNCTION-2760 1271.17 8.0 135.0 0.0 OPEN
LINK-3201 JUNCTION-2761 JUNCTION-2752 212.63 12.0 130.0 0.0 OPEN
LINK-3202 JUNCTION-2760 JUNCTION-2761 218.55 12.0 135.0 0.0 OPEN
LINK-3203 JUNCTION-2760 JUNCTION-2762 834.76 12.0 135.0 0.0 OPEN
LINK-3204 JUNCTION-2762 JUNCTION-2763 220.14 8.0 135.0 0.0 OPEN
LINK-3205 JUNCTION-2758 JUNCTION-2764 152.1 12.0 130.0 0.0 OPEN
LINK-3206 JUNCTION-2764 JUNCTION-2765 415.69 8.0 130.0 0.0 OPEN
LINK-3207 JUNCTION-2764 JUNCTION-2766 387.56 8.0 130.0 0.0 OPEN
LINK-3208 JUNCTION-2751 JUNCTION-2767 1625.58 12.0 120.0 0.0 OPEN
LINK-3209 JUNCTION-2767 JUNCTION-2768 194.25 12.0 135.0 0.0 OPEN
LINK-321 JUNCTION-282 JUNCTION-283 384.14 8.0 70.0 0.0 OPEN
LINK-3210 JUNCTION-2768 JUNCTION-2769 547.87 12.0 135.0 0.0 OPEN
LINK-3211 JUNCTION-2769 JUNCTION-2770 828.03 12.0 85.0 0.0 OPEN
LINK-3212 JUNCTION-2770 JUNCTION-2751 480.1 12.0 85.0 0.0 OPEN
LINK-3213 JUNCTION-2770 JUNCTION-2771 657.19 8.0 130.0 0.0 OPEN
LINK-3214 JUNCTION-2767 JUNCTION-2772 484.91 12.0 130.0 0.0 OPEN
LINK-3215 JUNCTION-2772 JUNCTION-2773 702.67 8.0 130.0 0.0 OPEN
LINK-3216 JUNCTION-2773 JUNCTION-2774 908.22 6.0 130.0 0.0 OPEN
LINK-3217 JUNCTION-2774 JUNCTION-2775 593.42 12.0 130.0 0.0 OPEN
LINK-3218 JUNCTION-2775 JUNCTION-2521 361.62 12.0 130.0 0.0 OPEN
LINK-3219 JUNCTION-2772 JUNCTION-2776 235.2 8.0 135.0 0.0 OPEN
LINK-322 JUNCTION-283 JUNCTION-274 768.61 8.0 70.0 0.0 OPEN
LINK-3220 JUNCTION-2767 JUNCTION-2777 267.55 12.0 130.0 0.0 OPEN
LINK-3221 JUNCTION-2777 JUNCTION-2795 882.24 12.0 130.0 0.0 OPEN
LINK-3222 JUNCTION-2778 JUNCTION-2779 1004.34 12.0 130.0 0.0 OPEN
LINK-3223 JUNCTION-2779 JUNCTION-2780 161.39 8.0 130.0 0.0 OPEN
LINK-3224 JUNCTION-2772 JUNCTION-2781 1136.3 12.0 130.0 0.0 OPEN
LINK-3225 JUNCTION-2781 JUNCTION-2782 776.12 8.0 130.0 0.0 OPEN
LINK-3226 JUNCTION-2782 JUNCTION-2783 438.48 8.0 130.0 0.0 OPEN
LINK-3227 JUNCTION-2783 JUNCTION-2784 364.67 8.0 110.0 0.0 OPEN
LINK-3228 JUNCTION-2784 JUNCTION-2785 287.96 8.0 130.0 0.0 OPEN
LINK-3229 JUNCTION-2785 JUNCTION-2786 365.22 8.0 130.0 0.0 OPEN
LINK-323 JUNCTION-284 JUNCTION-278 33.64 36.0 110.0 0.0 OPEN
LINK-3230 JUNCTION-2786 JUNCTION-2787 374.29 8.0 130.0 0.0 OPEN
LINK-3231 JUNCTION-2787 JUNCTION-2788 341.12 8.0 130.0 0.0 OPEN
LINK-3232 JUNCTION-2788 JUNCTION-2789 681.48 8.0 110.0 0.0 OPEN
LINK-3233 JUNCTION-2789 JUNCTION-2790 138.09 12.0 120.0 0.0 OPEN
LINK-3234 JUNCTION-2790 JUNCTION-2791 980.26 12.0 120.0 0.0 OPEN
LINK-3235 JUNCTION-2770 JUNCTION-2792 97.42 12.0 85.0 0.0 OPEN
LINK-3236 JUNCTION-2791 JUNCTION-2777 912.83 12.0 120.0 0.0 OPEN
LINK-3237 JUNCTION-2789 JUNCTION-2793 1783.64 12.0 120.0 0.0 OPEN
LINK-3238 JUNCTION-2794 JUNCTION-2793 70.0 12.0 120.0 0.0 OPEN
LINK-3239 JUNCTION-2794 TANK-3340 85.0 12.0 120.0 0.0 OPEN
LINK-324 JUNCTION-284 JUNCTION-262 1329.74 24.0 110.0 0.0 OPEN
LINK-3240 JUNCTION-2795 JUNCTION-2778 601.11 12.0 130.0 0.0 OPEN
LINK-3241 JUNCTION-2796 JUNCTION-2749 100.0 12.0 120.0 0.0 OPEN
LINK-3242 JUNCTION-2797 JUNCTION-2798 293.95 6.0 135.0 0.0 OPEN
LINK-3243 JUNCTION-2798 JUNCTION-2799 426.72 8.0 135.0 0.0 OPEN
LINK-3244 JUNCTION-2799 JUNCTION-2800 537.12 8.0 110.0 0.0 OPEN
LINK-3245 JUNCTION-2800 JUNCTION-2801 623.32 8.0 135.0 0.0 OPEN
LINK-3246 JUNCTION-2800 JUNCTION-2802 994.37 12.0 135.0 0.0 OPEN
LINK-3247 JUNCTION-2802 JUNCTION-2803 1717.89 12.0 135.0 0.0 OPEN
LINK-3248 JUNCTION-2803 JUNCTION-2804 814.88 12.0 110.0 0.0 OPEN
LINK-3249 JUNCTION-2803 JUNCTION-2805 1422.57 12.0 135.0 0.0 OPEN
LINK-325 JUNCTION-278 JUNCTION-285 1054.43 12.0 120.0 0.0 OPEN
LINK-3250 JUNCTION-2805 JUNCTION-2806 1193.71 8.0 135.0 0.0 OPEN
LINK-3251 JUNCTION-2805 JUNCTION-2807 1002.3 8.0 135.0 0.0 OPEN
LINK-3252 JUNCTION-2808 JUNCTION-2809 538.24 8.0 135.0 0.0 OPEN
LINK-3253 JUNCTION-2809 JUNCTION-2810 218.86 12.0 135.0 0.0 OPEN
LINK-3254 JUNCTION-2811 JUNCTION-2835 1009.44 12.0 135.0 0.0 OPEN
LINK-3255 JUNCTION-2811 JUNCTION-2812 532.24 8.0 135.0 0.0 OPEN
LINK-3256 JUNCTION-2811 JUNCTION-2813 443.59 12.0 135.0 0.0 OPEN
LINK-3257 JUNCTION-2813 JUNCTION-2814 1092.96 8.0 135.0 0.0 OPEN
LINK-3258 JUNCTION-2813 JUNCTION-2815 1350.65 12.0 135.0 0.0 OPEN
LINK-3259 JUNCTION-2815 JUNCTION-2816 739.4 8.0 135.0 0.0 OPEN
LINK-326 JUNCTION-285 JUNCTION-286 459.74 8.0 70.0 0.0 OPEN
LINK-3260 JUNCTION-2815 JUNCTION-2817 76.76 12.0 135.0 0.0 OPEN
LINK-3261 JUNCTION-2818 JUNCTION-2817 59.04 8.0 110.0 0.0 OPEN
LINK-3262 JUNCTION-2817 JUNCTION-2819 332.17 12.0 120.0 0.0 OPEN
LINK-3263 JUNCTION-2819 JUNCTION-2820 911.41 8.0 135.0 0.0 OPEN
LINK-3264 JUNCTION-2819 JUNCTION-2821 345.92 12.0 120.0 0.0 OPEN
LINK-3265 JUNCTION-2821 JUNCTION-2822 747.44 12.0 120.0 0.0 OPEN
LINK-3266 JUNCTION-2822 JUNCTION-2823 491.78 8.0 135.0 0.0 OPEN
LINK-3267 JUNCTION-2821 JUNCTION-2824 981.87 8.0 135.0 0.0 OPEN
LINK-3268 JUNCTION-2819 JUNCTION-2825 202.03 8.0 135.0 0.0 OPEN
LINK-3269 JUNCTION-2825 JUNCTION-2826 56.58 8.0 135.0 0.0 OPEN
LINK-327 JUNCTION-286 JUNCTION-283 373.59 8.0 70.0 0.0 OPEN
LINK-3270 JUNCTION-2825 JUNCTION-2827 549.25 8.0 135.0 0.0 OPEN
LINK-3271 JUNCTION-2827 JUNCTION-2824 321.92 8.0 130.0 0.0 OPEN
LINK-3272 JUNCTION-2824 JUNCTION-2828 1159.24 8.0 135.0 0.0 OPEN
LINK-3273 JUNCTION-2828 JUNCTION-2829 713.74 12.0 135.0 0.0 OPEN
LINK-3274 JUNCTION-2829 JUNCTION-2830 1375.11 12.0 135.0 0.0 OPEN
LINK-3275 JUNCTION-2822 JUNCTION-2830 447.67 12.0 120.0 0.0 OPEN
LINK-3276 JUNCTION-2830 JUNCTION-2831 401.5 12.0 120.0 0.0 OPEN
LINK-3277 JUNCTION-2831 JUNCTION-2837 441.07 12.0 110.0 0.0 OPEN
LINK-3278 JUNCTION-2836 JUNCTION-2833 1462.64 12.0 110.0 0.0 OPEN
LINK-3279 JUNCTION-2833 JUNCTION-2834 111.9 8.0 135.0 0.0 OPEN
LINK-328 JUNCTION-286 JUNCTION-287 387.89 8.0 125.0 0.0 OPEN
LINK-3280 JUNCTION-2809 JUNCTION-2835 646.51 12.0 135.0 0.0 OPEN
LINK-3281 JUNCTION-2802 JUNCTION-2838 595.56 12.0 135.0 0.0 OPEN
LINK-3282 JUNCTION-2839 JUNCTION-2838 80.25 8.0 135.0 0.0 OPEN
LINK-3283 JUNCTION-2840 JUNCTION-2839 86.5 8.0 110.0 0.0 OPEN
LINK-3284 JUNCTION-2828 JUNCTION-2836 101.6 12.0 110.0 0.0 OPEN
LINK-3285 TANK-3341 JUNCTION-2804 200.0 12.0 110.0 0.0 OPEN
LINK-3286 TANK-3342 JUNCTION-2832 170.0 12.0 110.0 0.0 OPEN
LINK-3287 JUNCTION-2837 JUNCTION-2832 132.59 12.0 110.0 0.0 OPEN
LINK-3288 JUNCTION-2841 JUNCTION-2842 237.45 12.0 125.0 0.0 OPEN
LINK-3289 JUNCTION-2842 JUNCTION-2843 1914.84 8.0 135.0 0.0 OPEN
LINK-329 JUNCTION-287 JUNCTION-288 342.78 8.0 120.0 0.0 OPEN
LINK-3290 JUNCTION-2843 JUNCTION-2844 1134.11 12.0 135.0 0.0 OPEN
LINK-3291 JUNCTION-2983 JUNCTION-2845 1233.16 8.0 125.0 0.0 OPEN
LINK-3292 JUNCTION-2842 JUNCTION-2982 617.55 8.0 120.0 0.0 OPEN
LINK-3293 JUNCTION-2846 JUNCTION-2847 225.57 8.0 120.0 0.0 OPEN
LINK-3294 JUNCTION-2847 JUNCTION-2845 151.49 12.0 125.0 0.0 OPEN
LINK-3295 JUNCTION-2849 JUNCTION-2848 170.73 8.0 135.0 0.0 OPEN
LINK-3296 JUNCTION-2848 JUNCTION-2850 102.85 8.0 135.0 0.0 OPEN
LINK-3297 JUNCTION-2850 JUNCTION-2851 526.71 12.0 135.0 0.0 OPEN
LINK-3298 JUNCTION-2984 JUNCTION-2852 746.26 12.0 135.0 0.0 OPEN
LINK-3299 JUNCTION-2852 JUNCTION-2853 906.51 12.0 135.0 0.0 OPEN
LINK-33 JUNCTION-47 JUNCTION-1512 955.54 12.0 130.0 0.0 OPEN
LINK-330 JUNCTION-288 JUNCTION-267 1043.42 20.0 85.0 0.0 OPEN
LINK-3300 JUNCTION-2853 JUNCTION-2854 314.28 12.0 135.0 0.0 OPEN
LINK-3301 JUNCTION-2854 JUNCTION-2856 345.04 12.0 130.0 0.0 OPEN
LINK-3302 JUNCTION-2856 JUNCTION-2855 221.02 12.0 130.0 0.0 OPEN
LINK-3303 JUNCTION-2856 JUNCTION-2857 1011.02 8.0 130.0 0.0 OPEN
LINK-3304 JUNCTION-2858 JUNCTION-2859 1572.7 12.0 130.0 0.0 OPEN
LINK-3305 JUNCTION-2859 JUNCTION-2860 610.19 8.0 130.0 0.0 OPEN
LINK-3306 JUNCTION-2859 JUNCTION-2861 758.09 12.0 130.0 0.0 OPEN
LINK-3307 JUNCTION-3168 JUNCTION-3175 420.96 8.0 120.0 0.0 OPEN
LINK-3308 JUNCTION-3175 JUNCTION-2862 407.66 8.0 120.0 0.0 OPEN
LINK-3309 JUNCTION-3185 JUNCTION-2863 361.06 8.0 125.0 0.0 OPEN
LINK-331 JUNCTION-267 JUNCTION-289 354.0 20.0 85.0 0.0 OPEN
LINK-3310 JUNCTION-2970 JUNCTION-2971 608.07 16.0 130.0 0.0 OPEN
LINK-3311 JUNCTION-2864 JUNCTION-2865 656.67 12.0 130.0 0.0 OPEN
LINK-3312 JUNCTION-2842 JUNCTION-2981 1073.49 12.0 125.0 0.0 OPEN
LINK-3313 JUNCTION-2866 JUNCTION-2867 1360.98 8.0 125.0 0.0 OPEN
LINK-3314 JUNCTION-2979 JUNCTION-2868 554.88 8.0 130.0 0.0 OPEN
LINK-3315 JUNCTION-2980 JUNCTION-2869 543.43 8.0 130.0 0.0 OPEN
LINK-3316 JUNCTION-2869 JUNCTION-2866 680.22 8.0 130.0 0.0 OPEN
LINK-3317 JUNCTION-2978 JUNCTION-2870 557.42 8.0 130.0 0.0 OPEN
LINK-3318 JUNCTION-2870 JUNCTION-2871 436.68 8.0 125.0 0.0 OPEN
LINK-3319 JUNCTION-2866 JUNCTION-2872 1000.12 12.0 125.0 0.0 OPEN
LINK-332 JUNCTION-289 JUNCTION-290 597.82 20.0 85.0 0.0 OPEN
LINK-3320 JUNCTION-2872 JUNCTION-2864 40.58 12.0 130.0 0.0 OPEN
LINK-3321 JUNCTION-2872 JUNCTION-2972 678.15 12.0 120.0 0.0 OPEN
LINK-3322 JUNCTION-2862 JUNCTION-2874 1424.92 8.0 120.0 0.0 OPEN
LINK-3323 JUNCTION-2874 JUNCTION-2872 1243.71 8.0 120.0 0.0 OPEN
LINK-3324 JUNCTION-2872 JUNCTION-2871 662.98 8.0 125.0 0.0 OPEN
LINK-3325 JUNCTION-2863 JUNCTION-2875 264.4 16.0 125.0 0.0 OPEN
LINK-3326 JUNCTION-2875 JUNCTION-2876 843.54 16.0 125.0 0.0 OPEN
LINK-3327 JUNCTION-2965 JUNCTION-2878 905.69 16.0 125.0 0.0 OPEN
LINK-3328 JUNCTION-2878 JUNCTION-2877 131.64 16.0 125.0 0.0 OPEN
LINK-3329 JUNCTION-2878 JUNCTION-2879 213.22 8.0 125.0 0.0 OPEN
LINK-333 JUNCTION-290 JUNCTION-291 226.97 20.0 85.0 0.0 OPEN
LINK-3330 JUNCTION-2879 JUNCTION-2880 249.52 8.0 125.0 0.0 OPEN
LINK-3331 JUNCTION-2880 JUNCTION-2881 787.96 8.0 125.0 0.0 OPEN
LINK-3332 JUNCTION-2882 JUNCTION-2883 329.25 8.0 130.0 0.0 OPEN
LINK-3333 JUNCTION-2882 JUNCTION-2884 306.84 8.0 130.0 0.0 OPEN
LINK-3334 JUNCTION-2884 JUNCTION-2885 509.79 8.0 130.0 0.0 OPEN
LINK-3335 JUNCTION-2884 JUNCTION-2886 512.98 8.0 130.0 0.0 OPEN
LINK-3336 JUNCTION-2963 JUNCTION-2887 1363.0 8.0 130.0 0.0 OPEN
LINK-3337 JUNCTION-2887 JUNCTION-2888 745.29 12.0 130.0 0.0 OPEN
LINK-3338 JUNCTION-2888 JUNCTION-3197 823.66 8.0 130.0 0.0 OPEN
LINK-3339 JUNCTION-2877 JUNCTION-2889 1731.42 16.0 85.0 0.0 OPEN
LINK-334 JUNCTION-291 JUNCTION-292 645.12 20.0 85.0 0.0 OPEN
LINK-3340 JUNCTION-2890 JUNCTION-2891 1833.58 14.0 85.0 0.0 OPEN
LINK-3341 JUNCTION-2877 JUNCTION-2891 131.58 30.0 85.0 0.0 OPEN
LINK-3342 JUNCTION-2891 JUNCTION-2892 628.4 30.0 85.0 0.0 OPEN
LINK-3343 JUNCTION-2892 JUNCTION-2886 572.84 12.0 130.0 0.0 OPEN
LINK-3344 JUNCTION-2892 JUNCTION-2893 1124.04 30.0 85.0 0.0 OPEN
LINK-3345 JUNCTION-2964 JUNCTION-2887 596.67 12.0 130.0 0.0 OPEN
LINK-3346 JUNCTION-2894 JUNCTION-2893 1596.22 30.0 95.0 0.0 OPEN
LINK-3347 JUNCTION-2895 JUNCTION-2896 651.08 8.0 125.0 0.0 OPEN
LINK-3348 JUNCTION-2896 JUNCTION-2897 537.49 8.0 125.0 0.0 OPEN
LINK-3349 JUNCTION-2897 JUNCTION-2898 505.89 8.0 125.0 0.0 OPEN
LINK-335 JUNCTION-292 JUNCTION-293 15.78 20.0 85.0 0.0 OPEN
LINK-3350 JUNCTION-2898 JUNCTION-2899 1352.4 8.0 125.0 0.0 OPEN
LINK-3351 JUNCTION-2891 JUNCTION-2899 186.1 14.0 120.0 0.0 OPEN
LINK-3352 JUNCTION-2899 JUNCTION-2900 501.61 14.0 120.0 0.0 OPEN
LINK-3353 JUNCTION-2900 JUNCTION-2901 162.44 8.0 125.0 0.0 OPEN
LINK-3354 JUNCTION-2900 JUNCTION-2901 151.24 12.0 125.0 0.0 OPEN
LINK-3355 JUNCTION-2901 JUNCTION-2902 291.1 14.0 125.0 0.0 OPEN
LINK-3356 JUNCTION-2902 JUNCTION-2903 826.86 14.0 120.0 0.0 OPEN
LINK-3357 JUNCTION-2967 JUNCTION-2904 965.12 8.0 120.0 0.0 OPEN
LINK-3358 JUNCTION-2904 JUNCTION-2875 675.03 8.0 125.0 0.0 OPEN
LINK-3359 JUNCTION-2903 JUNCTION-2905 645.96 14.0 120.0 0.0 OPEN
LINK-336 JUNCTION-293 JUNCTION-294 382.42 20.0 85.0 0.0 OPEN
LINK-3360 JUNCTION-2905 JUNCTION-2906 1372.63 14.0 120.0 0.0 OPEN
LINK-3361 JUNCTION-2906 JUNCTION-2907 350.53 14.0 120.0 0.0 OPEN
LINK-3362 JUNCTION-2907 JUNCTION-2908 702.23 8.0 130.0 0.0 OPEN
LINK-3363 JUNCTION-2908 JUNCTION-2909 333.86 8.0 130.0 0.0 OPEN
LINK-3364 JUNCTION-2908 JUNCTION-2910 322.17 8.0 130.0 0.0 OPEN
LINK-3365 JUNCTION-2900 JUNCTION-2911 264.65 8.0 125.0 0.0 OPEN
LINK-3366 JUNCTION-2911 JUNCTION-2912 432.76 8.0 125.0 0.0 OPEN
LINK-3367 JUNCTION-2912 JUNCTION-2913 617.86 8.0 125.0 0.0 OPEN
LINK-3368 JUNCTION-2913 JUNCTION-2912 636.64 8.0 125.0 0.0 OPEN
LINK-3369 JUNCTION-2911 JUNCTION-2914 449.21 8.0 125.0 0.0 OPEN
LINK-337 JUNCTION-295 JUNCTION-267 371.49 36.0 110.0 0.0 OPEN
LINK-3370 JUNCTION-2914 JUNCTION-2898 165.34 8.0 125.0 0.0 OPEN
LINK-3371 JUNCTION-2914 JUNCTION-2915 676.37 8.0 125.0 0.0 OPEN
LINK-3372 JUNCTION-2915 JUNCTION-2916 489.04 8.0 125.0 0.0 OPEN
LINK-3373 JUNCTION-2916 JUNCTION-2905 319.34 8.0 125.0 0.0 OPEN
LINK-3374 JUNCTION-2916 JUNCTION-2917 243.94 8.0 125.0 0.0 OPEN
LINK-3375 JUNCTION-2966 JUNCTION-2897 837.67 8.0 125.0 0.0 OPEN
LINK-3376 JUNCTION-2917 JUNCTION-2918 488.75 8.0 125.0 0.0 OPEN
LINK-3377 JUNCTION-2917 JUNCTION-2919 316.7 8.0 130.0 0.0 OPEN
LINK-3378 JUNCTION-2919 JUNCTION-2920 875.5 8.0 130.0 0.0 OPEN
LINK-3379 JUNCTION-2919 JUNCTION-2921 738.31 8.0 130.0 0.0 OPEN
LINK-338 JUNCTION-295 JUNCTION-296 73.65 4.0 70.0 0.0 OPEN
LINK-3380 JUNCTION-2907 JUNCTION-2922 367.17 14.0 120.0 0.0 OPEN
LINK-3381 JUNCTION-2922 JUNCTION-2909 489.03 8.0 125.0 0.0 OPEN
LINK-3382 JUNCTION-2922 JUNCTION-2923 244.15 14.0 120.0 0.0 OPEN
LINK-3383 JUNCTION-2923 JUNCTION-2924 265.58 14.0 120.0 0.0 OPEN
LINK-3384 JUNCTION-2924 JUNCTION-2925 409.69 16.0 120.0 0.0 OPEN
LINK-3385 JUNCTION-2925 JUNCTION-2926 594.27 12.0 130.0 0.0 OPEN
LINK-3386 JUNCTION-2926 JUNCTION-2927 406.21 12.0 130.0 0.0 OPEN
LINK-3387 JUNCTION-2927 JUNCTION-2928 223.3 8.0 135.0 0.0 OPEN
LINK-3388 JUNCTION-2926 JUNCTION-2928 727.34 8.0 135.0 0.0 OPEN
LINK-3389 JUNCTION-2928 JUNCTION-2929 119.29 8.0 135.0 0.0 OPEN
LINK-339 JUNCTION-296 JUNCTION-281 364.11 6.0 70.0 0.0 OPEN
LINK-3390 JUNCTION-2927 JUNCTION-2930 1358.32 12.0 130.0 0.0 OPEN
LINK-3391 JUNCTION-2930 JUNCTION-2931 671.01 16.0 130.0 0.0 OPEN
LINK-3392 JUNCTION-2931 JUNCTION-2932 380.89 8.0 130.0 0.0 OPEN
LINK-3393 JUNCTION-2932 JUNCTION-2933 542.71 8.0 130.0 0.0 OPEN
LINK-3394 JUNCTION-2932 JUNCTION-2934 518.64 8.0 130.0 0.0 OPEN
LINK-3395 JUNCTION-2934 JUNCTION-2935 588.5 8.0 130.0 0.0 OPEN
LINK-3396 JUNCTION-2935 JUNCTION-2936 372.63 12.0 130.0 0.0 OPEN
LINK-3397 JUNCTION-2936 JUNCTION-2937 289.1 12.0 130.0 0.0 OPEN
LINK-3398 JUNCTION-2937 JUNCTION-2938 1380.78 16.0 130.0 0.0 OPEN
LINK-3399 JUNCTION-2938 JUNCTION-2931 433.44 16.0 130.0 0.0 OPEN
LINK-34 JUNCTION-49 JUNCTION-13 734.64 12.0 135.0 0.0 OPEN
LINK-340 JUNCTION-280 JUNCTION-297 457.92 8.0 120.0 0.0 OPEN
LINK-3400 JUNCTION-2937 JUNCTION-2939 314.62 16.0 95.0 0.0 OPEN
LINK-3401 JUNCTION-2939 JUNCTION-2940 189.14 16.0 130.0 0.0 OPEN
LINK-3402 JUNCTION-2940 JUNCTION-2865 114.15 16.0 130.0 0.0 OPEN
LINK-3403 JUNCTION-2871 JUNCTION-2940 147.56 8.0 125.0 0.0 OPEN
LINK-3404 JUNCTION-2871 JUNCTION-2941 553.22 8.0 125.0 0.0 OPEN
LINK-3405 JUNCTION-2941 JUNCTION-2942 580.42 8.0 125.0 0.0 OPEN
LINK-3406 JUNCTION-2937 JUNCTION-2943 371.77 12.0 130.0 0.0 OPEN
LINK-3407 JUNCTION-2943 JUNCTION-2944 135.82 12.0 130.0 0.0 OPEN
LINK-3408 JUNCTION-2944 JUNCTION-2945 301.57 12.0 120.0 0.0 OPEN
LINK-3409 JUNCTION-2945 JUNCTION-2855 780.65 12.0 130.0 0.0 OPEN
LINK-341 JUNCTION-297 JUNCTION-298 347.4 8.0 120.0 0.0 OPEN
LINK-3410 JUNCTION-2945 JUNCTION-2857 1175.22 8.0 130.0 0.0 OPEN
LINK-3411 JUNCTION-2930 JUNCTION-2946 305.81 16.0 130.0 0.0 OPEN
LINK-3412 JUNCTION-2946 JUNCTION-2947 704.47 20.0 130.0 0.0 OPEN
LINK-3413 JUNCTION-2947 JUNCTION-2948 323.29 8.0 130.0 0.0 OPEN
LINK-3414 JUNCTION-2947 JUNCTION-2977 626.27 20.0 130.0 0.0 OPEN
LINK-3415 JUNCTION-2949 JUNCTION-2950 638.14 20.0 130.0 0.0 OPEN
LINK-3416 JUNCTION-2950 JUNCTION-2951 370.61 8.0 130.0 0.0 OPEN
LINK-3417 JUNCTION-2950 JUNCTION-2952 485.14 20.0 130.0 0.0 OPEN
LINK-3418 JUNCTION-2952 JUNCTION-2953 1280.24 12.0 130.0 0.0 OPEN
LINK-3419 JUNCTION-2953 JUNCTION-2954 475.32 8.0 130.0 0.0 OPEN
LINK-342 JUNCTION-298 JUNCTION-299 409.62 8.0 120.0 0.0 OPEN
LINK-3420 JUNCTION-2953 JUNCTION-2955 266.75 12.0 130.0 0.0 OPEN
LINK-3421 JUNCTION-2955 JUNCTION-2956 172.45 8.0 130.0 0.0 OPEN
LINK-3422 JUNCTION-2955 JUNCTION-2957 466.88 12.0 130.0 0.0 OPEN
LINK-3423 JUNCTION-2988 JUNCTION-2952 2778.4 24.0 95.0 0.0 OPEN
LINK-3424 JUNCTION-2957 JUNCTION-2861 449.61 12.0 130.0 0.0 OPEN
LINK-3425 JUNCTION-2935 JUNCTION-2959 415.93 12.0 130.0 0.0 OPEN
LINK-3426 JUNCTION-2959 JUNCTION-2858 860.0 12.0 130.0 0.0 OPEN
LINK-3427 JUNCTION-2949 JUNCTION-2960 250.31 16.0 135.0 0.0 OPEN
LINK-3428 JUNCTION-2976 JUNCTION-2975 1130.22 8.0 135.0 0.0 OPEN
LINK-3429 JUNCTION-2961 JUNCTION-2962 1373.88 8.0 135.0 0.0 OPEN
LINK-343 JUNCTION-279 JUNCTION-300 381.91 12.0 125.0 0.0 OPEN
LINK-3430 JUNCTION-2886 JUNCTION-2963 1102.53 8.0 130.0 0.0 OPEN
LINK-3431 JUNCTION-2893 JUNCTION-2964 337.04 12.0 130.0 0.0 OPEN
LINK-3432 JUNCTION-2876 JUNCTION-2965 399.47 16.0 125.0 0.0 OPEN
LINK-3433 JUNCTION-2917 JUNCTION-2966 618.85 8.0 125.0 0.0 OPEN
LINK-3434 JUNCTION-2903 JUNCTION-2967 933.9 8.0 120.0 0.0 OPEN
LINK-3435 JUNCTION-2863 JUNCTION-2968 760.06 16.0 130.0 0.0 OPEN
LINK-3436 JUNCTION-2968 JUNCTION-2969 567.7 16.0 130.0 0.0 OPEN
LINK-3437 JUNCTION-2969 JUNCTION-2970 918.71 16.0 130.0 0.0 OPEN
LINK-3438 JUNCTION-2971 JUNCTION-2864 346.3 16.0 130.0 0.0 OPEN
LINK-3439 JUNCTION-2972 JUNCTION-2873 297.16 12.0 120.0 0.0 OPEN
LINK-344 JUNCTION-300 JUNCTION-301 976.15 12.0 125.0 0.0 OPEN
LINK-3440 JUNCTION-2974 JUNCTION-2924 378.71 12.0 120.0 0.0 OPEN
LINK-3441 JUNCTION-2873 JUNCTION-2973 253.23 12.0 120.0 0.0 OPEN
LINK-3442 JUNCTION-2973 JUNCTION-2974 373.63 12.0 120.0 0.0 OPEN
LINK-3443 JUNCTION-2975 JUNCTION-2961 831.64 8.0 135.0 0.0 OPEN
LINK-3444 JUNCTION-2960 JUNCTION-2976 524.5 8.0 135.0 0.0 OPEN
LINK-3445 JUNCTION-2977 JUNCTION-2949 307.55 20.0 130.0 0.0 OPEN
LINK-3446 JUNCTION-2869 JUNCTION-2978 426.15 8.0 130.0 0.0 OPEN
LINK-3447 JUNCTION-2846 JUNCTION-2979 295.62 8.0 130.0 0.0 OPEN
LINK-3448 JUNCTION-2868 JUNCTION-2980 290.19 8.0 130.0 0.0 OPEN
LINK-3449 JUNCTION-2981 JUNCTION-2866 884.73 12.0 125.0 0.0 OPEN
LINK-345 JUNCTION-300 JUNCTION-1579 928.23 8.0 120.0 0.0 OPEN
LINK-3450 JUNCTION-2982 JUNCTION-2846 382.37 8.0 120.0 0.0 OPEN
LINK-3451 JUNCTION-2844 JUNCTION-2983 607.12 8.0 125.0 0.0 OPEN
LINK-3452 JUNCTION-2851 JUNCTION-2984 713.56 12.0 135.0 0.0 OPEN
LINK-3453 TANK-3343 JUNCTION-2985 25.0 14.0 80.0 0.0 OPEN
LINK-3454 TANK-3344 JUNCTION-2985 25.0 14.0 80.0 0.0 OPEN
LINK-3455 JUNCTION-2889 JUNCTION-2890 10.0 24.0 85.0 0.0 OPEN
LINK-3456 JUNCTION-2985 JUNCTION-2986 145.0 14.0 85.0 0.0 OPEN
LINK-3457 JUNCTION-2986 JUNCTION-2987 70.0 24.0 85.0 0.0 OPEN
LINK-3458 JUNCTION-2987 JUNCTION-2889 160.0 24.0 85.0 0.0 OPEN
LINK-3459 TANK-3345 JUNCTION-2958 230.0 24.0 95.0 0.0 OPEN
LINK-346 JUNCTION-302 JUNCTION-303 1456.47 8.0 120.0 0.0 OPEN
LINK-3460 JUNCTION-2958 JUNCTION-2988 128.24 24.0 95.0 0.0 OPEN
LINK-3461 JUNCTION-2989 JUNCTION-2990 430.93 8.0 110.0 0.0 OPEN
LINK-3462 JUNCTION-2990 JUNCTION-2991 941.13 12.0 135.0 0.0 OPEN
LINK-3463 JUNCTION-2991 JUNCTION-2992 479.77 12.0 135.0 0.0 OPEN
LINK-3464 JUNCTION-2992 JUNCTION-2993 983.03 12.0 135.0 0.0 OPEN
LINK-3465 JUNCTION-2992 JUNCTION-2994 373.98 12.0 135.0 0.0 OPEN
LINK-3466 JUNCTION-2994 JUNCTION-2995 342.98 12.0 135.0 0.0 OPEN
LINK-3467 JUNCTION-2994 JUNCTION-2996 664.33 8.0 135.0 0.0 OPEN
LINK-3468 JUNCTION-2996 JUNCTION-2995 552.71 8.0 135.0 0.0 OPEN
LINK-3469 JUNCTION-2995 JUNCTION-2997 754.06 12.0 135.0 0.0 OPEN
LINK-347 JUNCTION-301 JUNCTION-304 157.68 12.0 125.0 0.0 OPEN
LINK-3470 JUNCTION-2997 JUNCTION-2998 381.65 8.0 135.0 0.0 OPEN
LINK-3471 JUNCTION-2998 JUNCTION-2999 64.87 8.0 135.0 0.0 OPEN
LINK-3472 TANK-3346 JUNCTION-2993 130.0 12.0 130.0 0.0 OPEN
LINK-3473 JUNCTION-3000 JUNCTION-3001 347.77 16.0 95.0 0.0 OPEN
LINK-3474 JUNCTION-3001 JUNCTION-3002 168.88 16.0 95.0 0.0 OPEN
LINK-3475 JUNCTION-3002 JUNCTION-3003 454.77 16.0 130.0 0.0 OPEN
LINK-3476 JUNCTION-3003 JUNCTION-3004 1060.41 16.0 130.0 0.0 OPEN
LINK-3477 JUNCTION-3004 JUNCTION-3005 601.61 16.0 130.0 0.0 OPEN
LINK-3478 JUNCTION-3005 JUNCTION-3006 399.11 16.0 130.0 0.0 OPEN
LINK-3479 JUNCTION-3006 JUNCTION-3007 881.28 16.0 130.0 0.0 OPEN
LINK-348 JUNCTION-304 JUNCTION-305 238.05 12.0 135.0 0.0 OPEN
LINK-3480 JUNCTION-3007 JUNCTION-3008 2554.95 16.0 130.0 0.0 OPEN
LINK-3481 JUNCTION-3008 JUNCTION-3009 1586.06 16.0 130.0 0.0 OPEN
LINK-3482 JUNCTION-3008 JUNCTION-3010 2047.93 16.0 130.0 0.0 OPEN
LINK-3483 JUNCTION-3010 JUNCTION-3011 145.99 12.0 135.0 0.0 OPEN
LINK-3484 JUNCTION-3010 JUNCTION-3012 407.09 12.0 135.0 0.0 OPEN
LINK-3485 JUNCTION-3012 JUNCTION-3013 215.34 12.0 135.0 0.0 OPEN
LINK-3486 JUNCTION-3013 JUNCTION-3014 231.2 8.0 135.0 0.0 OPEN
LINK-3487 JUNCTION-3013 JUNCTION-3016 1033.33 12.0 135.0 0.0 OPEN
LINK-3488 JUNCTION-3016 JUNCTION-3015 298.44 12.0 135.0 0.0 OPEN
LINK-3489 TANK-3347 JUNCTION-3009 450.0 16.0 95.0 0.0 OPEN
LINK-349 JUNCTION-301 JUNCTION-306 545.58 12.0 135.0 0.0 OPEN
LINK-3490 JUNCTION-3017 JUNCTION-3018 83.93 24.0 95.0 0.0 OPEN
LINK-3491 JUNCTION-3018 JUNCTION-3019 26.38 20.0 95.0 0.0 OPEN
LINK-3492 JUNCTION-3019 JUNCTION-3020 1575.3 8.0 135.0 0.0 OPEN
LINK-3493 JUNCTION-3020 JUNCTION-3021 851.9 8.0 135.0 0.0 OPEN
LINK-3494 JUNCTION-3021 JUNCTION-3022 440.69 8.0 135.0 0.0 OPEN
LINK-3495 JUNCTION-3019 JUNCTION-3023 1044.61 20.0 95.0 0.0 OPEN
LINK-3496 JUNCTION-3023 JUNCTION-3024 378.89 12.0 130.0 0.0 OPEN
LINK-3497 JUNCTION-3024 JUNCTION-3025 161.81 12.0 130.0 0.0 OPEN
LINK-3498 JUNCTION-3025 JUNCTION-3026 126.02 8.0 130.0 0.0 OPEN
LINK-3499 JUNCTION-3026 JUNCTION-3027 338.19 8.0 130.0 0.0 OPEN
LINK-35 JUNCTION-35 JUNCTION-34 1036.14 36.0 95.0 0.0 OPEN
LINK-350 JUNCTION-306 JUNCTION-307 191.22 12.0 135.0 0.0 OPEN
LINK-3500 JUNCTION-3027 JUNCTION-3028 288.37 8.0 130.0 0.0 OPEN
LINK-3501 JUNCTION-3028 JUNCTION-3029 401.92 8.0 130.0 0.0 OPEN
LINK-3502 JUNCTION-3029 JUNCTION-3030 125.58 8.0 135.0 0.0 OPEN
LINK-3503 JUNCTION-3030 JUNCTION-3031 200.23 8.0 135.0 0.0 OPEN
LINK-3504 JUNCTION-3031 JUNCTION-3032 230.43 8.0 135.0 0.0 OPEN
LINK-3505 JUNCTION-3032 JUNCTION-3033 264.58 8.0 135.0 0.0 OPEN
LINK-3506 JUNCTION-3030 JUNCTION-3020 733.09 8.0 135.0 0.0 OPEN
LINK-3507 JUNCTION-3024 JUNCTION-3034 333.6 12.0 130.0 0.0 OPEN
LINK-3508 JUNCTION-3034 JUNCTION-3035 550.26 12.0 130.0 0.0 OPEN
LINK-3509 JUNCTION-3035 JUNCTION-3036 712.22 12.0 130.0 0.0 OPEN
LINK-351 JUNCTION-307 JUNCTION-308 470.96 12.0 125.0 0.0 OPEN
LINK-3510 JUNCTION-3036 JUNCTION-3037 50.07 12.0 130.0 0.0 OPEN
LINK-3511 JUNCTION-3037 JUNCTION-3038 1316.25 12.0 130.0 0.0 OPEN
LINK-3512 JUNCTION-3034 JUNCTION-3039 422.01 8.0 130.0 0.0 OPEN
LINK-3513 JUNCTION-3039 JUNCTION-3040 281.79 8.0 130.0 0.0 OPEN
LINK-3514 JUNCTION-3040 JUNCTION-3041 176.51 8.0 130.0 0.0 OPEN
LINK-3515 JUNCTION-3041 JUNCTION-3042 219.95 8.0 130.0 0.0 OPEN
LINK-3516 JUNCTION-3042 JUNCTION-3043 514.51 8.0 130.0 0.0 OPEN
LINK-3517 JUNCTION-3043 JUNCTION-3035 140.58 8.0 130.0 0.0 OPEN
LINK-3518 JUNCTION-3023 JUNCTION-3044 1273.16 20.0 95.0 0.0 OPEN
LINK-3519 JUNCTION-3040 JUNCTION-3045 106.05 8.0 130.0 0.0 OPEN
LINK-352 JUNCTION-308 JUNCTION-309 946.09 24.0 85.0 0.0 OPEN
LINK-3520 JUNCTION-3045 JUNCTION-3046 476.44 8.0 130.0 0.0 OPEN
LINK-3521 JUNCTION-3046 JUNCTION-3047 579.88 8.0 130.0 0.0 OPEN
LINK-3522 JUNCTION-3047 JUNCTION-3048 354.09 8.0 130.0 0.0 OPEN
LINK-3523 JUNCTION-3038 JUNCTION-3049 268.8 12.0 95.0 0.0 OPEN
LINK-3524 JUNCTION-3049 JUNCTION-3050 501.43 12.0 130.0 0.0 OPEN
LINK-3525 JUNCTION-3050 JUNCTION-3051 233.99 6.0 130.0 0.0 OPEN
LINK-3526 JUNCTION-3051 JUNCTION-3052 141.89 12.0 135.0 0.0 OPEN
LINK-3527 JUNCTION-3053 JUNCTION-3205 1183.34 12.0 130.0 0.0 OPEN
LINK-3528 JUNCTION-3053 JUNCTION-3054 275.21 16.0 130.0 0.0 OPEN
LINK-3529 JUNCTION-3054 JUNCTION-3055 919.47 16.0 130.0 0.0 OPEN
LINK-353 JUNCTION-309 JUNCTION-219 870.21 24.0 85.0 0.0 OPEN
LINK-3530 JUNCTION-3055 JUNCTION-3056 50.81 6.0 130.0 0.0 OPEN
LINK-3531 JUNCTION-3056 JUNCTION-3057 1453.12 16.0 95.0 0.0 OPEN
LINK-3532 JUNCTION-3057 JUNCTION-3058 2355.99 16.0 130.0 0.0 OPEN
LINK-3533 JUNCTION-3057 JUNCTION-3059 139.09 8.0 130.0 0.0 OPEN
LINK-3534 JUNCTION-3059 JUNCTION-3060 374.18 8.0 130.0 0.0 OPEN
LINK-3535 JUNCTION-3060 JUNCTION-3061 1124.96 8.0 130.0 0.0 OPEN
LINK-3536 JUNCTION-3059 JUNCTION-3062 270.59 8.0 130.0 0.0 OPEN
LINK-3537 JUNCTION-3062 JUNCTION-3063 247.01 8.0 130.0 0.0 OPEN
LINK-3538 JUNCTION-3063 JUNCTION-3064 351.21 8.0 130.0 0.0 OPEN
LINK-3539 JUNCTION-3064 JUNCTION-3065 421.04 8.0 130.0 0.0 OPEN
LINK-354 JUNCTION-309 JUNCTION-310 18.81 12.0 130.0 0.0 OPEN
LINK-3540 JUNCTION-3063 JUNCTION-3066 413.24 8.0 130.0 0.0 OPEN
LINK-3541 JUNCTION-3066 JUNCTION-3067 568.09 8.0 130.0 0.0 OPEN
LINK-3542 JUNCTION-3067 JUNCTION-3068 306.07 8.0 130.0 0.0 OPEN
LINK-3543 JUNCTION-3068 JUNCTION-3069 418.63 12.0 130.0 0.0 OPEN
LINK-3544 JUNCTION-3069 JUNCTION-3053 1118.61 12.0 130.0 0.0 OPEN
LINK-3545 JUNCTION-3069 JUNCTION-3070 226.89 8.0 130.0 0.0 OPEN
LINK-3546 JUNCTION-3070 JUNCTION-3071 295.42 8.0 130.0 0.0 OPEN
LINK-3547 JUNCTION-3070 JUNCTION-3072 379.21 8.0 130.0 0.0 OPEN
LINK-3548 JUNCTION-3054 JUNCTION-3073 373.95 4.0 135.0 0.0 OPEN
LINK-3549 JUNCTION-3073 JUNCTION-3074 267.27 12.0 135.0 0.0 OPEN
LINK-355 JUNCTION-310 JUNCTION-311 216.05 12.0 85.0 0.0 OPEN
LINK-3550 JUNCTION-3058 JUNCTION-3075 343.48 8.0 130.0 0.0 OPEN
LINK-3551 JUNCTION-3075 JUNCTION-3076 537.15 8.0 130.0 0.0 OPEN
LINK-3552 JUNCTION-3044 JUNCTION-3077 490.78 20.0 95.0 0.0 OPEN
LINK-3553 JUNCTION-3078 JUNCTION-3206 1439.41 8.0 130.0 0.0 OPEN
LINK-3554 JUNCTION-3072 JUNCTION-3079 604.66 12.0 130.0 0.0 OPEN
LINK-3555 JUNCTION-3071 JUNCTION-3080 1126.92 8.0 130.0 0.0 OPEN
LINK-3556 JUNCTION-3068 JUNCTION-3081 586.0 12.0 130.0 0.0 OPEN
LINK-3557 JUNCTION-3065 JUNCTION-3082 291.29 8.0 130.0 0.0 OPEN
LINK-3558 JUNCTION-3061 JUNCTION-3083 321.49 8.0 130.0 0.0 OPEN
LINK-3559 JUNCTION-3077 JUNCTION-3084 947.44 20.0 95.0 0.0 OPEN
LINK-356 JUNCTION-310 JUNCTION-312 696.82 12.0 130.0 0.0 OPEN
LINK-3560 JUNCTION-3084 JUNCTION-3085 366.33 20.0 95.0 0.0 OPEN
LINK-3561 JUNCTION-3085 JUNCTION-3078 423.35 20.0 95.0 0.0 OPEN
LINK-3562 JUNCTION-3085 JUNCTION-3086 886.92 16.0 130.0 0.0 OPEN
LINK-3563 JUNCTION-3079 JUNCTION-3087 1399.46 12.0 130.0 0.0 OPEN
LINK-3564 JUNCTION-3081 JUNCTION-3080 600.93 12.0 130.0 0.0 OPEN
LINK-3565 JUNCTION-3080 JUNCTION-3088 438.51 12.0 130.0 0.0 OPEN
LINK-3566 JUNCTION-3088 JUNCTION-3089 342.56 12.0 130.0 0.0 OPEN
LINK-3567 JUNCTION-3082 JUNCTION-3090 1423.01 8.0 130.0 0.0 OPEN
LINK-3568 JUNCTION-3090 JUNCTION-3091 565.31 8.0 130.0 0.0 OPEN
LINK-3569 JUNCTION-3083 JUNCTION-3082 172.28 8.0 130.0 0.0 OPEN
LINK-357 JUNCTION-312 JUNCTION-313 426.23 8.0 125.0 0.0 OPEN
LINK-3570 JUNCTION-3082 JUNCTION-3092 534.15 8.0 130.0 0.0 OPEN
LINK-3571 JUNCTION-3092 JUNCTION-3093 223.96 8.0 130.0 0.0 OPEN
LINK-3572 JUNCTION-3093 JUNCTION-3091 1190.37 8.0 130.0 0.0 OPEN
LINK-3573 JUNCTION-3091 JUNCTION-3088 495.17 8.0 130.0 0.0 OPEN
LINK-3574 JUNCTION-3083 JUNCTION-3094 1200.77 8.0 130.0 0.0 OPEN
LINK-3575 JUNCTION-3076 JUNCTION-3095 90.72 8.0 130.0 0.0 OPEN
LINK-3576 JUNCTION-3058 JUNCTION-3096 1416.0 16.0 130.0 0.0 OPEN
LINK-3577 JUNCTION-3096 JUNCTION-3097 294.25 12.0 120.0 0.0 OPEN
LINK-3578 JUNCTION-3086 JUNCTION-3098 1230.06 16.0 130.0 0.0 OPEN
LINK-3579 JUNCTION-3098 JUNCTION-3099 608.97 16.0 130.0 0.0 OPEN
LINK-358 JUNCTION-312 JUNCTION-314 291.05 12.0 135.0 0.0 OPEN
LINK-3580 JUNCTION-3099 JUNCTION-3100 1262.45 16.0 130.0 0.0 OPEN
LINK-3581 JUNCTION-3100 JUNCTION-3101 193.77 8.0 130.0 0.0 OPEN
LINK-3582 JUNCTION-3100 JUNCTION-3102 956.37 16.0 130.0 0.0 OPEN
LINK-3583 JUNCTION-3102 JUNCTION-3103 1018.38 12.0 135.0 0.0 OPEN
LINK-3584 JUNCTION-3103 JUNCTION-3104 430.42 8.0 135.0 0.0 OPEN
LINK-3585 JUNCTION-3078 JUNCTION-3087 270.28 20.0 95.0 0.0 OPEN
LINK-3586 JUNCTION-3087 JUNCTION-3089 670.38 20.0 95.0 0.0 OPEN
LINK-3587 JUNCTION-3089 JUNCTION-3105 619.52 8.0 130.0 0.0 OPEN
LINK-3588 JUNCTION-3105 JUNCTION-3106 920.68 8.0 130.0 0.0 OPEN
LINK-3589 JUNCTION-3089 JUNCTION-3107 461.1 20.0 95.0 0.0 OPEN
LINK-359 JUNCTION-314 JUNCTION-269 468.08 12.0 130.0 0.0 OPEN
LINK-3590 JUNCTION-3107 JUNCTION-3108 874.87 20.0 95.0 0.0 OPEN
LINK-3591 JUNCTION-3108 JUNCTION-3109 627.3 12.0 95.0 0.0 OPEN
LINK-3592 JUNCTION-3109 JUNCTION-3110 342.58 12.0 95.0 0.0 OPEN
LINK-3593 JUNCTION-3110 JUNCTION-3111 387.3 4.0 135.0 0.0 OPEN
LINK-3594 JUNCTION-3111 JUNCTION-3112 459.76 6.0 130.0 0.0 OPEN
LINK-3595 JUNCTION-3112 JUNCTION-3113 471.87 8.0 130.0 0.0 OPEN
LINK-3596 JUNCTION-3113 JUNCTION-3114 815.03 8.0 135.0 0.0 OPEN
LINK-3597 JUNCTION-3093 JUNCTION-3115 400.57 12.0 130.0 0.0 OPEN
LINK-3598 JUNCTION-3094 JUNCTION-3115 145.1 12.0 130.0 0.0 OPEN
LINK-3599 JUNCTION-3115 JUNCTION-3116 1131.82 8.0 130.0 0.0 OPEN
LINK-36 JUNCTION-36 JUNCTION-35 429.21 36.0 95.0 0.0 OPEN
LINK-360 JUNCTION-285 JUNCTION-315 151.57 12.0 125.0 0.0 OPEN
LINK-3600 JUNCTION-3116 JUNCTION-3117 1257.52 8.0 130.0 0.0 OPEN
LINK-3601 JUNCTION-3094 JUNCTION-3118 1467.6 12.0 130.0 0.0 OPEN
LINK-3602 JUNCTION-3117 JUNCTION-3110 300.61 8.0 130.0 0.0 OPEN
LINK-3603 JUNCTION-3110 JUNCTION-3118 187.52 12.0 95.0 0.0 OPEN
LINK-3604 JUNCTION-3096 JUNCTION-3209 358.76 12.0 120.0 0.0 OPEN
LINK-3605 JUNCTION-3119 JUNCTION-3120 1138.13 8.0 125.0 0.0 OPEN
LINK-3606 JUNCTION-3119 JUNCTION-3121 1011.1 12.0 120.0 0.0 OPEN
LINK-3607 JUNCTION-3121 JUNCTION-3122 343.86 12.0 125.0 0.0 OPEN
LINK-3608 JUNCTION-3122 JUNCTION-3120 302.2 12.0 125.0 0.0 OPEN
LINK-3609 JUNCTION-3122 JUNCTION-3123 882.3 8.0 125.0 0.0 OPEN
LINK-361 JUNCTION-1498 JUNCTION-319 844.46 12.0 120.0 0.0 OPEN
LINK-3610 JUNCTION-3123 JUNCTION-3124 602.3 8.0 125.0 0.0 OPEN
LINK-3611 JUNCTION-3120 JUNCTION-3125 575.67 12.0 125.0 0.0 OPEN
LINK-3612 JUNCTION-3125 JUNCTION-3126 130.26 12.0 125.0 0.0 OPEN
LINK-3613 JUNCTION-3207 JUNCTION-3126 645.71 12.0 85.0 0.0 OPEN
LINK-3614 JUNCTION-3125 JUNCTION-3124 879.68 8.0 125.0 0.0 OPEN
LINK-3615 JUNCTION-3124 JUNCTION-3127 392.93 8.0 125.0 0.0 OPEN
LINK-3616 JUNCTION-3127 JUNCTION-3128 504.8 8.0 135.0 0.0 OPEN
LINK-3617 JUNCTION-3121 JUNCTION-3129 586.69 12.0 120.0 0.0 OPEN
LINK-3618 JUNCTION-3129 JUNCTION-3128 895.07 8.0 120.0 0.0 OPEN
LINK-3619 JUNCTION-3102 JUNCTION-3130 806.47 20.0 110.0 0.0 OPEN
LINK-362 JUNCTION-316 JUNCTION-317 61.79 12.0 120.0 0.0 OPEN
LINK-3620 JUNCTION-3130 JUNCTION-3131 1450.95 20.0 110.0 0.0 OPEN
LINK-3621 JUNCTION-3131 JUNCTION-3159 139.42 12.0 135.0 0.0 OPEN
LINK-3622 JUNCTION-3132 JUNCTION-3133 467.74 8.0 135.0 0.0 OPEN
LINK-3623 JUNCTION-3133 JUNCTION-3203 530.91 8.0 135.0 0.0 OPEN
LINK-3624 JUNCTION-3131 JUNCTION-3134 1071.35 20.0 110.0 0.0 OPEN
LINK-3625 JUNCTION-3134 JUNCTION-3135 688.48 8.0 135.0 0.0 OPEN
LINK-3626 JUNCTION-3134 JUNCTION-3136 1302.0 12.0 135.0 0.0 OPEN
LINK-3627 JUNCTION-3136 JUNCTION-3137 198.99 12.0 135.0 0.0 OPEN
LINK-3628 JUNCTION-3136 JUNCTION-3138 607.56 12.0 135.0 0.0 OPEN
LINK-3629 JUNCTION-3138 JUNCTION-3139 214.83 12.0 135.0 0.0 OPEN
LINK-363 JUNCTION-317 JUNCTION-318 513.25 12.0 120.0 0.0 OPEN
LINK-3630 JUNCTION-3139 JUNCTION-3140 845.9 8.0 135.0 0.0 OPEN
LINK-3631 JUNCTION-3139 JUNCTION-3140 647.73 8.0 135.0 0.0 OPEN
LINK-3632 JUNCTION-3138 JUNCTION-3212 834.99 12.0 135.0 0.0 OPEN
LINK-3633 JUNCTION-3142 JUNCTION-3143 4466.75 20.0 110.0 0.0 OPEN
LINK-3634 JUNCTION-3143 JUNCTION-3144 958.07 20.0 110.0 0.0 OPEN
LINK-3635 JUNCTION-3144 JUNCTION-3145 18.25 12.0 110.0 0.0 OPEN
LINK-3636 JUNCTION-3143 JUNCTION-3146 95.09 12.0 110.0 0.0 OPEN
LINK-3637 JUNCTION-3146 JUNCTION-3147 533.38 12.0 135.0 0.0 OPEN
LINK-3638 JUNCTION-3147 JUNCTION-3148 1144.9 8.0 135.0 0.0 OPEN
LINK-3639 JUNCTION-3148 JUNCTION-3149 178.33 8.0 135.0 0.0 OPEN
LINK-364 JUNCTION-319 JUNCTION-316 548.73 12.0 120.0 0.0 OPEN
LINK-3640 JUNCTION-3148 JUNCTION-3150 302.99 8.0 135.0 0.0 OPEN
LINK-3641 JUNCTION-3150 JUNCTION-3151 253.92 8.0 135.0 0.0 OPEN
LINK-3642 JUNCTION-3151 JUNCTION-3152 412.84 8.0 135.0 0.0 OPEN
LINK-3643 JUNCTION-3147 JUNCTION-3152 884.47 12.0 135.0 0.0 OPEN
LINK-3644 JUNCTION-3152 JUNCTION-3153 112.31 8.0 135.0 0.0 OPEN
LINK-3645 JUNCTION-3153 JUNCTION-3154 375.28 8.0 135.0 0.0 OPEN
LINK-3646 JUNCTION-3142 JUNCTION-3155 1184.03 20.0 110.0 0.0 OPEN
LINK-3647 JUNCTION-3155 JUNCTION-3156 428.05 20.0 110.0 0.0 OPEN
LINK-3648 JUNCTION-3156 JUNCTION-3157 1210.01 8.0 135.0 0.0 OPEN
LINK-3649 JUNCTION-3157 JUNCTION-3142 1593.7 8.0 135.0 0.0 OPEN
LINK-365 JUNCTION-1499 JUNCTION-1500 700.27 12.0 125.0 0.0 OPEN
LINK-3650 JUNCTION-3156 JUNCTION-3134 1507.02 20.0 110.0 0.0 OPEN
LINK-3651 JUNCTION-3128 JUNCTION-3158 323.03 8.0 120.0 0.0 OPEN
LINK-3652 JUNCTION-3159 JUNCTION-3132 40.63 12.0 135.0 0.0 OPEN
LINK-3653 JUNCTION-3159 JUNCTION-3204 347.54 6.0 135.0 0.0 OPEN
LINK-3654 JUNCTION-3097 JUNCTION-3161 1030.48 12.0 120.0 0.0 OPEN
LINK-3655 JUNCTION-3161 JUNCTION-3162 408.71 16.0 120.0 0.0 OPEN
LINK-3656 JUNCTION-3129 JUNCTION-3163 930.89 20.0 85.0 0.0 OPEN
LINK-3657 JUNCTION-3163 JUNCTION-3164 255.67 20.0 85.0 0.0 OPEN
LINK-3658 JUNCTION-3164 JUNCTION-3165 583.5 8.0 130.0 0.0 OPEN
LINK-3659 JUNCTION-3166 JUNCTION-3208 543.2 8.0 120.0 0.0 OPEN
LINK-366 JUNCTION-320 JUNCTION-321 273.17 12.0 125.0 0.0 OPEN
LINK-3660 JUNCTION-3166 JUNCTION-3167 439.54 8.0 120.0 0.0 OPEN
LINK-3661 JUNCTION-3164 JUNCTION-3169 475.29 20.0 85.0 0.0 OPEN
LINK-3662 JUNCTION-3170 JUNCTION-3171 131.86 8.0 125.0 0.0 OPEN
LINK-3663 JUNCTION-3170 JUNCTION-3172 424.56 12.0 130.0 0.0 OPEN
LINK-3664 JUNCTION-3169 JUNCTION-3173 581.01 20.0 85.0 0.0 OPEN
LINK-3665 JUNCTION-3173 JUNCTION-3174 559.52 8.0 125.0 0.0 OPEN
LINK-3666 JUNCTION-3174 JUNCTION-3163 981.16 8.0 130.0 0.0 OPEN
LINK-3667 JUNCTION-3173 JUNCTION-3176 514.72 20.0 85.0 0.0 OPEN
LINK-3668 JUNCTION-3176 JUNCTION-3177 201.61 8.0 125.0 0.0 OPEN
LINK-3669 JUNCTION-3177 JUNCTION-3178 1279.81 8.0 125.0 0.0 OPEN
LINK-367 JUNCTION-321 JUNCTION-322 1207.32 12.0 125.0 0.0 OPEN
LINK-3670 JUNCTION-3177 JUNCTION-3179 344.82 8.0 125.0 0.0 OPEN
LINK-3671 JUNCTION-3179 JUNCTION-3180 353.73 8.0 130.0 0.0 OPEN
LINK-3672 JUNCTION-3180 JUNCTION-3211 507.19 8.0 130.0 0.0 OPEN
LINK-3673 JUNCTION-3181 JUNCTION-3182 315.69 12.0 130.0 0.0 OPEN
LINK-3674 JUNCTION-3176 JUNCTION-3183 1016.38 20.0 85.0 0.0 OPEN
LINK-3675 JUNCTION-3183 JUNCTION-3184 1003.3 8.0 125.0 0.0 OPEN
LINK-3676 JUNCTION-3183 JUNCTION-3186 580.42 20.0 85.0 0.0 OPEN
LINK-3677 JUNCTION-3186 JUNCTION-3181 525.01 12.0 125.0 0.0 OPEN
LINK-3678 JUNCTION-3186 JUNCTION-3187 456.74 20.0 85.0 0.0 OPEN
LINK-3679 JUNCTION-3187 JUNCTION-3188 1257.15 20.0 85.0 0.0 OPEN
LINK-368 JUNCTION-288 JUNCTION-322 100.87 20.0 85.0 0.0 OPEN
LINK-3680 JUNCTION-3188 JUNCTION-3189 494.57 20.0 85.0 0.0 OPEN
LINK-3681 JUNCTION-3188 JUNCTION-3190 1046.78 16.0 130.0 0.0 OPEN
LINK-3682 JUNCTION-3190 JUNCTION-3191 215.04 16.0 110.0 0.0 OPEN
LINK-3683 JUNCTION-3191 JUNCTION-3192 777.31 16.0 130.0 0.0 OPEN
LINK-3684 JUNCTION-3192 JUNCTION-3193 331.96 12.0 130.0 0.0 OPEN
LINK-3685 JUNCTION-3193 JUNCTION-3194 488.83 12.0 130.0 0.0 OPEN
LINK-3686 JUNCTION-3194 JUNCTION-3195 605.28 8.0 130.0 0.0 OPEN
LINK-3687 JUNCTION-3195 JUNCTION-3196 461.26 8.0 110.0 0.0 OPEN
LINK-3688 JUNCTION-3196 JUNCTION-3198 839.24 8.0 130.0 0.0 OPEN
LINK-3689 JUNCTION-3191 JUNCTION-3199 126.48 8.0 130.0 0.0 OPEN
LINK-369 JUNCTION-317 JUNCTION-1491 880.37 8.0 120.0 0.0 OPEN
LINK-3690 JUNCTION-3199 JUNCTION-3200 256.04 8.0 130.0 0.0 OPEN
LINK-3691 JUNCTION-3200 JUNCTION-3201 1076.23 8.0 130.0 0.0 OPEN
LINK-3692 JUNCTION-3133 JUNCTION-3202 699.05 8.0 135.0 0.0 OPEN
LINK-3693 JUNCTION-3203 JUNCTION-3202 208.59 8.0 135.0 0.0 OPEN
LINK-3694 JUNCTION-3204 JUNCTION-3160 128.46 6.0 135.0 0.0 OPEN
LINK-3695 JUNCTION-3050 JUNCTION-3205 239.4 12.0 130.0 0.0 OPEN
LINK-3696 JUNCTION-3048 JUNCTION-3206 242.28 8.0 130.0 0.0 OPEN
LINK-3697 JUNCTION-3207 JUNCTION-3118 110.17 12.0 85.0 0.0 OPEN
LINK-3698 JUNCTION-3128 JUNCTION-3208 406.09 8.0 120.0 0.0 OPEN
LINK-3699 JUNCTION-3209 JUNCTION-3119 342.18 12.0 120.0 0.0 OPEN
LINK-37 JUNCTION-13 JUNCTION-36 231.75 36.0 95.0 0.0 OPEN
LINK-370 JUNCTION-1494 JUNCTION-323 446.65 8.0 120.0 0.0 OPEN
LINK-3700 JUNCTION-3169 JUNCTION-3210 361.66 12.0 125.0 0.0 OPEN
LINK-3701 JUNCTION-3211 JUNCTION-3181 495.77 8.0 130.0 0.0 OPEN
LINK-3702 JUNCTION-3212 JUNCTION-3142 733.81 12.0 135.0 0.0 OPEN
LINK-3703 JUNCTION-3213 JUNCTION-3189 175.0 24.0 85.0 0.0 OPEN
LINK-3704 TANK-3348 JUNCTION-3145 100.0 20.0 110.0 0.0 OPEN
LINK-3705 TANK-3349 JUNCTION-3162 145.0 12.0 120.0 0.0 OPEN
LINK-3706 TANK-3350 JUNCTION-3214 40.0 12.0 85.0 0.0 OPEN
LINK-3707 JUNCTION-3214 JUNCTION-3017 245.0 24.0 95.0 0.0 OPEN
LINK-3708 JUNCTION-3210 JUNCTION-3170 456.85 12.0 125.0 0.0 OPEN
LINK-3709 JUNCTION-3192 JUNCTION-3215 1893.93 12.0 130.0 0.0 OPEN
LINK-371 JUNCTION-323 JUNCTION-259 43.48 12.0 120.0 0.0 OPEN
LINK-3710 JUNCTION-3215 JUNCTION-3216 2713.86 12.0 130.0 0.0 OPEN
LINK-3711 JUNCTION-3216 JUNCTION-3322 1551.86 12.0 130.0 0.0 OPEN
LINK-3712 JUNCTION-3217 JUNCTION-3143 10.0 16.0 110.0 0.0 OPEN
LINK-3713 JUNCTION-3218 JUNCTION-3219 365.66 20.0 85.0 0.0 OPEN
LINK-3714 JUNCTION-3219 JUNCTION-3239 2531.61 12.0 85.0 0.0 OPEN
LINK-3715 JUNCTION-3220 JUNCTION-3221 273.95 8.0 130.0 0.0 OPEN
LINK-3716 JUNCTION-3221 JUNCTION-3222 11.7 8.0 90.0 0.0 OPEN
LINK-3717 JUNCTION-3222 JUNCTION-3223 44.34 8.0 130.0 0.0 OPEN
LINK-3718 JUNCTION-3223 JUNCTION-3224 16.62 8.0 90.0 0.0 OPEN
LINK-3719 JUNCTION-3224 JUNCTION-3225 509.28 8.0 130.0 0.0 OPEN
LINK-372 JUNCTION-1495 JUNCTION-327 661.51 12.0 120.0 0.0 OPEN
LINK-3720 JUNCTION-3225 JUNCTION-3226 578.82 8.0 130.0 0.0 OPEN
LINK-3721 JUNCTION-3220 JUNCTION-3227 1610.17 12.0 85.0 0.0 OPEN
LINK-3722 JUNCTION-3227 JUNCTION-3228 644.47 8.0 135.0 0.0 OPEN
LINK-3723 JUNCTION-3228 JUNCTION-3229 38.44 8.0 130.0 0.0 OPEN
LINK-3724 JUNCTION-3227 JUNCTION-3230 671.29 12.0 85.0 0.0 OPEN
LINK-3725 JUNCTION-3230 JUNCTION-3231 1015.09 12.0 85.0 0.0 OPEN
LINK-3726 JUNCTION-3231 JUNCTION-3232 80.05 20.0 85.0 0.0 OPEN
LINK-3727 JUNCTION-3231 JUNCTION-3233 25.72 20.0 85.0 0.0 OPEN
LINK-3728 JUNCTION-3233 JUNCTION-3234 1019.84 12.0 125.0 0.0 OPEN
LINK-3729 JUNCTION-3234 JUNCTION-3235 2384.36 12.0 130.0 0.0 OPEN
LINK-373 JUNCTION-324 JUNCTION-325 353.09 12.0 120.0 0.0 OPEN
LINK-3730 JUNCTION-3235 JUNCTION-3236 391.77 12.0 130.0 0.0 OPEN
LINK-3731 JUNCTION-3239 JUNCTION-3220 1366.22 12.0 85.0 0.0 OPEN
LINK-3732 JUNCTION-3237 JUNCTION-3240 444.52 6.0 130.0 0.0 OPEN
LINK-3733 JUNCTION-3241 JUNCTION-3232 220.0 20.0 85.0 0.0 OPEN
LINK-3734 TANK-3352 JUNCTION-3242 195.0 20.0 85.0 0.0 OPEN
LINK-3735 JUNCTION-3242 JUNCTION-3218 120.0 20.0 85.0 0.0 OPEN
LINK-3736 JUNCTION-3240 JUNCTION-3238 1439.79 6.0 130.0 0.0 OPEN
LINK-3737 JUNCTION-3243 JUNCTION-3244 72.15 8.0 110.0 0.0 OPEN
LINK-3738 JUNCTION-3244 JUNCTION-3245 369.2 12.0 110.0 0.0 OPEN
LINK-3739 JUNCTION-3261 JUNCTION-3246 552.14 8.0 135.0 0.0 OPEN
LINK-374 JUNCTION-325 JUNCTION-326 291.58 12.0 125.0 0.0 OPEN
LINK-3740 JUNCTION-3245 JUNCTION-3247 952.69 12.0 110.0 0.0 OPEN
LINK-3741 JUNCTION-3246 JUNCTION-3248 478.38 8.0 135.0 0.0 OPEN
LINK-3742 JUNCTION-3247 JUNCTION-3248 87.01 12.0 110.0 0.0 OPEN
LINK-3743 JUNCTION-3248 JUNCTION-3249 1247.6 12.0 110.0 0.0 OPEN
LINK-3744 JUNCTION-3249 JUNCTION-3250 246.89 12.0 110.0 0.0 OPEN
LINK-3745 JUNCTION-3251 JUNCTION-3249 418.74 8.0 135.0 0.0 OPEN
LINK-3746 JUNCTION-3252 JUNCTION-3251 839.37 8.0 135.0 0.0 OPEN
LINK-3747 JUNCTION-3253 JUNCTION-3247 478.21 8.0 135.0 0.0 OPEN
LINK-3748 JUNCTION-3141 JUNCTION-3254 22.24 8.0 135.0 0.0 OPEN
LINK-3749 JUNCTION-3254 JUNCTION-3253 211.73 8.0 135.0 0.0 OPEN
LINK-375 JUNCTION-327 JUNCTION-324 26.0 12.0 120.0 0.0 OPEN
LINK-3750 JUNCTION-3253 JUNCTION-3255 495.52 8.0 135.0 0.0 OPEN
LINK-3751 JUNCTION-3255 JUNCTION-3256 595.41 12.0 135.0 0.0 OPEN
LINK-3752 JUNCTION-3264 JUNCTION-3257 339.2 8.0 135.0 0.0 OPEN
LINK-3753 JUNCTION-3257 JUNCTION-3263 823.26 8.0 135.0 0.0 OPEN
LINK-3754 JUNCTION-3257 JUNCTION-3259 327.46 8.0 135.0 0.0 OPEN
LINK-3755 JUNCTION-3259 JUNCTION-3260 400.15 12.0 135.0 0.0 OPEN
LINK-3756 JUNCTION-3245 JUNCTION-3261 282.63 8.0 135.0 0.0 OPEN
LINK-3757 JUNCTION-3256 JUNCTION-3262 307.23 8.0 135.0 0.0 OPEN
LINK-3758 JUNCTION-3263 JUNCTION-3258 501.77 8.0 135.0 0.0 OPEN
LINK-3759 JUNCTION-3262 JUNCTION-3264 310.11 8.0 135.0 0.0 OPEN
LINK-376 JUNCTION-327 JUNCTION-326 75.43 12.0 125.0 0.0 OPEN
LINK-3760 JUNCTION-3250 TANK-3353 175.84 12.0 110.0 0.0 OPEN
LINK-3761 JUNCTION-3265 JUNCTION-3266 3913.16 8.0 125.0 0.0 OPEN
LINK-3762 JUNCTION-3266 JUNCTION-3267 30.76 10.0 85.0 0.0 OPEN
LINK-3763 JUNCTION-3267 JUNCTION-3268 850.14 8.0 125.0 0.0 OPEN
LINK-3764 JUNCTION-3268 JUNCTION-3269 216.81 8.0 135.0 0.0 OPEN
LINK-3765 JUNCTION-3269 JUNCTION-3270 1082.01 8.0 125.0 0.0 OPEN
LINK-3766 JUNCTION-3270 JUNCTION-3271 69.78 8.0 85.0 0.0 OPEN
LINK-3767 JUNCTION-3271 JUNCTION-3272 1491.48 8.0 125.0 0.0 OPEN
LINK-3768 JUNCTION-3272 JUNCTION-3273 289.57 8.0 125.0 0.0 OPEN
LINK-3769 JUNCTION-3273 JUNCTION-3274 34.8 10.0 85.0 0.0 OPEN
LINK-377 JUNCTION-1493 JUNCTION-328 394.0 12.0 135.0 0.0 OPEN
LINK-3770 JUNCTION-3274 JUNCTION-3275 2075.68 8.0 125.0 0.0 OPEN
LINK-3771 JUNCTION-3276 JUNCTION-3277 17.83 8.0 130.0 0.0 OPEN
LINK-3772 JUNCTION-3277 JUNCTION-3278 1121.57 8.0 125.0 0.0 OPEN
LINK-3773 JUNCTION-3278 JUNCTION-3279 79.66 8.0 85.0 0.0 OPEN
LINK-3774 JUNCTION-3279 JUNCTION-3275 1584.47 8.0 125.0 0.0 OPEN
LINK-3775 JUNCTION-3275 JUNCTION-3283 2150.24 12.0 85.0 0.0 OPEN
LINK-3776 JUNCTION-3282 JUNCTION-3281 1088.4 12.0 85.0 0.0 OPEN
LINK-3777 JUNCTION-3283 JUNCTION-3282 39.56 12.0 85.0 0.0 OPEN
LINK-3778 JUNCTION-3281 JUNCTION-3280 1.0 99.0 199.0 0.0 OPEN
LINK-3779 JUNCTION-3318 JUNCTION-3284 189.54 12.0 85.0 0.0 OPEN
LINK-378 JUNCTION-328 JUNCTION-318 870.91 12.0 120.0 0.0 OPEN
LINK-3780 JUNCTION-3318 JUNCTION-3285 1751.64 12.0 85.0 0.0 OPEN
LINK-3781 JUNCTION-3285 JUNCTION-3286 359.15 12.0 110.0 0.0 OPEN
LINK-3782 JUNCTION-3286 JUNCTION-3287 2677.18 12.0 85.0 0.0 OPEN
LINK-3783 JUNCTION-3287 JUNCTION-3288 372.51 20.0 85.0 0.0 OPEN
LINK-3784 JUNCTION-3289 JUNCTION-3288 90.0 20.0 85.0 0.0 OPEN
LINK-3785 TANK-3354 JUNCTION-3290 70.0 14.6 85.0 0.0 OPEN
LINK-3786 JUNCTION-3290 JUNCTION-3284 120.0 12.0 85.0 0.0 OPEN
LINK-3787 JUNCTION-3293 JUNCTION-3291 791.39 8.0 135.0 0.0 OPEN
LINK-3788 JUNCTION-3291 JUNCTION-3292 1755.28 12.0 135.0 0.0 OPEN
LINK-3789 TANK-3355 JUNCTION-3292 150.0 12.0 130.0 0.0 OPEN
LINK-379 JUNCTION-326 JUNCTION-329 1056.31 12.0 130.0 0.0 OPEN
LINK-3790 JUNCTION-3238 JUNCTION-3293 705.3 6.0 135.0 0.0 OPEN
LINK-3791 JUNCTION-3294 JUNCTION-3295 558.6 12.0 135.0 0.0 OPEN
LINK-3792 JUNCTION-3294 JUNCTION-3296 713.93 12.0 135.0 0.0 OPEN
LINK-3793 JUNCTION-3296 JUNCTION-3297 591.75 12.0 135.0 0.0 OPEN
LINK-3794 TANK-3356 JUNCTION-3297 150.0 12.0 130.0 0.0 OPEN
LINK-3795 JUNCTION-3298 JUNCTION-3295 1566.88 12.0 135.0 0.0 OPEN
LINK-3796 JUNCTION-3299 JUNCTION-3300 493.28 8.0 130.0 0.0 OPEN
LINK-3797 JUNCTION-3300 JUNCTION-3301 2090.65 8.0 125.0 0.0 OPEN
LINK-3798 JUNCTION-3301 JUNCTION-3302 60.78 8.0 85.0 0.0 OPEN
LINK-3799 JUNCTION-3302 JUNCTION-3303 1546.02 8.0 125.0 0.0 OPEN
LINK-38 JUNCTION-36 JUNCTION-37 454.73 8.0 130.0 0.0 OPEN
LINK-380 JUNCTION-329 JUNCTION-330 1060.33 12.0 125.0 0.0 OPEN
LINK-3800 JUNCTION-3303 JUNCTION-3304 39.37 10.0 85.0 0.0 OPEN
LINK-3801 JUNCTION-3304 JUNCTION-3305 948.53 8.0 125.0 0.0 OPEN
LINK-3802 JUNCTION-3305 JUNCTION-3306 760.15 8.0 125.0 0.0 OPEN
LINK-3803 JUNCTION-3306 JUNCTION-3307 707.56 8.0 125.0 0.0 OPEN
LINK-3804 JUNCTION-3307 JUNCTION-3308 833.66 8.0 130.0 0.0 OPEN
LINK-3805 JUNCTION-3307 JUNCTION-3309 417.37 8.0 125.0 0.0 OPEN
LINK-3806 JUNCTION-3309 JUNCTION-3310 644.69 8.0 130.0 0.0 OPEN
LINK-3807 JUNCTION-3310 JUNCTION-3311 159.55 8.0 135.0 0.0 OPEN
LINK-3808 JUNCTION-3309 JUNCTION-3312 2130.1 8.0 125.0 0.0 OPEN
LINK-3809 JUNCTION-3312 JUNCTION-3313 592.73 8.0 125.0 0.0 OPEN
LINK-381 JUNCTION-330 JUNCTION-331 40.58 12.0 125.0 0.0 OPEN
LINK-3810 JUNCTION-3313 JUNCTION-3314 851.23 8.0 125.0 0.0 OPEN
LINK-3811 JUNCTION-3314 JUNCTION-3315 231.56 8.0 125.0 0.0 OPEN
LINK-3812 JUNCTION-3315 JUNCTION-3316 63.36 10.0 85.0 0.0 OPEN
LINK-3813 JUNCTION-3316 JUNCTION-3317 2957.12 8.0 125.0 0.0 OPEN
LINK-3814 JUNCTION-3319 JUNCTION-3317 2277.04 12.0 85.0 0.0 OPEN
LINK-3815 JUNCTION-3317 JUNCTION-3318 2961.33 12.0 85.0 0.0 OPEN
LINK-3816 JUNCTION-1095 JUNCTION-1096 1165.47 24.0 120.0 0.0 OPEN
LINK-3817 JUNCTION-1095 JUNCTION-1087 830.19 24.0 120.0 0.0 OPEN
LINK-3818 JUNCTION-3320 JUNCTION-110 386.34 12.0 85.0 0.0 OPEN
LINK-3819 JUNCTION-3321 JUNCTION-133 191.16 10.0 120.0 0.0 OPEN
LINK-382 JUNCTION-331 JUNCTION-332 569.41 12.0 125.0 0.0 OPEN
LINK-3820 JUNCTION-901 JUNCTION-902 177.74 14.0 130.0 0.0 OPEN
LINK-3821 JUNCTION-747 TANK-3357 4008.55 20.0 130.0 0.0 OPEN
LINK-3822 JUNCTION-449 JUNCTION-1594 232.67 20.0 130.0 0.0 OPEN
LINK-3823 JUNCTION-907 JUNCTION-1087 5300.0 24.0 130.0 0.0 OPEN
LINK-3824 JUNCTION-1096 JUNCTION-1101 2000.0 24.0 130.0 0.0 OPEN
LINK-3825 JUNCTION-747 JUNCTION-752 25.81 24.0 130.0 0.0 OPEN
LINK-3826 JUNCTION-1892 JUNCTION-1893 31.73 12.0 130.0 0.0 OPEN
LINK-3827 JUNCTION-1893 JUNCTION-1894 1130.73 12.0 130.0 0.0 OPEN
LINK-3828 JUNCTION-3322 TANK-3351 121.0 12.0 130.0 0.0 OPEN
LINK-383 JUNCTION-1504 JUNCTION-320 996.21 12.0 125.0 0.0 OPEN
LINK-384 JUNCTION-331 JUNCTION-333 1515.73 12.0 130.0 0.0 OPEN
LINK-385 JUNCTION-321 JUNCTION-1502 704.79 12.0 125.0 0.0 OPEN
LINK-386 JUNCTION-267 JUNCTION-335 99.73 36.0 110.0 0.0 OPEN
LINK-387 JUNCTION-335 JUNCTION-336 1054.19 36.0 110.0 0.0 OPEN
LINK-388 JUNCTION-336 JUNCTION-337 543.63 36.0 110.0 0.0 OPEN
LINK-389 JUNCTION-337 JUNCTION-338 1072.29 36.0 95.0 0.0 OPEN
LINK-39 JUNCTION-37 JUNCTION-38 327.65 8.0 130.0 0.0 OPEN
LINK-390 JUNCTION-336 JUNCTION-339 97.87 8.0 130.0 0.0 OPEN
LINK-391 JUNCTION-339 JUNCTION-340 187.35 8.0 130.0 0.0 OPEN
LINK-392 JUNCTION-340 JUNCTION-341 521.7 8.0 130.0 0.0 OPEN
LINK-393 JUNCTION-340 JUNCTION-342 1623.94 8.0 125.0 0.0 OPEN
LINK-394 JUNCTION-342 JUNCTION-343 199.26 8.0 125.0 0.0 OPEN
LINK-395 JUNCTION-342 JUNCTION-344 637.88 8.0 130.0 0.0 OPEN
LINK-396 JUNCTION-342 JUNCTION-292 1225.97 8.0 125.0 0.0 OPEN
LINK-397 JUNCTION-294 JUNCTION-345 117.66 12.0 130.0 0.0 OPEN
LINK-398 JUNCTION-345 JUNCTION-346 331.19 8.0 130.0 0.0 OPEN
LINK-399 JUNCTION-294 JUNCTION-347 233.75 20.0 85.0 0.0 OPEN
LINK-4 JUNCTION-4 JUNCTION-5 534.88 66.0 110.0 0.0 OPEN
LINK-40 JUNCTION-37 JUNCTION-39 288.95 8.0 130.0 0.0 OPEN
LINK-400 JUNCTION-347 JUNCTION-348 186.41 20.0 85.0 0.0 OPEN
LINK-401 JUNCTION-348 JUNCTION-349 616.1 8.0 130.0 0.0 OPEN
LINK-402 JUNCTION-349 JUNCTION-350 430.61 8.0 130.0 0.0 OPEN
LINK-403 JUNCTION-349 JUNCTION-351 491.12 8.0 130.0 0.0 OPEN
LINK-404 JUNCTION-348 JUNCTION-353 406.04 20.0 85.0 0.0 OPEN
LINK-405 JUNCTION-353 JUNCTION-352 27.73 20.0 85.0 0.0 OPEN
LINK-406 JUNCTION-352 JUNCTION-354 656.1 30.0 85.0 0.0 OPEN
LINK-407 JUNCTION-353 JUNCTION-355 749.63 8.0 120.0 0.0 OPEN
LINK-408 JUNCTION-354 JUNCTION-355 59.51 12.0 135.0 0.0 OPEN
LINK-409 JUNCTION-358 JUNCTION-356 427.93 30.0 85.0 0.0 OPEN
LINK-41 JUNCTION-35 JUNCTION-40 1009.78 8.0 130.0 0.0 OPEN
LINK-410 JUNCTION-356 JUNCTION-357 791.06 8.0 130.0 0.0 OPEN
LINK-411 JUNCTION-354 JUNCTION-358 32.85 30.0 85.0 0.0 OPEN
LINK-412 JUNCTION-358 JUNCTION-359 861.92 24.0 110.0 0.0 OPEN
LINK-413 JUNCTION-356 JUNCTION-303 870.26 24.0 85.0 0.0 OPEN
LINK-414 JUNCTION-299 JUNCTION-360 702.75 8.0 120.0 0.0 OPEN
LINK-415 JUNCTION-308 JUNCTION-303 1268.52 24.0 85.0 0.0 OPEN
LINK-416 JUNCTION-216 JUNCTION-361 539.24 24.0 85.0 0.0 OPEN
LINK-417 JUNCTION-361 JUNCTION-362 420.49 24.0 85.0 0.0 OPEN
LINK-418 JUNCTION-361 JUNCTION-363 950.25 12.0 125.0 0.0 OPEN
LINK-419 JUNCTION-363 JUNCTION-364 212.02 12.0 130.0 0.0 OPEN
LINK-42 JUNCTION-14 JUNCTION-41 403.19 8.0 135.0 0.0 OPEN
LINK-420 JUNCTION-364 JUNCTION-365 456.47 12.0 130.0 0.0 OPEN
LINK-421 JUNCTION-365 JUNCTION-366 448.8 12.0 130.0 0.0 OPEN
LINK-422 JUNCTION-366 JUNCTION-367 687.88 8.0 130.0 0.0 OPEN
LINK-423 JUNCTION-366 JUNCTION-368 470.42 12.0 130.0 0.0 OPEN
LINK-424 JUNCTION-368 JUNCTION-219 1302.31 12.0 130.0 0.0 OPEN
LINK-425 JUNCTION-364 JUNCTION-369 192.88 12.0 130.0 0.0 OPEN
LINK-426 JUNCTION-368 JUNCTION-370 306.94 12.0 130.0 0.0 OPEN
LINK-427 JUNCTION-370 JUNCTION-371 362.93 8.0 130.0 0.0 OPEN
LINK-428 JUNCTION-347 JUNCTION-372 946.45 8.0 125.0 0.0 OPEN
LINK-429 JUNCTION-372 JUNCTION-344 191.45 8.0 130.0 0.0 OPEN
LINK-43 JUNCTION-14 JUNCTION-42 617.84 8.0 130.0 0.0 OPEN
LINK-430 JUNCTION-352 JUNCTION-373 751.26 30.0 85.0 0.0 OPEN
LINK-431 JUNCTION-289 JUNCTION-374 246.67 8.0 125.0 0.0 OPEN
LINK-432 JUNCTION-339 JUNCTION-375 861.81 8.0 130.0 0.0 OPEN
LINK-433 JUNCTION-376 JUNCTION-377 465.76 8.0 125.0 0.0 OPEN
LINK-434 JUNCTION-376 JUNCTION-378 496.53 8.0 125.0 0.0 OPEN
LINK-435 JUNCTION-378 JUNCTION-379 246.03 6.0 125.0 0.0 OPEN
LINK-436 JUNCTION-379 JUNCTION-380 514.43 6.0 125.0 0.0 OPEN
LINK-437 JUNCTION-380 JUNCTION-381 287.48 8.0 120.0 0.0 OPEN
LINK-438 JUNCTION-381 JUNCTION-382 198.73 20.0 130.0 0.0 OPEN
LINK-439 JUNCTION-382 JUNCTION-387 227.16 20.0 130.0 0.0 OPEN
LINK-44 JUNCTION-14 JUNCTION-43 297.59 8.0 110.0 0.0 OPEN
LINK-440 JUNCTION-382 JUNCTION-384 154.51 20.0 110.0 0.0 OPEN
LINK-441 JUNCTION-381 JUNCTION-385 125.58 12.0 130.0 0.0 OPEN
LINK-442 JUNCTION-380 JUNCTION-386 106.93 8.0 120.0 0.0 OPEN
LINK-443 JUNCTION-387 JUNCTION-383 34.6 20.0 130.0 0.0 OPEN
LINK-444 JUNCTION-383 JUNCTION-391 480.61 20.0 110.0 0.0 OPEN
LINK-445 JUNCTION-386 JUNCTION-389 278.8 8.0 120.0 0.0 OPEN
LINK-446 JUNCTION-389 JUNCTION-390 554.94 8.0 120.0 0.0 OPEN
LINK-447 JUNCTION-391 JUNCTION-388 476.23 20.0 110.0 0.0 OPEN
LINK-448 JUNCTION-397 JUNCTION-389 248.14 8.0 120.0 0.0 OPEN
LINK-449 JUNCTION-396 JUNCTION-392 522.93 24.0 110.0 0.0 OPEN
LINK-45 JUNCTION-43 JUNCTION-44 548.81 12.0 130.0 0.0 OPEN
LINK-450 JUNCTION-388 JUNCTION-359 603.72 24.0 110.0 0.0 OPEN
LINK-451 JUNCTION-357 JUNCTION-393 760.2 8.0 120.0 0.0 OPEN
LINK-452 JUNCTION-393 JUNCTION-394 138.05 8.0 120.0 0.0 OPEN
LINK-453 JUNCTION-394 JUNCTION-395 43.82 6.0 125.0 0.0 OPEN
LINK-454 JUNCTION-388 JUNCTION-396 309.85 24.0 110.0 0.0 OPEN
LINK-455 JUNCTION-396 JUNCTION-395 39.52 8.0 135.0 0.0 OPEN
LINK-456 JUNCTION-391 JUNCTION-397 33.73 8.0 120.0 0.0 OPEN
LINK-457 JUNCTION-394 JUNCTION-398 374.73 8.0 70.0 0.0 OPEN
LINK-458 JUNCTION-398 JUNCTION-399 490.08 8.0 120.0 0.0 OPEN
LINK-459 JUNCTION-399 JUNCTION-400 310.75 8.0 125.0 0.0 OPEN
LINK-46 JUNCTION-42 JUNCTION-45 393.35 8.0 130.0 0.0 OPEN
LINK-460 JUNCTION-400 JUNCTION-401 862.35 8.0 125.0 0.0 OPEN
LINK-461 JUNCTION-401 JUNCTION-402 501.76 8.0 125.0 0.0 OPEN
LINK-462 JUNCTION-359 JUNCTION-402 376.78 6.0 120.0 0.0 OPEN
LINK-463 JUNCTION-373 JUNCTION-403 363.42 30.0 85.0 0.0 OPEN
LINK-464 JUNCTION-403 JUNCTION-344 626.43 8.0 130.0 0.0 OPEN
LINK-465 JUNCTION-403 JUNCTION-1598 587.98 30.0 85.0 0.0 OPEN
LINK-466 JUNCTION-404 JUNCTION-405 348.49 8.0 120.0 0.0 OPEN
LINK-467 JUNCTION-404 JUNCTION-406 593.86 30.0 85.0 0.0 OPEN
LINK-468 JUNCTION-398 JUNCTION-407 438.09 6.0 120.0 0.0 OPEN
LINK-469 JUNCTION-408 JUNCTION-1529 986.96 8.0 125.0 0.0 OPEN
LINK-47 JUNCTION-42 JUNCTION-46 726.72 8.0 130.0 0.0 OPEN
LINK-470 JUNCTION-408 JUNCTION-409 571.16 8.0 125.0 0.0 OPEN
LINK-471 JUNCTION-1532 JUNCTION-1530 1042.07 8.0 125.0 0.0 OPEN
LINK-472 JUNCTION-406 JUNCTION-411 501.63 8.0 125.0 0.0 OPEN
LINK-473 JUNCTION-406 JUNCTION-412 1223.35 8.0 130.0 0.0 OPEN
LINK-474 JUNCTION-412 JUNCTION-413 694.71 6.0 125.0 0.0 OPEN
LINK-475 JUNCTION-413 JUNCTION-414 521.14 6.0 125.0 0.0 OPEN
LINK-476 JUNCTION-406 JUNCTION-414 283.88 30.0 85.0 0.0 OPEN
LINK-477 JUNCTION-414 JUNCTION-415 28.56 30.0 85.0 0.0 OPEN
LINK-478 JUNCTION-415 JUNCTION-1578 728.41 8.0 130.0 0.0 OPEN
LINK-479 JUNCTION-415 JUNCTION-417 771.61 30.0 85.0 0.0 OPEN
LINK-48 JUNCTION-44 JUNCTION-46 668.71 12.0 130.0 0.0 OPEN
LINK-480 JUNCTION-417 JUNCTION-418 1390.12 8.0 130.0 0.0 OPEN
LINK-481 JUNCTION-417 JUNCTION-416 765.11 8.0 130.0 0.0 OPEN
LINK-482 JUNCTION-416 JUNCTION-419 390.55 8.0 130.0 0.0 OPEN
LINK-483 JUNCTION-417 JUNCTION-420 481.8 30.0 85.0 0.0 OPEN
LINK-484 JUNCTION-420 JUNCTION-421 338.24 8.0 120.0 0.0 OPEN
LINK-485 JUNCTION-421 JUNCTION-422 200.85 8.0 120.0 0.0 OPEN
LINK-486 JUNCTION-421 JUNCTION-423 581.35 8.0 130.0 0.0 OPEN
LINK-487 JUNCTION-420 JUNCTION-424 584.58 30.0 85.0 0.0 OPEN
LINK-488 JUNCTION-424 JUNCTION-423 328.78 12.0 125.0 0.0 OPEN
LINK-489 JUNCTION-423 JUNCTION-425 371.69 12.0 125.0 0.0 OPEN
LINK-49 JUNCTION-32 JUNCTION-47 407.16 12.0 130.0 0.0 OPEN
LINK-490 JUNCTION-509 JUNCTION-426 576.35 12.0 125.0 0.0 OPEN
LINK-491 JUNCTION-453 JUNCTION-427 554.28 12.0 125.0 0.0 OPEN
LINK-492 JUNCTION-427 JUNCTION-428 558.54 12.0 125.0 0.0 OPEN
LINK-493 JUNCTION-428 JUNCTION-418 117.57 8.0 130.0 0.0 OPEN
LINK-494 JUNCTION-418 JUNCTION-429 734.73 8.0 130.0 0.0 OPEN
LINK-495 JUNCTION-429 JUNCTION-430 961.07 8.0 130.0 0.0 OPEN
LINK-496 JUNCTION-375 JUNCTION-430 140.64 8.0 130.0 0.0 OPEN
LINK-497 JUNCTION-430 JUNCTION-431 368.63 8.0 120.0 0.0 OPEN
LINK-498 JUNCTION-430 JUNCTION-432 321.24 8.0 130.0 0.0 OPEN
LINK-499 JUNCTION-432 JUNCTION-338 289.93 36.0 95.0 0.0 OPEN
LINK-5 JUNCTION-4 JUNCTION-6 39.04 12.0 130.0 0.0 OPEN
LINK-50 JUNCTION-47 JUNCTION-48 1103.2 8.0 135.0 0.0 OPEN
LINK-500 JUNCTION-432 JUNCTION-433 106.54 12.0 130.0 0.0 OPEN
LINK-501 JUNCTION-433 JUNCTION-434 225.28 12.0 130.0 0.0 OPEN
LINK-502 JUNCTION-434 JUNCTION-1508 1615.4 16.0 95.0 0.0 OPEN
LINK-503 JUNCTION-435 JUNCTION-333 1174.65 12.0 130.0 0.0 OPEN
LINK-504 JUNCTION-435 JUNCTION-436 633.48 16.0 95.0 0.0 OPEN
LINK-505 JUNCTION-436 JUNCTION-440 426.59 24.0 95.0 0.0 OPEN
LINK-506 JUNCTION-437 JUNCTION-438 916.31 24.0 85.0 0.0 OPEN
LINK-507 JUNCTION-438 JUNCTION-439 562.39 24.0 95.0 0.0 OPEN
LINK-508 JUNCTION-440 JUNCTION-437 42.99 24.0 95.0 0.0 OPEN
LINK-509 JUNCTION-432 JUNCTION-441 826.9 36.0 95.0 0.0 OPEN
LINK-51 JUNCTION-32 JUNCTION-49 282.58 12.0 135.0 0.0 OPEN
LINK-510 JUNCTION-441 JUNCTION-442 429.33 8.0 125.0 0.0 OPEN
LINK-511 JUNCTION-442 JUNCTION-443 220.93 12.0 125.0 0.0 OPEN
LINK-512 JUNCTION-441 JUNCTION-444 2782.34 36.0 95.0 0.0 OPEN
LINK-513 JUNCTION-443 JUNCTION-445 324.53 8.0 85.0 0.0 OPEN
LINK-514 JUNCTION-445 JUNCTION-446 604.37 8.0 125.0 0.0 OPEN
LINK-515 JUNCTION-443 JUNCTION-447 65.79 12.0 125.0 0.0 OPEN
LINK-516 JUNCTION-447 JUNCTION-450 245.04 12.0 125.0 0.0 OPEN
LINK-517 JUNCTION-447 JUNCTION-1469 1630.35 12.0 125.0 0.0 OPEN
LINK-518 JUNCTION-444 JUNCTION-449 1981.58 36.0 85.0 0.0 OPEN
LINK-519 JUNCTION-450 JUNCTION-428 87.48 12.0 125.0 0.0 OPEN
LINK-52 JUNCTION-49 JUNCTION-48 448.89 8.0 135.0 0.0 OPEN
LINK-520 JUNCTION-450 JUNCTION-451 695.28 8.0 120.0 0.0 OPEN
LINK-521 JUNCTION-451 JUNCTION-452 180.35 6.0 120.0 0.0 OPEN
LINK-522 JUNCTION-424 JUNCTION-453 458.94 12.0 125.0 0.0 OPEN
LINK-523 JUNCTION-453 JUNCTION-452 667.21 6.0 120.0 0.0 OPEN
LINK-524 JUNCTION-426 JUNCTION-454 130.12 12.0 125.0 0.0 OPEN
LINK-525 JUNCTION-454 JUNCTION-455 739.37 8.0 130.0 0.0 OPEN
LINK-526 JUNCTION-454 JUNCTION-456 366.58 12.0 125.0 0.0 OPEN
LINK-527 JUNCTION-456 JUNCTION-457 22.56 8.0 120.0 0.0 OPEN
LINK-528 JUNCTION-457 JUNCTION-458 280.75 8.0 120.0 0.0 OPEN
LINK-529 JUNCTION-458 JUNCTION-459 906.51 8.0 120.0 0.0 OPEN
LINK-53 JUNCTION-29 JUNCTION-50 219.06 12.0 130.0 0.0 OPEN
LINK-530 JUNCTION-459 JUNCTION-410 420.01 8.0 125.0 0.0 OPEN
LINK-531 JUNCTION-458 JUNCTION-460 964.05 8.0 135.0 0.0 OPEN
LINK-532 JUNCTION-460 JUNCTION-461 244.22 8.0 125.0 0.0 OPEN
LINK-533 JUNCTION-460 JUNCTION-462 279.1 8.0 130.0 0.0 OPEN
LINK-534 JUNCTION-462 JUNCTION-463 323.44 8.0 125.0 0.0 OPEN
LINK-535 JUNCTION-463 JUNCTION-457 643.59 8.0 120.0 0.0 OPEN
LINK-536 JUNCTION-424 JUNCTION-464 894.08 30.0 85.0 0.0 OPEN
LINK-537 JUNCTION-464 JUNCTION-465 655.37 8.0 130.0 0.0 OPEN
LINK-538 JUNCTION-465 JUNCTION-466 223.78 8.0 130.0 0.0 OPEN
LINK-539 JUNCTION-464 JUNCTION-467 555.02 30.0 85.0 0.0 OPEN
LINK-54 JUNCTION-50 JUNCTION-51 333.6 12.0 130.0 0.0 OPEN
LINK-540 JUNCTION-467 JUNCTION-469 693.24 30.0 85.0 0.0 OPEN
LINK-541 JUNCTION-469 JUNCTION-468 241.51 30.0 85.0 0.0 OPEN
LINK-542 JUNCTION-444 JUNCTION-468 179.04 30.0 95.0 0.0 OPEN
LINK-543 JUNCTION-468 JUNCTION-448 49.4 12.0 125.0 0.0 OPEN
LINK-544 JUNCTION-448 JUNCTION-470 986.72 12.0 125.0 0.0 OPEN
LINK-545 JUNCTION-467 JUNCTION-471 295.78 30.0 85.0 0.0 OPEN
LINK-546 JUNCTION-471 JUNCTION-472 96.63 8.0 125.0 0.0 OPEN
LINK-547 JUNCTION-1468 JUNCTION-473 1918.41 8.0 125.0 0.0 OPEN
LINK-548 JUNCTION-471 JUNCTION-473 1038.93 30.0 85.0 0.0 OPEN
LINK-549 JUNCTION-473 JUNCTION-474 489.54 30.0 85.0 0.0 OPEN
LINK-55 JUNCTION-51 JUNCTION-52 1008.38 12.0 130.0 0.0 OPEN
LINK-550 JUNCTION-474 JUNCTION-1460 843.2 12.0 130.0 0.0 OPEN
LINK-551 JUNCTION-1461 JUNCTION-477 582.23 30.0 85.0 0.0 OPEN
LINK-552 JUNCTION-477 JUNCTION-476 277.11 30.0 85.0 0.0 OPEN
LINK-553 JUNCTION-477 JUNCTION-478 446.75 8.0 125.0 0.0 OPEN
LINK-554 JUNCTION-478 JUNCTION-479 1108.64 4.0 120.0 0.0 OPEN
LINK-555 JUNCTION-479 JUNCTION-480 236.7 6.0 135.0 0.0 OPEN
LINK-556 JUNCTION-480 JUNCTION-481 1302.21 8.0 120.0 0.0 OPEN
LINK-557 JUNCTION-476 JUNCTION-482 509.36 8.0 130.0 0.0 OPEN
LINK-558 JUNCTION-482 JUNCTION-483 424.07 8.0 130.0 0.0 OPEN
LINK-559 JUNCTION-483 JUNCTION-484 357.68 8.0 125.0 0.0 OPEN
LINK-56 JUNCTION-52 JUNCTION-53 352.85 8.0 130.0 0.0 OPEN
LINK-560 JUNCTION-484 JUNCTION-485 465.46 12.0 130.0 0.0 OPEN
LINK-561 JUNCTION-476 JUNCTION-486 432.08 30.0 85.0 0.0 OPEN
LINK-562 JUNCTION-475 JUNCTION-487 491.89 12.0 130.0 0.0 OPEN
LINK-563 JUNCTION-487 JUNCTION-488 281.47 8.0 130.0 0.0 OPEN
LINK-564 JUNCTION-487 JUNCTION-489 410.97 8.0 130.0 0.0 OPEN
LINK-565 JUNCTION-488 JUNCTION-490 608.57 8.0 125.0 0.0 OPEN
LINK-566 JUNCTION-490 JUNCTION-491 884.07 12.0 125.0 0.0 OPEN
LINK-567 JUNCTION-491 JUNCTION-492 679.86 8.0 130.0 0.0 OPEN
LINK-568 JUNCTION-1467 JUNCTION-493 155.9 8.0 130.0 0.0 OPEN
LINK-569 JUNCTION-493 JUNCTION-494 61.31 8.0 125.0 0.0 OPEN
LINK-57 JUNCTION-52 JUNCTION-54 1534.12 8.0 130.0 0.0 OPEN
LINK-570 JUNCTION-494 JUNCTION-495 35.21 8.0 125.0 0.0 OPEN
LINK-571 JUNCTION-495 JUNCTION-496 790.04 8.0 130.0 0.0 OPEN
LINK-572 JUNCTION-496 JUNCTION-495 635.04 8.0 130.0 0.0 OPEN
LINK-573 JUNCTION-494 JUNCTION-497 500.88 8.0 125.0 0.0 OPEN
LINK-574 JUNCTION-497 JUNCTION-498 613.24 8.0 125.0 0.0 OPEN
LINK-575 JUNCTION-490 JUNCTION-499 264.05 12.0 125.0 0.0 OPEN
LINK-576 JUNCTION-500 JUNCTION-498 33.06 6.0 85.0 0.0 OPEN
LINK-577 JUNCTION-500 JUNCTION-501 753.85 12.0 120.0 0.0 OPEN
LINK-578 JUNCTION-501 JUNCTION-499 337.91 12.0 120.0 0.0 OPEN
LINK-579 JUNCTION-501 JUNCTION-502 1018.44 8.0 125.0 0.0 OPEN
LINK-58 JUNCTION-56 JUNCTION-55 2765.91 24.0 135.0 0.0 OPEN
LINK-580 JUNCTION-499 JUNCTION-503 512.82 12.0 120.0 0.0 OPEN
LINK-581 JUNCTION-524 JUNCTION-504 612.19 12.0 120.0 0.0 OPEN
LINK-582 JUNCTION-504 JUNCTION-505 141.43 12.0 120.0 0.0 OPEN
LINK-583 JUNCTION-505 JUNCTION-506 777.44 12.0 125.0 0.0 OPEN
LINK-584 JUNCTION-506 JUNCTION-507 193.58 8.0 125.0 0.0 OPEN
LINK-585 JUNCTION-507 JUNCTION-508 679.36 8.0 130.0 0.0 OPEN
LINK-586 JUNCTION-425 JUNCTION-509 277.71 12.0 125.0 0.0 OPEN
LINK-587 JUNCTION-509 JUNCTION-508 141.9 8.0 135.0 0.0 OPEN
LINK-588 JUNCTION-505 JUNCTION-456 543.74 12.0 125.0 0.0 OPEN
LINK-589 JUNCTION-462 JUNCTION-510 733.21 8.0 125.0 0.0 OPEN
LINK-59 JUNCTION-54 JUNCTION-56 91.67 12.0 130.0 0.0 OPEN
LINK-590 JUNCTION-462 JUNCTION-511 365.16 8.0 130.0 0.0 OPEN
LINK-591 JUNCTION-510 JUNCTION-512 364.01 8.0 125.0 0.0 OPEN
LINK-592 JUNCTION-1466 JUNCTION-513 917.1 12.0 120.0 0.0 OPEN
LINK-593 JUNCTION-513 JUNCTION-514 154.75 8.0 120.0 0.0 OPEN
LINK-594 JUNCTION-514 JUNCTION-515 140.34 8.0 120.0 0.0 OPEN
LINK-595 JUNCTION-1465 JUNCTION-516 693.84 8.0 120.0 0.0 OPEN
LINK-596 JUNCTION-516 JUNCTION-517 68.82 6.0 120.0 0.0 OPEN
LINK-597 JUNCTION-517 JUNCTION-518 114.16 8.0 125.0 0.0 OPEN
LINK-598 JUNCTION-513 JUNCTION-519 1002.53 12.0 120.0 0.0 OPEN
LINK-599 JUNCTION-512 JUNCTION-520 265.16 12.0 120.0 0.0 OPEN
LINK-6 JUNCTION-6 JUNCTION-7 595.8 12.0 130.0 0.0 OPEN
LINK-60 JUNCTION-56 JUNCTION-57 242.14 8.0 70.0 0.0 OPEN
LINK-600 JUNCTION-520 JUNCTION-521 567.73 8.0 130.0 0.0 OPEN
LINK-601 JUNCTION-1464 JUNCTION-522 905.84 12.0 120.0 0.0 OPEN
LINK-602 JUNCTION-522 JUNCTION-523 339.09 8.0 125.0 0.0 OPEN
LINK-603 JUNCTION-522 JUNCTION-504 868.83 12.0 120.0 0.0 OPEN
LINK-604 JUNCTION-500 JUNCTION-524 225.17 12.0 120.0 0.0 OPEN
LINK-605 JUNCTION-524 JUNCTION-525 793.68 8.0 130.0 0.0 OPEN
LINK-606 JUNCTION-525 JUNCTION-526 393.87 8.0 125.0 0.0 OPEN
LINK-607 JUNCTION-1463 JUNCTION-527 566.34 8.0 130.0 0.0 OPEN
LINK-608 JUNCTION-526 JUNCTION-528 158.57 8.0 125.0 0.0 OPEN
LINK-609 JUNCTION-484 JUNCTION-529 225.38 12.0 125.0 0.0 OPEN
LINK-61 JUNCTION-57 JUNCTION-58 207.63 10.0 70.0 0.0 OPEN
LINK-610 JUNCTION-529 JUNCTION-530 107.87 12.0 125.0 0.0 OPEN
LINK-611 JUNCTION-486 JUNCTION-531 285.51 30.0 85.0 0.0 OPEN
LINK-612 JUNCTION-530 JUNCTION-531 250.62 12.0 125.0 0.0 OPEN
LINK-613 JUNCTION-530 JUNCTION-532 540.58 8.0 125.0 0.0 OPEN
LINK-614 JUNCTION-532 JUNCTION-533 188.96 8.0 125.0 0.0 OPEN
LINK-615 JUNCTION-533 JUNCTION-534 518.66 8.0 125.0 0.0 OPEN
LINK-616 JUNCTION-534 JUNCTION-536 315.2 12.0 125.0 0.0 OPEN
LINK-617 JUNCTION-536 JUNCTION-535 140.28 12.0 125.0 0.0 OPEN
LINK-618 JUNCTION-535 JUNCTION-537 788.89 8.0 125.0 0.0 OPEN
LINK-619 JUNCTION-534 JUNCTION-538 258.92 12.0 125.0 0.0 OPEN
LINK-62 JUNCTION-58 JUNCTION-59 136.38 8.0 70.0 0.0 OPEN
LINK-620 JUNCTION-538 JUNCTION-539 574.75 18.0 85.0 0.0 OPEN
LINK-621 JUNCTION-539 JUNCTION-531 746.74 30.0 85.0 0.0 OPEN
LINK-622 JUNCTION-531 JUNCTION-540 309.82 12.0 125.0 0.0 OPEN
LINK-623 JUNCTION-540 JUNCTION-541 127.75 8.0 125.0 0.0 OPEN
LINK-624 JUNCTION-541 JUNCTION-542 1741.43 8.0 130.0 0.0 OPEN
LINK-625 JUNCTION-542 JUNCTION-543 821.06 8.0 125.0 0.0 OPEN
LINK-626 JUNCTION-543 JUNCTION-540 1393.98 12.0 125.0 0.0 OPEN
LINK-627 JUNCTION-539 JUNCTION-544 1046.92 24.0 85.0 0.0 OPEN
LINK-628 JUNCTION-534 JUNCTION-545 390.13 8.0 125.0 0.0 OPEN
LINK-629 JUNCTION-545 JUNCTION-546 1227.2 8.0 125.0 0.0 OPEN
LINK-63 JUNCTION-59 JUNCTION-60 403.49 8.0 70.0 0.0 OPEN
LINK-630 JUNCTION-546 JUNCTION-547 326.7 12.0 130.0 0.0 OPEN
LINK-631 JUNCTION-547 JUNCTION-548 155.35 12.0 130.0 0.0 OPEN
LINK-632 JUNCTION-538 JUNCTION-544 493.21 18.0 85.0 0.0 OPEN
LINK-633 JUNCTION-544 JUNCTION-549 522.29 30.0 85.0 0.0 OPEN
LINK-634 JUNCTION-549 JUNCTION-550 1325.33 20.0 130.0 0.0 OPEN
LINK-635 JUNCTION-549 JUNCTION-551 62.61 30.0 85.0 0.0 OPEN
LINK-636 JUNCTION-551 JUNCTION-552 1008.76 24.0 85.0 0.0 OPEN
LINK-637 JUNCTION-552 JUNCTION-553 284.43 24.0 85.0 0.0 OPEN
LINK-638 JUNCTION-552 JUNCTION-554 327.21 12.0 125.0 0.0 OPEN
LINK-639 JUNCTION-551 JUNCTION-555 679.43 8.0 125.0 0.0 OPEN
LINK-64 JUNCTION-60 JUNCTION-61 550.58 8.0 70.0 0.0 OPEN
LINK-640 JUNCTION-555 JUNCTION-556 175.33 8.0 125.0 0.0 OPEN
LINK-641 JUNCTION-556 JUNCTION-557 594.3 8.0 125.0 0.0 OPEN
LINK-642 JUNCTION-557 JUNCTION-558 317.28 8.0 125.0 0.0 OPEN
LINK-643 JUNCTION-538 JUNCTION-559 170.46 12.0 125.0 0.0 OPEN
LINK-644 JUNCTION-1454 JUNCTION-1443 1213.16 10.0 125.0 0.0 OPEN
LINK-645 JUNCTION-1449 JUNCTION-561 1380.31 24.0 85.0 0.0 OPEN
LINK-646 JUNCTION-555 JUNCTION-1450 856.22 8.0 125.0 0.0 OPEN
LINK-647 JUNCTION-555 JUNCTION-563 336.61 8.0 125.0 0.0 OPEN
LINK-648 JUNCTION-1445 JUNCTION-564 141.48 8.0 125.0 0.0 OPEN
LINK-649 JUNCTION-564 JUNCTION-565 119.63 8.0 125.0 0.0 OPEN
LINK-65 JUNCTION-61 JUNCTION-62 294.6 8.0 135.0 0.0 OPEN
LINK-650 JUNCTION-565 JUNCTION-566 155.38 8.0 125.0 0.0 OPEN
LINK-651 JUNCTION-566 JUNCTION-1455 401.86 8.0 125.0 0.0 OPEN
LINK-652 JUNCTION-565 JUNCTION-568 563.33 8.0 125.0 0.0 OPEN
LINK-653 JUNCTION-568 JUNCTION-569 366.61 12.0 125.0 0.0 OPEN
LINK-654 JUNCTION-565 JUNCTION-570 102.09 8.0 125.0 0.0 OPEN
LINK-655 JUNCTION-570 JUNCTION-571 991.24 8.0 125.0 0.0 OPEN
LINK-656 JUNCTION-571 JUNCTION-572 802.76 12.0 125.0 0.0 OPEN
LINK-657 JUNCTION-572 JUNCTION-568 377.34 12.0 125.0 0.0 OPEN
LINK-658 JUNCTION-571 JUNCTION-573 464.56 12.0 125.0 0.0 OPEN
LINK-659 JUNCTION-573 JUNCTION-574 232.56 12.0 125.0 0.0 OPEN
LINK-66 JUNCTION-62 JUNCTION-63 370.99 8.0 70.0 0.0 OPEN
LINK-660 JUNCTION-574 JUNCTION-575 421.46 12.0 125.0 0.0 OPEN
LINK-661 JUNCTION-1441 JUNCTION-576 853.39 8.0 125.0 0.0 OPEN
LINK-662 JUNCTION-576 JUNCTION-577 342.25 8.0 130.0 0.0 OPEN
LINK-663 JUNCTION-1580 JUNCTION-578 588.07 12.0 125.0 0.0 OPEN
LINK-664 JUNCTION-578 JUNCTION-579 264.14 12.0 125.0 0.0 OPEN
LINK-665 JUNCTION-579 JUNCTION-560 853.79 12.0 125.0 0.0 OPEN
LINK-666 JUNCTION-560 JUNCTION-1588 436.36 12.0 125.0 0.0 OPEN
LINK-667 JUNCTION-561 JUNCTION-584 614.96 12.0 125.0 0.0 OPEN
LINK-668 JUNCTION-562 JUNCTION-1440 1136.3 8.0 125.0 0.0 OPEN
LINK-669 JUNCTION-580 JUNCTION-581 402.73 8.0 125.0 0.0 OPEN
LINK-67 JUNCTION-63 JUNCTION-64 150.22 8.0 120.0 0.0 OPEN
LINK-670 JUNCTION-562 JUNCTION-575 298.73 12.0 125.0 0.0 OPEN
LINK-671 JUNCTION-575 JUNCTION-582 380.77 12.0 125.0 0.0 OPEN
LINK-672 JUNCTION-582 JUNCTION-581 141.65 12.0 125.0 0.0 OPEN
LINK-673 JUNCTION-582 JUNCTION-583 61.71 8.0 130.0 0.0 OPEN
LINK-674 JUNCTION-584 JUNCTION-562 350.72 12.0 125.0 0.0 OPEN
LINK-675 JUNCTION-1442 JUNCTION-585 611.29 8.0 125.0 0.0 OPEN
LINK-676 JUNCTION-585 JUNCTION-561 517.4 20.0 85.0 0.0 OPEN
LINK-677 JUNCTION-585 JUNCTION-586 308.73 20.0 85.0 0.0 OPEN
LINK-678 JUNCTION-586 JUNCTION-587 111.46 12.0 85.0 0.0 OPEN
LINK-679 JUNCTION-587 JUNCTION-588 301.24 12.0 85.0 0.0 OPEN
LINK-68 JUNCTION-64 JUNCTION-65 229.33 8.0 120.0 0.0 OPEN
LINK-680 JUNCTION-588 JUNCTION-589 212.86 12.0 85.0 0.0 OPEN
LINK-681 JUNCTION-588 JUNCTION-590 389.44 8.0 85.0 0.0 OPEN
LINK-682 JUNCTION-1457 JUNCTION-591 567.48 12.0 130.0 0.0 OPEN
LINK-683 JUNCTION-591 JUNCTION-592 1048.64 12.0 125.0 0.0 OPEN
LINK-684 JUNCTION-592 JUNCTION-593 1094.29 8.0 120.0 0.0 OPEN
LINK-685 JUNCTION-592 JUNCTION-594 618.56 12.0 125.0 0.0 OPEN
LINK-686 JUNCTION-594 JUNCTION-578 199.54 12.0 125.0 0.0 OPEN
LINK-687 JUNCTION-594 JUNCTION-595 245.9 12.0 130.0 0.0 OPEN
LINK-688 JUNCTION-595 JUNCTION-596 512.98 12.0 130.0 0.0 OPEN
LINK-689 JUNCTION-596 JUNCTION-597 153.03 12.0 130.0 0.0 OPEN
LINK-69 JUNCTION-65 JUNCTION-66 447.07 8.0 70.0 0.0 OPEN
LINK-690 JUNCTION-597 JUNCTION-598 804.4 12.0 130.0 0.0 OPEN
LINK-691 JUNCTION-598 JUNCTION-599 601.17 8.0 130.0 0.0 OPEN
LINK-692 JUNCTION-599 JUNCTION-600 28.51 8.0 125.0 0.0 OPEN
LINK-693 JUNCTION-600 JUNCTION-601 293.62 8.0 125.0 0.0 OPEN
LINK-694 JUNCTION-600 JUNCTION-602 648.09 8.0 125.0 0.0 OPEN
LINK-695 JUNCTION-602 JUNCTION-603 347.51 8.0 125.0 0.0 OPEN
LINK-696 JUNCTION-603 JUNCTION-604 287.39 8.0 125.0 0.0 OPEN
LINK-697 JUNCTION-578 JUNCTION-605 2403.23 12.0 125.0 0.0 OPEN
LINK-698 JUNCTION-579 JUNCTION-606 394.26 8.0 125.0 0.0 OPEN
LINK-699 JUNCTION-606 JUNCTION-607 249.57 8.0 125.0 0.0 OPEN
LINK-7 JUNCTION-7 JUNCTION-8 660.43 12.0 135.0 0.0 OPEN
LINK-70 JUNCTION-55 JUNCTION-67 1712.86 24.0 135.0 0.0 OPEN
LINK-700 JUNCTION-606 JUNCTION-608 585.52 8.0 125.0 0.0 OPEN
LINK-701 JUNCTION-609 JUNCTION-610 403.69 8.0 125.0 0.0 OPEN
LINK-702 JUNCTION-610 JUNCTION-611 663.33 8.0 130.0 0.0 OPEN
LINK-703 JUNCTION-611 JUNCTION-612 261.96 8.0 130.0 0.0 OPEN
LINK-704 JUNCTION-611 JUNCTION-613 293.32 8.0 130.0 0.0 OPEN
LINK-705 JUNCTION-613 JUNCTION-614 265.05 8.0 130.0 0.0 OPEN
LINK-706 JUNCTION-613 JUNCTION-615 287.38 8.0 130.0 0.0 OPEN
LINK-707 JUNCTION-615 JUNCTION-616 355.27 8.0 130.0 0.0 OPEN
LINK-708 JUNCTION-616 JUNCTION-605 871.12 12.0 130.0 0.0 OPEN
LINK-709 JUNCTION-605 JUNCTION-1430 705.23 12.0 125.0 0.0 OPEN
LINK-71 JUNCTION-66 JUNCTION-68 1556.92 8.0 70.0 0.0 OPEN
LINK-710 JUNCTION-598 JUNCTION-618 523.36 12.0 130.0 0.0 OPEN
LINK-711 JUNCTION-618 JUNCTION-1429 380.23 12.0 130.0 0.0 OPEN
LINK-712 JUNCTION-619 JUNCTION-620 534.78 12.0 130.0 0.0 OPEN
LINK-713 JUNCTION-620 JUNCTION-621 13.94 12.0 130.0 0.0 OPEN
LINK-714 JUNCTION-621 JUNCTION-617 159.54 12.0 125.0 0.0 OPEN
LINK-715 JUNCTION-621 JUNCTION-622 404.23 12.0 130.0 0.0 OPEN
LINK-716 JUNCTION-599 JUNCTION-623 165.42 8.0 120.0 0.0 OPEN
LINK-717 JUNCTION-623 JUNCTION-624 191.18 8.0 130.0 0.0 OPEN
LINK-718 JUNCTION-624 JUNCTION-625 201.43 8.0 130.0 0.0 OPEN
LINK-719 JUNCTION-625 JUNCTION-626 469.68 8.0 130.0 0.0 OPEN
LINK-72 JUNCTION-68 JUNCTION-67 27.51 8.0 70.0 0.0 OPEN
LINK-720 JUNCTION-626 JUNCTION-627 185.84 8.0 130.0 0.0 OPEN
LINK-721 JUNCTION-602 JUNCTION-628 560.61 8.0 125.0 0.0 OPEN
LINK-722 JUNCTION-602 JUNCTION-629 410.33 8.0 125.0 0.0 OPEN
LINK-723 JUNCTION-586 JUNCTION-630 889.48 20.0 85.0 0.0 OPEN
LINK-724 JUNCTION-630 JUNCTION-631 662.65 8.0 130.0 0.0 OPEN
LINK-725 JUNCTION-632 JUNCTION-1433 392.31 20.0 85.0 0.0 OPEN
LINK-726 JUNCTION-632 JUNCTION-633 1572.94 20.0 85.0 0.0 OPEN
LINK-727 JUNCTION-1434 JUNCTION-634 640.59 20.0 85.0 0.0 OPEN
LINK-728 JUNCTION-633 JUNCTION-635 707.39 8.0 125.0 0.0 OPEN
LINK-729 JUNCTION-635 JUNCTION-636 131.21 8.0 125.0 0.0 OPEN
LINK-73 JUNCTION-67 JUNCTION-69 374.85 8.0 70.0 0.0 OPEN
LINK-730 JUNCTION-636 JUNCTION-632 623.77 8.0 125.0 0.0 OPEN
LINK-731 JUNCTION-1435 JUNCTION-1437 936.51 8.0 125.0 0.0 OPEN
LINK-732 JUNCTION-637 JUNCTION-638 116.86 8.0 125.0 0.0 OPEN
LINK-733 JUNCTION-637 JUNCTION-639 603.16 8.0 125.0 0.0 OPEN
LINK-734 JUNCTION-639 JUNCTION-640 90.49 8.0 85.0 0.0 OPEN
LINK-735 JUNCTION-640 JUNCTION-635 425.21 8.0 125.0 0.0 OPEN
LINK-736 JUNCTION-669 JUNCTION-641 1280.33 8.0 125.0 0.0 OPEN
LINK-737 JUNCTION-641 JUNCTION-642 396.16 8.0 130.0 0.0 OPEN
LINK-738 JUNCTION-642 JUNCTION-643 393.25 8.0 125.0 0.0 OPEN
LINK-739 JUNCTION-643 JUNCTION-644 561.39 8.0 130.0 0.0 OPEN
LINK-74 JUNCTION-69 JUNCTION-70 315.66 8.0 85.0 0.0 OPEN
LINK-740 JUNCTION-644 JUNCTION-645 209.65 8.0 130.0 0.0 OPEN
LINK-741 JUNCTION-645 JUNCTION-646 106.08 8.0 130.0 0.0 OPEN
LINK-742 JUNCTION-646 JUNCTION-1431 619.01 8.0 130.0 0.0 OPEN
LINK-743 JUNCTION-646 JUNCTION-648 383.37 8.0 130.0 0.0 OPEN
LINK-744 JUNCTION-648 JUNCTION-649 202.39 8.0 130.0 0.0 OPEN
LINK-745 JUNCTION-656 JUNCTION-650 569.72 12.0 125.0 0.0 OPEN
LINK-746 JUNCTION-650 JUNCTION-651 298.63 8.0 130.0 0.0 OPEN
LINK-747 JUNCTION-651 JUNCTION-643 494.54 8.0 130.0 0.0 OPEN
LINK-748 JUNCTION-643 JUNCTION-652 320.0 8.0 125.0 0.0 OPEN
LINK-749 JUNCTION-652 JUNCTION-653 1228.57 8.0 125.0 0.0 OPEN
LINK-75 JUNCTION-70 JUNCTION-71 269.05 8.0 70.0 0.0 OPEN
LINK-750 JUNCTION-652 JUNCTION-654 295.5 8.0 125.0 0.0 OPEN
LINK-751 JUNCTION-654 JUNCTION-655 368.08 8.0 125.0 0.0 OPEN
LINK-752 JUNCTION-617 JUNCTION-656 167.07 12.0 125.0 0.0 OPEN
LINK-753 JUNCTION-656 JUNCTION-644 786.57 8.0 130.0 0.0 OPEN
LINK-754 JUNCTION-650 JUNCTION-657 517.1 12.0 125.0 0.0 OPEN
LINK-755 JUNCTION-657 JUNCTION-658 486.47 12.0 125.0 0.0 OPEN
LINK-756 JUNCTION-658 JUNCTION-659 372.3 8.0 125.0 0.0 OPEN
LINK-757 JUNCTION-658 JUNCTION-1414 635.5 12.0 125.0 0.0 OPEN
LINK-758 JUNCTION-659 JUNCTION-661 122.03 6.0 85.0 0.0 OPEN
LINK-759 JUNCTION-661 JUNCTION-655 295.92 8.0 125.0 0.0 OPEN
LINK-76 JUNCTION-71 JUNCTION-72 305.59 10.0 70.0 0.0 OPEN
LINK-760 JUNCTION-655 JUNCTION-653 763.35 8.0 125.0 0.0 OPEN
LINK-761 JUNCTION-653 JUNCTION-662 710.25 8.0 125.0 0.0 OPEN
LINK-762 JUNCTION-662 JUNCTION-663 314.01 8.0 125.0 0.0 OPEN
LINK-763 JUNCTION-663 JUNCTION-664 817.97 8.0 125.0 0.0 OPEN
LINK-764 JUNCTION-664 JUNCTION-665 127.53 8.0 125.0 0.0 OPEN
LINK-765 JUNCTION-665 JUNCTION-666 336.55 8.0 125.0 0.0 OPEN
LINK-766 JUNCTION-664 JUNCTION-1439 287.0 8.0 85.0 0.0 OPEN
LINK-767 JUNCTION-667 JUNCTION-634 142.16 8.0 85.0 0.0 OPEN
LINK-768 JUNCTION-634 JUNCTION-668 778.88 20.0 85.0 0.0 OPEN
LINK-769 JUNCTION-633 JUNCTION-669 418.99 8.0 125.0 0.0 OPEN
LINK-77 JUNCTION-72 JUNCTION-73 149.48 10.0 70.0 0.0 OPEN
LINK-770 JUNCTION-669 JUNCTION-667 292.76 8.0 125.0 0.0 OPEN
LINK-771 JUNCTION-622 JUNCTION-670 944.92 8.0 125.0 0.0 OPEN
LINK-772 JUNCTION-670 JUNCTION-671 312.29 8.0 125.0 0.0 OPEN
LINK-773 JUNCTION-622 JUNCTION-672 1029.05 12.0 130.0 0.0 OPEN
LINK-774 JUNCTION-672 JUNCTION-673 708.17 12.0 120.0 0.0 OPEN
LINK-775 JUNCTION-672 JUNCTION-674 774.93 12.0 130.0 0.0 OPEN
LINK-776 JUNCTION-674 JUNCTION-675 643.97 12.0 125.0 0.0 OPEN
LINK-777 JUNCTION-660 JUNCTION-675 176.71 12.0 125.0 0.0 OPEN
LINK-778 JUNCTION-660 JUNCTION-676 805.16 20.0 130.0 0.0 OPEN
LINK-779 JUNCTION-676 JUNCTION-677 965.88 8.0 130.0 0.0 OPEN
LINK-78 JUNCTION-73 JUNCTION-74 2491.94 8.0 70.0 0.0 OPEN
LINK-780 JUNCTION-677 JUNCTION-678 329.92 8.0 130.0 0.0 OPEN
LINK-781 JUNCTION-678 JUNCTION-679 464.33 8.0 130.0 0.0 OPEN
LINK-782 JUNCTION-677 JUNCTION-1451 312.7 8.0 130.0 0.0 OPEN
LINK-783 JUNCTION-678 JUNCTION-681 355.76 8.0 130.0 0.0 OPEN
LINK-784 JUNCTION-676 JUNCTION-681 886.04 20.0 130.0 0.0 OPEN
LINK-785 JUNCTION-681 JUNCTION-1438 497.44 8.0 125.0 0.0 OPEN
LINK-786 JUNCTION-682 JUNCTION-683 288.92 8.0 125.0 0.0 OPEN
LINK-787 JUNCTION-683 JUNCTION-655 762.52 8.0 125.0 0.0 OPEN
LINK-788 JUNCTION-683 JUNCTION-684 395.13 8.0 130.0 0.0 OPEN
LINK-789 JUNCTION-675 JUNCTION-685 143.85 12.0 125.0 0.0 OPEN
LINK-79 JUNCTION-70 JUNCTION-75 783.55 8.0 125.0 0.0 OPEN
LINK-790 JUNCTION-685 JUNCTION-686 2047.29 8.0 125.0 0.0 OPEN
LINK-791 JUNCTION-673 JUNCTION-687 131.77 12.0 125.0 0.0 OPEN
LINK-792 JUNCTION-686 JUNCTION-687 418.99 12.0 125.0 0.0 OPEN
LINK-793 JUNCTION-687 JUNCTION-688 1030.38 8.0 125.0 0.0 OPEN
LINK-794 JUNCTION-688 JUNCTION-689 690.76 8.0 125.0 0.0 OPEN
LINK-795 JUNCTION-686 JUNCTION-689 230.68 12.0 125.0 0.0 OPEN
LINK-796 JUNCTION-1428 JUNCTION-690 503.84 12.0 130.0 0.0 OPEN
LINK-797 JUNCTION-1417 JUNCTION-691 243.53 12.0 130.0 0.0 OPEN
LINK-798 JUNCTION-691 JUNCTION-1418 523.09 12.0 130.0 0.0 OPEN
LINK-799 JUNCTION-692 JUNCTION-693 893.62 8.0 125.0 0.0 OPEN
LINK-8 JUNCTION-5 JUNCTION-9 832.13 66.0 110.0 0.0 OPEN
LINK-80 JUNCTION-50 JUNCTION-76 313.5 12.0 130.0 0.0 OPEN
LINK-800 JUNCTION-693 JUNCTION-694 429.03 8.0 125.0 0.0 OPEN
LINK-801 JUNCTION-692 JUNCTION-694 175.78 12.0 125.0 0.0 OPEN
LINK-802 JUNCTION-694 JUNCTION-695 273.61 12.0 125.0 0.0 OPEN
LINK-803 JUNCTION-695 JUNCTION-696 636.32 8.0 130.0 0.0 OPEN
LINK-804 JUNCTION-696 JUNCTION-697 654.47 8.0 130.0 0.0 OPEN
LINK-805 JUNCTION-697 JUNCTION-698 153.59 8.0 130.0 0.0 OPEN
LINK-806 JUNCTION-697 JUNCTION-699 508.74 8.0 130.0 0.0 OPEN
LINK-807 JUNCTION-695 JUNCTION-700 210.55 12.0 125.0 0.0 OPEN
LINK-808 JUNCTION-700 JUNCTION-1420 449.02 12.0 125.0 0.0 OPEN
LINK-809 JUNCTION-1421 JUNCTION-701 832.67 12.0 125.0 0.0 OPEN
LINK-81 JUNCTION-76 JUNCTION-77 291.12 12.0 130.0 0.0 OPEN
LINK-810 JUNCTION-685 JUNCTION-702 413.36 12.0 125.0 0.0 OPEN
LINK-811 JUNCTION-702 JUNCTION-703 473.52 8.0 120.0 0.0 OPEN
LINK-812 JUNCTION-703 JUNCTION-704 252.63 8.0 125.0 0.0 OPEN
LINK-813 JUNCTION-1413 JUNCTION-705 376.78 12.0 125.0 0.0 OPEN
LINK-814 JUNCTION-703 JUNCTION-705 111.81 8.0 120.0 0.0 OPEN
LINK-815 JUNCTION-705 JUNCTION-706 333.27 8.0 120.0 0.0 OPEN
LINK-816 JUNCTION-705 JUNCTION-707 616.7 12.0 125.0 0.0 OPEN
LINK-817 JUNCTION-708 JUNCTION-709 182.97 12.0 125.0 0.0 OPEN
LINK-818 JUNCTION-709 JUNCTION-710 474.43 8.0 125.0 0.0 OPEN
LINK-819 JUNCTION-710 JUNCTION-711 203.56 8.0 125.0 0.0 OPEN
LINK-82 JUNCTION-77 JUNCTION-78 762.73 12.0 95.0 0.0 OPEN
LINK-820 JUNCTION-1426 JUNCTION-712 589.47 8.0 125.0 0.0 OPEN
LINK-821 JUNCTION-712 JUNCTION-713 440.41 8.0 125.0 0.0 OPEN
LINK-822 JUNCTION-713 JUNCTION-714 820.27 8.0 125.0 0.0 OPEN
LINK-823 JUNCTION-709 JUNCTION-715 454.81 12.0 125.0 0.0 OPEN
LINK-824 JUNCTION-715 JUNCTION-716 197.06 8.0 125.0 0.0 OPEN
LINK-825 JUNCTION-1423 JUNCTION-714 720.76 12.0 125.0 0.0 OPEN
LINK-826 JUNCTION-714 JUNCTION-717 291.83 12.0 130.0 0.0 OPEN
LINK-827 JUNCTION-717 JUNCTION-718 556.48 12.0 130.0 0.0 OPEN
LINK-828 JUNCTION-719 JUNCTION-720 215.98 12.0 130.0 0.0 OPEN
LINK-829 JUNCTION-550 JUNCTION-719 36.71 20.0 130.0 0.0 OPEN
LINK-83 JUNCTION-78 JUNCTION-34 1362.23 12.0 125.0 0.0 OPEN
LINK-830 JUNCTION-553 JUNCTION-721 79.0 24.0 85.0 0.0 OPEN
LINK-831 JUNCTION-719 JUNCTION-721 73.72 42.0 85.0 0.0 OPEN
LINK-832 JUNCTION-726 JUNCTION-722 382.63 42.0 85.0 0.0 OPEN
LINK-833 JUNCTION-721 JUNCTION-723 548.57 24.0 85.0 0.0 OPEN
LINK-834 JUNCTION-723 JUNCTION-722 54.03 24.0 85.0 0.0 OPEN
LINK-835 JUNCTION-722 JUNCTION-724 1236.6 42.0 85.0 0.0 OPEN
LINK-836 JUNCTION-724 JUNCTION-725 18.69 24.0 85.0 0.0 OPEN
LINK-837 JUNCTION-721 JUNCTION-726 215.38 42.0 85.0 0.0 OPEN
LINK-838 JUNCTION-726 JUNCTION-727 1426.09 8.0 135.0 0.0 OPEN
LINK-839 JUNCTION-554 JUNCTION-728 341.65 12.0 125.0 0.0 OPEN
LINK-84 JUNCTION-34 JUNCTION-79 34.91 12.0 125.0 0.0 OPEN
LINK-840 JUNCTION-558 JUNCTION-728 262.99 8.0 125.0 0.0 OPEN
LINK-841 JUNCTION-728 JUNCTION-729 417.93 12.0 125.0 0.0 OPEN
LINK-842 JUNCTION-729 JUNCTION-730 163.93 12.0 125.0 0.0 OPEN
LINK-843 JUNCTION-567 JUNCTION-730 604.36 8.0 125.0 0.0 OPEN
LINK-844 JUNCTION-730 JUNCTION-731 241.04 12.0 125.0 0.0 OPEN
LINK-845 JUNCTION-731 JUNCTION-732 299.32 12.0 125.0 0.0 OPEN
LINK-846 JUNCTION-732 JUNCTION-1456 799.16 12.0 125.0 0.0 OPEN
LINK-847 JUNCTION-668 JUNCTION-733 542.13 20.0 85.0 0.0 OPEN
LINK-848 JUNCTION-733 JUNCTION-734 294.94 8.0 130.0 0.0 OPEN
LINK-849 JUNCTION-734 JUNCTION-735 898.88 8.0 130.0 0.0 OPEN
LINK-85 JUNCTION-79 JUNCTION-80 789.62 8.0 125.0 0.0 OPEN
LINK-850 JUNCTION-735 JUNCTION-736 936.95 20.0 130.0 0.0 OPEN
LINK-851 JUNCTION-736 JUNCTION-737 327.27 20.0 130.0 0.0 OPEN
LINK-852 JUNCTION-737 JUNCTION-681 305.44 20.0 130.0 0.0 OPEN
LINK-853 JUNCTION-736 JUNCTION-738 460.58 20.0 130.0 0.0 OPEN
LINK-854 JUNCTION-738 JUNCTION-739 219.13 8.0 130.0 0.0 OPEN
LINK-855 JUNCTION-739 JUNCTION-740 233.93 8.0 130.0 0.0 OPEN
LINK-856 JUNCTION-738 JUNCTION-741 302.93 20.0 130.0 0.0 OPEN
LINK-857 JUNCTION-741 JUNCTION-733 698.13 20.0 85.0 0.0 OPEN
LINK-858 JUNCTION-739 JUNCTION-742 518.93 8.0 130.0 0.0 OPEN
LINK-859 JUNCTION-742 JUNCTION-743 517.53 8.0 130.0 0.0 OPEN
LINK-86 JUNCTION-81 JUNCTION-80 65.95 8.0 135.0 0.0 OPEN
LINK-860 JUNCTION-743 JUNCTION-744 198.77 8.0 130.0 0.0 OPEN
LINK-861 JUNCTION-743 JUNCTION-745 152.4 6.0 130.0 0.0 OPEN
LINK-862 JUNCTION-745 JUNCTION-740 357.28 6.0 130.0 0.0 OPEN
LINK-863 JUNCTION-742 JUNCTION-746 268.84 8.0 130.0 0.0 OPEN
LINK-864 JUNCTION-746 JUNCTION-741 730.58 24.0 85.0 0.0 OPEN
LINK-865 JUNCTION-746 JUNCTION-747 1714.74 24.0 85.0 0.0 OPEN
LINK-866 JUNCTION-744 JUNCTION-748 336.34 12.0 130.0 0.0 OPEN
LINK-867 JUNCTION-748 JUNCTION-679 505.75 8.0 130.0 0.0 OPEN
LINK-868 JUNCTION-680 JUNCTION-748 383.97 8.0 130.0 0.0 OPEN
LINK-869 JUNCTION-744 JUNCTION-749 151.54 12.0 130.0 0.0 OPEN
LINK-87 JUNCTION-80 JUNCTION-82 319.78 8.0 125.0 0.0 OPEN
LINK-870 JUNCTION-1452 JUNCTION-750 707.84 12.0 130.0 0.0 OPEN
LINK-871 JUNCTION-750 JUNCTION-751 311.67 12.0 130.0 0.0 OPEN
LINK-872 JUNCTION-751 JUNCTION-752 669.39 18.0 80.0 0.0 OPEN
LINK-873 JUNCTION-751 JUNCTION-753 272.5 18.0 80.0 0.0 OPEN
LINK-874 JUNCTION-754 JUNCTION-753 50.82 18.0 80.0 0.0 OPEN
LINK-875 JUNCTION-754 JUNCTION-755 443.68 18.0 80.0 0.0 OPEN
LINK-876 JUNCTION-755 JUNCTION-756 336.51 18.0 80.0 0.0 OPEN
LINK-877 JUNCTION-756 JUNCTION-757 126.65 18.0 80.0 0.0 OPEN
LINK-878 JUNCTION-756 JUNCTION-758 789.95 8.0 125.0 0.0 OPEN
LINK-879 JUNCTION-757 JUNCTION-759 220.29 18.0 80.0 0.0 OPEN
LINK-88 JUNCTION-82 JUNCTION-83 229.76 8.0 130.0 0.0 OPEN
LINK-880 JUNCTION-759 JUNCTION-760 175.77 12.0 130.0 0.0 OPEN
LINK-881 JUNCTION-759 JUNCTION-761 1085.81 18.0 80.0 0.0 OPEN
LINK-882 JUNCTION-1409 JUNCTION-1403 832.17 12.0 70.0 0.0 OPEN
LINK-883 JUNCTION-1394 JUNCTION-763 457.01 14.0 120.0 0.0 OPEN
LINK-884 JUNCTION-763 JUNCTION-764 617.56 12.0 130.0 0.0 OPEN
LINK-885 JUNCTION-764 JUNCTION-765 93.55 8.0 130.0 0.0 OPEN
LINK-886 JUNCTION-765 JUNCTION-766 362.84 8.0 125.0 0.0 OPEN
LINK-887 JUNCTION-766 JUNCTION-767 993.24 8.0 125.0 0.0 OPEN
LINK-888 JUNCTION-774 JUNCTION-768 249.87 8.0 130.0 0.0 OPEN
LINK-889 JUNCTION-768 JUNCTION-769 231.09 8.0 130.0 0.0 OPEN
LINK-89 JUNCTION-83 JUNCTION-84 1958.2 12.0 130.0 0.0 OPEN
LINK-890 JUNCTION-769 JUNCTION-770 459.36 8.0 130.0 0.0 OPEN
LINK-891 JUNCTION-770 JUNCTION-771 118.06 8.0 125.0 0.0 OPEN
LINK-892 JUNCTION-771 JUNCTION-772 110.56 8.0 130.0 0.0 OPEN
LINK-893 JUNCTION-771 JUNCTION-1400 744.51 8.0 125.0 0.0 OPEN
LINK-894 JUNCTION-767 JUNCTION-774 128.77 8.0 130.0 0.0 OPEN
LINK-895 JUNCTION-774 JUNCTION-775 750.49 8.0 135.0 0.0 OPEN
LINK-896 JUNCTION-775 JUNCTION-776 335.76 8.0 120.0 0.0 OPEN
LINK-897 JUNCTION-775 JUNCTION-777 559.57 8.0 120.0 0.0 OPEN
LINK-898 JUNCTION-777 JUNCTION-778 319.22 8.0 135.0 0.0 OPEN
LINK-899 JUNCTION-777 JUNCTION-779 258.98 8.0 120.0 0.0 OPEN
LINK-9 JUNCTION-9 JUNCTION-10 606.61 36.0 110.0 0.0 OPEN
LINK-90 JUNCTION-46 JUNCTION-84 277.3 12.0 130.0 0.0 OPEN
LINK-900 JUNCTION-779 JUNCTION-780 370.12 8.0 135.0 0.0 OPEN
LINK-901 JUNCTION-779 JUNCTION-781 267.45 8.0 120.0 0.0 OPEN
LINK-902 JUNCTION-1402 JUNCTION-782 297.08 8.0 120.0 0.0 OPEN
LINK-903 JUNCTION-782 JUNCTION-783 318.27 8.0 125.0 0.0 OPEN
LINK-904 JUNCTION-783 JUNCTION-784 128.61 8.0 125.0 0.0 OPEN
LINK-905 JUNCTION-784 JUNCTION-785 96.35 8.0 130.0 0.0 OPEN
LINK-906 JUNCTION-784 JUNCTION-786 630.64 8.0 130.0 0.0 OPEN
LINK-907 JUNCTION-763 JUNCTION-787 250.02 14.0 120.0 0.0 OPEN
LINK-908 JUNCTION-787 JUNCTION-789 239.54 14.0 120.0 0.0 OPEN
LINK-909 JUNCTION-789 JUNCTION-788 91.02 14.0 120.0 0.0 OPEN
LINK-91 JUNCTION-44 JUNCTION-85 307.01 12.0 130.0 0.0 OPEN
LINK-910 JUNCTION-789 JUNCTION-790 88.01 8.0 135.0 0.0 OPEN
LINK-911 JUNCTION-1589 JUNCTION-791 247.9 12.0 135.0 0.0 OPEN
LINK-912 JUNCTION-791 JUNCTION-792 138.04 8.0 135.0 0.0 OPEN
LINK-913 JUNCTION-791 JUNCTION-793 290.17 12.0 135.0 0.0 OPEN
LINK-914 JUNCTION-788 JUNCTION-794 219.53 14.0 110.0 0.0 OPEN
LINK-915 JUNCTION-794 JUNCTION-795 247.56 24.0 110.0 0.0 OPEN
LINK-916 JUNCTION-795 JUNCTION-796 317.92 24.0 130.0 0.0 OPEN
LINK-917 JUNCTION-796 JUNCTION-797 534.27 8.0 135.0 0.0 OPEN
LINK-918 JUNCTION-796 JUNCTION-798 194.63 24.0 130.0 0.0 OPEN
LINK-919 JUNCTION-794 JUNCTION-799 295.51 20.0 110.0 0.0 OPEN
LINK-92 JUNCTION-85 JUNCTION-86 1794.91 12.0 130.0 0.0 OPEN
LINK-920 JUNCTION-799 JUNCTION-800 215.65 14.0 80.0 0.0 OPEN
LINK-921 JUNCTION-804 JUNCTION-801 226.51 20.0 135.0 0.0 OPEN
LINK-922 JUNCTION-803 JUNCTION-802 203.64 12.0 120.0 0.0 OPEN
LINK-923 JUNCTION-800 JUNCTION-803 64.68 12.0 120.0 0.0 OPEN
LINK-924 JUNCTION-799 JUNCTION-804 221.98 20.0 135.0 0.0 OPEN
LINK-925 JUNCTION-803 JUNCTION-804 46.91 8.0 135.0 0.0 OPEN
LINK-926 JUNCTION-801 JUNCTION-802 83.1 12.0 70.0 0.0 OPEN
LINK-927 JUNCTION-802 JUNCTION-805 675.12 12.0 70.0 0.0 OPEN
LINK-928 JUNCTION-806 JUNCTION-807 325.02 8.0 130.0 0.0 OPEN
LINK-929 JUNCTION-808 JUNCTION-384 362.15 20.0 130.0 0.0 OPEN
LINK-93 JUNCTION-86 JUNCTION-87 2117.95 12.0 135.0 0.0 OPEN
LINK-930 JUNCTION-808 JUNCTION-809 107.4 18.0 130.0 0.0 OPEN
LINK-931 JUNCTION-809 JUNCTION-810 87.91 18.0 130.0 0.0 OPEN
LINK-932 JUNCTION-809 JUNCTION-811 136.33 8.0 125.0 0.0 OPEN
LINK-933 JUNCTION-808 JUNCTION-811 43.76 20.0 130.0 0.0 OPEN
LINK-934 JUNCTION-811 JUNCTION-812 508.13 8.0 125.0 0.0 OPEN
LINK-935 JUNCTION-812 JUNCTION-390 47.21 8.0 120.0 0.0 OPEN
LINK-936 JUNCTION-811 JUNCTION-813 804.8 20.0 130.0 0.0 OPEN
LINK-937 JUNCTION-813 JUNCTION-814 348.53 20.0 95.0 0.0 OPEN
LINK-938 JUNCTION-814 JUNCTION-815 585.5 20.0 130.0 0.0 OPEN
LINK-939 JUNCTION-815 JUNCTION-816 243.07 8.0 120.0 0.0 OPEN
LINK-94 JUNCTION-24 JUNCTION-87 731.97 12.0 130.0 0.0 OPEN
LINK-940 JUNCTION-815 JUNCTION-817 241.95 20.0 130.0 0.0 OPEN
LINK-941 JUNCTION-816 JUNCTION-818 847.06 8.0 120.0 0.0 OPEN
LINK-942 JUNCTION-818 JUNCTION-819 269.17 8.0 120.0 0.0 OPEN
LINK-943 JUNCTION-819 JUNCTION-820 144.08 8.0 120.0 0.0 OPEN
LINK-944 JUNCTION-820 JUNCTION-821 127.4 6.0 120.0 0.0 OPEN
LINK-945 JUNCTION-821 JUNCTION-822 174.24 8.0 120.0 0.0 OPEN
LINK-946 JUNCTION-822 JUNCTION-823 410.06 8.0 125.0 0.0 OPEN
LINK-947 JUNCTION-821 JUNCTION-824 75.77 8.0 125.0 0.0 OPEN
LINK-948 JUNCTION-824 JUNCTION-817 1120.65 20.0 130.0 0.0 OPEN
LINK-949 JUNCTION-817 JUNCTION-825 226.4 12.0 125.0 0.0 OPEN
LINK-95 JUNCTION-23 JUNCTION-88 575.08 12.0 130.0 0.0 OPEN
LINK-950 JUNCTION-825 JUNCTION-826 984.29 12.0 130.0 0.0 OPEN
LINK-951 JUNCTION-826 JUNCTION-827 312.63 8.0 130.0 0.0 OPEN
LINK-952 JUNCTION-827 JUNCTION-828 352.7 8.0 125.0 0.0 OPEN
LINK-953 JUNCTION-826 JUNCTION-829 399.45 12.0 130.0 0.0 OPEN
LINK-954 JUNCTION-829 JUNCTION-830 594.62 12.0 125.0 0.0 OPEN
LINK-955 JUNCTION-824 JUNCTION-831 483.46 20.0 85.0 0.0 OPEN
LINK-956 JUNCTION-831 JUNCTION-832 998.06 30.0 85.0 0.0 OPEN
LINK-957 JUNCTION-832 JUNCTION-833 289.32 12.0 125.0 0.0 OPEN
LINK-958 JUNCTION-833 JUNCTION-834 432.55 12.0 125.0 0.0 OPEN
LINK-959 JUNCTION-834 JUNCTION-835 465.09 12.0 130.0 0.0 OPEN
LINK-96 JUNCTION-24 JUNCTION-89 450.9 48.0 85.0 0.0 OPEN
LINK-960 JUNCTION-835 JUNCTION-836 552.41 12.0 125.0 0.0 OPEN
LINK-961 JUNCTION-832 JUNCTION-837 1386.91 30.0 85.0 0.0 OPEN
LINK-962 JUNCTION-831 JUNCTION-851 4072.8 30.0 95.0 0.0 OPEN
LINK-963 JUNCTION-838 JUNCTION-839 97.51 30.0 95.0 0.0 OPEN
LINK-964 JUNCTION-839 JUNCTION-840 132.17 30.0 95.0 0.0 OPEN
LINK-965 JUNCTION-839 JUNCTION-841 641.91 8.0 130.0 0.0 OPEN
LINK-966 JUNCTION-841 JUNCTION-842 301.53 8.0 130.0 0.0 OPEN
LINK-967 JUNCTION-842 JUNCTION-843 487.04 8.0 130.0 0.0 OPEN
LINK-968 JUNCTION-844 JUNCTION-845 583.08 12.0 70.0 0.0 OPEN
LINK-969 JUNCTION-845 JUNCTION-846 770.11 8.0 130.0 0.0 OPEN
LINK-97 JUNCTION-23 JUNCTION-90 354.23 24.0 95.0 0.0 OPEN
LINK-970 JUNCTION-846 JUNCTION-847 342.64 8.0 130.0 0.0 OPEN
LINK-971 JUNCTION-847 JUNCTION-848 432.2 8.0 130.0 0.0 OPEN
LINK-972 JUNCTION-848 JUNCTION-849 220.25 8.0 130.0 0.0 OPEN
LINK-973 JUNCTION-845 JUNCTION-850 645.11 12.0 70.0 0.0 OPEN
LINK-974 JUNCTION-851 JUNCTION-838 960.23 30.0 95.0 0.0 OPEN
LINK-975 JUNCTION-1471 JUNCTION-852 832.61 8.0 70.0 0.0 OPEN
LINK-976 JUNCTION-850 JUNCTION-853 1037.02 12.0 70.0 0.0 OPEN
LINK-977 JUNCTION-853 JUNCTION-854 479.86 12.0 70.0 0.0 OPEN
LINK-978 JUNCTION-853 JUNCTION-855 346.55 8.0 125.0 0.0 OPEN
LINK-979 JUNCTION-854 JUNCTION-856 850.0 8.0 130.0 0.0 OPEN
LINK-98 JUNCTION-90 JUNCTION-91 33.59 24.0 95.0 0.0 OPEN
LINK-980 JUNCTION-856 JUNCTION-857 165.74 8.0 130.0 0.0 OPEN
LINK-981 JUNCTION-857 JUNCTION-858 358.61 12.0 130.0 0.0 OPEN
LINK-982 JUNCTION-858 JUNCTION-859 428.52 12.0 130.0 0.0 OPEN
LINK-983 JUNCTION-857 JUNCTION-860 197.12 12.0 130.0 0.0 OPEN
LINK-984 JUNCTION-860 JUNCTION-861 442.65 12.0 130.0 0.0 OPEN
LINK-985 JUNCTION-861 JUNCTION-862 659.65 12.0 130.0 0.0 OPEN
LINK-986 JUNCTION-860 JUNCTION-863 571.37 8.0 130.0 0.0 OPEN
LINK-987 JUNCTION-863 JUNCTION-864 432.69 8.0 130.0 0.0 OPEN
LINK-988 JUNCTION-864 JUNCTION-859 319.24 12.0 130.0 0.0 OPEN
LINK-989 JUNCTION-859 JUNCTION-865 39.47 12.0 130.0 0.0 OPEN
LINK-99 JUNCTION-91 JUNCTION-89 39.87 30.0 95.0 0.0 OPEN
LINK-990 JUNCTION-865 JUNCTION-866 301.15 12.0 130.0 0.0 OPEN
LINK-991 JUNCTION-866 JUNCTION-867 498.73 12.0 130.0 0.0 OPEN
LINK-992 JUNCTION-867 JUNCTION-868 542.67 12.0 70.0 0.0 OPEN
LINK-993 JUNCTION-868 JUNCTION-823 768.7 12.0 70.0 0.0 OPEN
LINK-994 JUNCTION-823 JUNCTION-870 1109.94 12.0 70.0 0.0 OPEN
LINK-995 JUNCTION-870 JUNCTION-832 18.27 12.0 125.0 0.0 OPEN
LINK-996 JUNCTION-870 JUNCTION-871 755.1 12.0 70.0 0.0 OPEN
LINK-997 JUNCTION-871 JUNCTION-872 970.36 8.0 120.0 0.0 OPEN
LINK-998 JUNCTION-872 JUNCTION-873 835.47 8.0 120.0 0.0 OPEN
LINK-999 JUNCTION-873 JUNCTION-1478 1166.01 12.0 125.0 0.0 OPEN

[PUMPS]
;ID  SNode  ENode  Properties
;----------------------------
PUMP-3829 JUNCTION-1100 JUNCTION-1521 HEAD CURVE-0
PUMP-3830 RESERVOIR-3323 JUNCTION-0 HEAD CURVE-1
PUMP-3831 RESERVOIR-3323 JUNCTION-0 HEAD CURVE-2
PUMP-3832 RESERVOIR-3323 JUNCTION-0 HEAD CURVE-3
PUMP-3833 RESERVOIR-3323 JUNCTION-0 HEAD CURVE-4
PUMP-3834 RESERVOIR-3323 JUNCTION-0 HEAD CURVE-5
PUMP-3835 JUNCTION-1594 JUNCTION-2032 HEAD CURVE-6
PUMP-3836 JUNCTION-1594 JUNCTION-2032 HEAD CURVE-7
PUMP-3837 JUNCTION-1594 JUNCTION-2032 HEAD CURVE-8
PUMP-3838 JUNCTION-1594 JUNCTION-2032 HEAD CURVE-9
PUMP-3839 JUNCTION-1596 JUNCTION-2319 HEAD CURVE-10
PUMP-3840 JUNCTION-1596 JUNCTION-2319 HEAD CURVE-11
PUMP-3841 JUNCTION-1596 JUNCTION-2319 HEAD CURVE-12
PUMP-3842 JUNCTION-1593 JUNCTION-2342 HEAD CURVE-13
PUMP-3843 JUNCTION-1593 JUNCTION-2342 HEAD CURVE-14
PUMP-3844 JUNCTION-1593 JUNCTION-2342 HEAD CURVE-15
PUMP-3845 JUNCTION-1582 JUNCTION-2532 HEAD CURVE-16
PUMP-3846 JUNCTION-1582 JUNCTION-2532 HEAD CURVE-17
PUMP-3847 JUNCTION-1596 JUNCTION-2747 HEAD CURVE-18
PUMP-3848 JUNCTION-1596 JUNCTION-2747 HEAD CURVE-19
PUMP-3849 JUNCTION-2030 JUNCTION-2584 HEAD CURVE-20
PUMP-3850 JUNCTION-2030 JUNCTION-2584 HEAD CURVE-21
PUMP-3851 JUNCTION-2030 JUNCTION-2584 HEAD CURVE-22
PUMP-3852 JUNCTION-2030 JUNCTION-2584 HEAD CURVE-23
PUMP-3853 JUNCTION-2030 JUNCTION-2584 HEAD CURVE-24
PUMP-3854 JUNCTION-2351 JUNCTION-2796 HEAD CURVE-25
PUMP-3855 JUNCTION-2351 JUNCTION-2796 HEAD CURVE-26
PUMP-3856 JUNCTION-2351 JUNCTION-2796 HEAD CURVE-27
PUMP-3857 JUNCTION-2316 JUNCTION-2840 HEAD CURVE-28
PUMP-3858 JUNCTION-2316 JUNCTION-2840 HEAD CURVE-29
PUMP-3859 JUNCTION-2316 JUNCTION-2840 HEAD CURVE-30
PUMP-3860 JUNCTION-2263 JUNCTION-2818 HEAD CURVE-31
PUMP-3861 JUNCTION-2263 JUNCTION-2818 HEAD CURVE-32
PUMP-3862 JUNCTION-2263 JUNCTION-2818 HEAD CURVE-33
PUMP-3863 JUNCTION-2746 JUNCTION-2894 HEAD CURVE-34
PUMP-3864 JUNCTION-2746 JUNCTION-2894 HEAD CURVE-35
PUMP-3865 JUNCTION-2746 JUNCTION-2894 HEAD CURVE-36
PUMP-3866 JUNCTION-2746 JUNCTION-2894 HEAD CURVE-37
PUMP-3867 JUNCTION-2837 JUNCTION-2989 HEAD CURVE-38
PUMP-3868 JUNCTION-2837 JUNCTION-2989 HEAD CURVE-39
PUMP-3869 JUNCTION-2837 JUNCTION-2989 HEAD CURVE-40
PUMP-3870 JUNCTION-2745 JUNCTION-3000 HEAD CURVE-41
PUMP-3871 JUNCTION-2745 JUNCTION-3000 HEAD CURVE-42
PUMP-3872 JUNCTION-2987 JUNCTION-3213 HEAD CURVE-43
PUMP-3873 JUNCTION-2987 JUNCTION-3213 HEAD CURVE-44
PUMP-3874 JUNCTION-2987 JUNCTION-3213 HEAD CURVE-45
PUMP-3875 JUNCTION-2988 JUNCTION-3217 HEAD CURVE-46
PUMP-3876 JUNCTION-2988 JUNCTION-3217 HEAD CURVE-47
PUMP-3877 JUNCTION-2988 JUNCTION-3217 HEAD CURVE-48
PUMP-3878 JUNCTION-3214 JUNCTION-3241 HEAD CURVE-49
PUMP-3879 JUNCTION-3137 JUNCTION-3243 HEAD CURVE-50
PUMP-3880 JUNCTION-3137 JUNCTION-3243 HEAD CURVE-51
PUMP-3881 JUNCTION-3137 JUNCTION-3243 HEAD CURVE-52
PUMP-3882 JUNCTION-3104 JUNCTION-3237 HEAD CURVE-53
PUMP-3883 JUNCTION-3104 JUNCTION-3237 HEAD CURVE-54
PUMP-3884 JUNCTION-3104 JUNCTION-3237 HEAD CURVE-55
PUMP-3885 JUNCTION-3242 JUNCTION-3289 HEAD CURVE-56
PUMP-3886 JUNCTION-3250 JUNCTION-3298 HEAD CURVE-57
PUMP-3887 JUNCTION-3250 JUNCTION-3298 HEAD CURVE-58
PUMP-3888 JUNCTION-3250 JUNCTION-3298 HEAD CURVE-59
PUMP-3889 JUNCTION-1582 JUNCTION-2532 POWER 15.0

[VALVES]
;ID  SNode  ENode  Diam  Type  Setting  Mloss
;--------------------------------------------
VALVE-3890 JUNCTION-3160 JUNCTION-2848 6.0 PRV 50.0 0.0
VALVE-3891 JUNCTION-3319 JUNCTION-3281 6.0 PRV 55.0 0.0

[EMITTERS]
;ID  FlowCoeff
;-------------

[CURVES]

CURVE-0 0.0 34.0
CURVE-0 1350.0 24.0
CURVE-0 1600.0 18.0

CURVE-1 0.0 370.0
CURVE-1 11530.0 210.0
CURVE-1 13890.0 160.0

CURVE-10 0.0 222.0
CURVE-10 3000.0 106.0
CURVE-10 6000.0 21.0

CURVE-11 0.0 222.0
CURVE-11 3000.0 106.0
CURVE-11 6000.0 21.0

CURVE-12 0.0 222.0
CURVE-12 3000.0 106.0
CURVE-12 6000.0 21.0

CURVE-13 0.0 195.0
CURVE-13 750.0 125.0
CURVE-13 1500.0 50.0

CURVE-14 0.0 205.0
CURVE-14 750.0 145.0
CURVE-14 1500.0 75.0

CURVE-15 0.0 200.0
CURVE-15 750.0 145.0
CURVE-15 1500.0 55.0

CURVE-16 0.0 214.0
CURVE-16 750.0 152.0
CURVE-16 1500.0 72.0

CURVE-17 0.0 214.0
CURVE-17 750.0 152.0
CURVE-17 1500.0 72.0

CURVE-18 0.0 342.0
CURVE-18 475.0 233.0
CURVE-18 950.0 140.0

CURVE-19 0.0 247.0
CURVE-19 500.0 240.0
CURVE-19 1000.0 178.0

CURVE-2 0.0 370.0
CURVE-2 11530.0 210.0
CURVE-2 13890.0 160.0

CURVE-20 0.0 190.0
CURVE-20 2500.0 155.0
CURVE-20 3600.0 60.0

CURVE-21 0.0 190.0
CURVE-21 2500.0 155.0
CURVE-21 3600.0 60.0

CURVE-22 0.0 190.0
CURVE-22 2500.0 155.0
CURVE-22 3600.0 60.0

CURVE-23 0.0 185.0
CURVE-23 2500.0 150.0
CURVE-23 3350.0 65.0

CURVE-24 0.0 190.0
CURVE-24 2500.0 150.0
CURVE-24 3600.0 110.0

CURVE-25 0.0 200.0
CURVE-25 600.0 145.0
CURVE-25 1200.0 80.0

CURVE-26 0.0 200.0
CURVE-26 600.0 145.0
CURVE-26 1200.0 80.0

CURVE-27 0.0 200.0
CURVE-27 600.0 145.0
CURVE-27 1200.0 80.0

CURVE-28 0.0 184.0
CURVE-28 116.0 143.0
CURVE-28 260.0 46.0

CURVE-29 0.0 184.0
CURVE-29 116.0 143.0
CURVE-29 260.0 46.0
CURVE-29 280.0 0.0

CURVE-3 0.0 390.0
CURVE-3 10760.0 185.0
CURVE-3 13890.0 100.0

CURVE-30 0.0 184.0
CURVE-30 116.0 143.0
CURVE-30 260.0 46.0
CURVE-30 280.0 0.0

CURVE-31 0.0 300.0
CURVE-31 445.0 144.0
CURVE-31 500.0 80.0

CURVE-32 0.0 290.0
CURVE-32 420.0 141.0
CURVE-32 500.0 80.0

CURVE-33 0.0 290.0
CURVE-33 440.0 138.0
CURVE-33 500.0 80.0

CURVE-34 0.0 116.0
CURVE-34 2000.0 100.0
CURVE-34 2800.0 51.0

CURVE-35 0.0 116.0
CURVE-35 2000.0 100.0
CURVE-35 2800.0 51.0

CURVE-36 0.0 116.0
CURVE-36 2000.0 100.0
CURVE-36 2800.0 51.0

CURVE-37 0.0 116.0
CURVE-37 2000.0 100.0
CURVE-37 2800.0 51.0

CURVE-38 0.0 185.0
CURVE-38 85.0 170.0
CURVE-38 180.0 80.0

CURVE-39 0.0 185.0
CURVE-39 85.0 170.0
CURVE-39 180.0 80.0

CURVE-4 0.0 380.0
CURVE-4 11460.0 180.0
CURVE-4 13890.0 120.0

CURVE-40 0.0 185.0
CURVE-40 85.0 170.0
CURVE-40 180.0 80.0

CURVE-41 0.0 105.0
CURVE-41 400.0 99.0
CURVE-41 800.0 63.0

CURVE-42 0.0 105.0
CURVE-42 400.0 99.0
CURVE-42 800.0 63.0

CURVE-43 0.0 270.0
CURVE-43 4000.0 225.0
CURVE-43 6600.0 150.0

CURVE-44 0.0 270.0
CURVE-44 4000.0 225.0
CURVE-44 6600.0 150.0

CURVE-45 0.0 270.0
CURVE-45 4000.0 225.0
CURVE-45 6600.0 150.0

CURVE-46 0.0 200.0
CURVE-46 1000.0 148.0
CURVE-46 1700.0 48.0

CURVE-47 0.0 200.0
CURVE-47 1000.0 150.0
CURVE-47 1700.0 50.0

CURVE-48 0.0 195.0
CURVE-48 1000.0 145.0
CURVE-48 1700.0 45.0

CURVE-49 0.0 320.0
CURVE-49 1400.0 255.0
CURVE-49 2800.0 158.0

CURVE-5 0.0 350.0
CURVE-5 20835.0 200.0
CURVE-5 24310.0 180.0

CURVE-50 0.0 372.0
CURVE-50 300.0 337.0
CURVE-50 550.0 129.0

CURVE-51 0.0 362.0
CURVE-51 300.0 328.0
CURVE-51 550.0 117.0

CURVE-52 0.0 372.0
CURVE-52 300.0 337.0
CURVE-52 550.0 129.0

CURVE-53 0.0 590.0
CURVE-53 160.0 450.0
CURVE-53 240.0 350.0

CURVE-54 0.0 590.0
CURVE-54 160.0 450.0
CURVE-54 240.0 350.0

CURVE-55 0.0 590.0
CURVE-55 160.0 450.0
CURVE-55 240.0 350.0

CURVE-56 0.0 215.0
CURVE-56 1400.0 167.0
CURVE-56 2800.0 108.0

CURVE-57 0.0 206.0
CURVE-57 140.0 166.0
CURVE-57 280.0 66.0

CURVE-58 0.0 206.0
CURVE-58 140.0 166.0
CURVE-58 280.0 66.0

CURVE-59 0.0 206.0
CURVE-59 140.0 166.0
CURVE-59 280.0 66.0

CURVE-6 0.0 215.0
CURVE-6 4250.0 147.6
CURVE-6 5000.0 64.0

CURVE-7 0.0 230.0
CURVE-7 4250.0 147.6
CURVE-7 5000.0 83.0

CURVE-8 0.0 215.0
CURVE-8 4250.0 147.6
CURVE-8 5000.0 60.0

CURVE-9 0.0 200.0
CURVE-9 4250.0 147.6
CURVE-9 4750.0 60.0

[PATTERNS]
PATTERN-0 0.1 0.156 0.232 0.3 0.46 0.684
PATTERN-0 0.8 0.732 0.576 0.432 0.332 0.26
PATTERN-0 0.224 0.26 0.276 0.256 0.284 0.384
PATTERN-0 0.524 0.644 0.692 0.608 0.44 0.1
PATTERN-1 0.4 0.4 0.4 0.4 0.4 0.4
PATTERN-1 0.4 0.4 0.4 0.4 0.4 0.4
PATTERN-1 0.4 0.4 0.4 0.4 0.4 0.4
PATTERN-1 0.4 0.4 0.4 0.4 0.4 0.4
PATTERN-2 0.8 0.732 0.576 0.432 0.332 0.26
PATTERN-2 0.224 0.26 0.276 0.256 0.284 0.384
PATTERN-2 0.524 0.644 0.692 0.608 0.44 0.1
PATTERN-2 0.1 0.156 0.232 0.3 0.46 0.684

[ENERGY]
GLOBAL PRICE 0.0
GLOBAL EFFICIENCY 75.0
DEMAND CHARGE 0.0

[STATUS]
;Link  Status/Setting
;--------------------
PUMP-3829 CLOSED
PUMP-3836 CLOSED
PUMP-3841 CLOSED
PUMP-3844 CLOSED
PUMP-3845 CLOSED
PUMP-3848 CLOSED
PUMP-3853 CLOSED
PUMP-3856 CLOSED
PUMP-3859 CLOSED
PUMP-3862 CLOSED
PUMP-3866 CLOSED
PUMP-3869 CLOSED
PUMP-3871 CLOSED
PUMP-3874 CLOSED
PUMP-3877 CLOSED
PUMP-3881 CLOSED
PUMP-3884 CLOSED
PUMP-3888 CLOSED


[CONTROLS]
Link LINK-1827 Closed If Node TANK-3324 Above 27
Link LINK-1827 Open If Node TANK-3324 Below 26.5

Link PUMP-3829 Closed If Node TANK-3326 Above 29.5
Link PUMP-3829 Open If Node TANK-3326 Below 18
Link PUMP-3830 Open If Node TANK-3325 Below 21.3
Link PUMP-3830 Closed If Node TANK-3325 Above 22.8
Link PUMP-3831 Open If Node TANK-3325 Below 19.3
Link PUMP-3831 Closed If Node TANK-3325 Above 21.8
Link PUMP-3832 Open If Node TANK-3325 Below 18.8
Link PUMP-3832 Closed If Node TANK-3325 Above 20.8
Link PUMP-3833 Open If Node TANK-3325 Below 17.8
Link PUMP-3833 Closed If Node TANK-3325 Above 19.8
Link PUMP-3834 Open If Node TANK-3325 Below 17.6
Link PUMP-3834 Closed If Node TANK-3325 Above 18.8
Link PUMP-3835 Open If Node TANK-3333 Below 18.5
Link PUMP-3835 Closed If Node TANK-3333 Above 20
Link PUMP-3836 Open If Node TANK-3333 Below 16.5
Link PUMP-3836 Closed If Node TANK-3333 Above 19
Link PUMP-3837 Open If Node TANK-3333 Below 16
Link PUMP-3837 Closed If Node TANK-3333 Above 17.5
Link PUMP-3838 Open If Node TANK-3333 Below 15
Link PUMP-3838 Closed If Node TANK-3333 Above 16.5
Link PUMP-3839 Open If Node TANK-3333 Below 18
Link PUMP-3839 Closed If Node TANK-3333 Above 19.5
Link PUMP-3840 Open If Node TANK-3333 Below 16
Link PUMP-3840 Closed If Node TANK-3333 Above 18.5
Link PUMP-3841 Open If Node TANK-3333 Below 15.5
Link PUMP-3841 Closed If Node TANK-3333 Above 17
Link PUMP-3842 Open If Node TANK-3335 Below 18
Link PUMP-3842 Closed If Node TANK-3335 Above 19
Link PUMP-3843 Open If Node TANK-3335 Below 17
Link PUMP-3843 Closed If Node TANK-3335 Above 18
Link PUMP-3844 Open If Node TANK-3335 Below 16
Link PUMP-3844 Closed If Node TANK-3335 Above 17
Link PUMP-3845 Open If Node TANK-3336 Below 17
Link PUMP-3845 Closed If Node TANK-3336 Above 19
Link PUMP-3846 Open If Node TANK-3336 Below 16
Link PUMP-3846 Closed If Node TANK-3336 Above 18
Link PUMP-3847 Open If Node TANK-3337 Below 21.5
Link PUMP-3847 Closed If Node TANK-3337 Above 23
Link PUMP-3848 Open If Node TANK-3337 Below 20
Link PUMP-3848 Closed If Node TANK-3337 Above 22
Link PUMP-3849 Open If Node TANK-3337 Below 22
Link PUMP-3849 Closed If Node TANK-3337 Above 24
Link PUMP-3850 Open If Node TANK-3337 Below 20.5
Link PUMP-3850 Closed If Node TANK-3337 Above 23
Link PUMP-3851 Open If Node TANK-3337 Below 18.5
Link PUMP-3851 Closed If Node TANK-3337 Above 22
Link PUMP-3852 Open If Node TANK-3337 Below 17
Link PUMP-3852 Closed If Node TANK-3337 Above 21
Link PUMP-3853 Open If Node TANK-3337 Below 15
Link PUMP-3853 Closed If Node TANK-3337 Above 20.5
Link PUMP-3854 Open If Node TANK-3340 Below 35
Link PUMP-3854 Closed If Node TANK-3340 Above 36.5
Link PUMP-3855 Open If Node TANK-3340 Below 34
Link PUMP-3855 Closed If Node TANK-3340 Above 36
Link PUMP-3856 Open If Node TANK-3340 Below 33
Link PUMP-3856 Closed If Node TANK-3340 Above 35
Link PUMP-3857 Open If Node TANK-3341 Below 22
Link PUMP-3857 Closed If Node TANK-3341 Above 24
Link PUMP-3858 Open If Node TANK-3341 Below 21
Link PUMP-3858 Closed If Node TANK-3341 Above 23
Link PUMP-3859 Open If Node TANK-3341 Below 20
Link PUMP-3859 Closed If Node TANK-3341 Above 22
Link PUMP-3860 Open If Node TANK-3342 Below 21.4
Link PUMP-3860 Closed If Node TANK-3342 Above 23
Link PUMP-3861 Open If Node TANK-3342 Below 20.3
Link PUMP-3861 Closed If Node TANK-3342 Above 21.9
Link PUMP-3862 Open If Node TANK-3342 Below 18.2
Link PUMP-3862 Closed If Node TANK-3342 Above 19.8
Link PUMP-3863 Open If Node TANK-3343 Below 28.4
Link PUMP-3863 Closed If Node TANK-3343 Above 29.5
Link PUMP-3864 Open If Node TANK-3343 Below 27.8
Link PUMP-3864 Closed If Node TANK-3343 Above 29
Link PUMP-3865 Open If Node TANK-3343 Below 27.3
Link PUMP-3865 Closed If Node TANK-3343 Above 28.4
Link PUMP-3866 Open If Node TANK-3343 Below 25.9
Link PUMP-3866 Closed If Node TANK-3343 Above 27.1
Link PUMP-3867 Open If Node TANK-3346 Below 16.5
Link PUMP-3867 Closed If Node TANK-3346 Above 17
Link PUMP-3868 Open If Node TANK-3346 Below 16.4
Link PUMP-3868 Closed If Node TANK-3346 Above 16.8
Link PUMP-3869 Open If Node TANK-3346 Below 16.2
Link PUMP-3869 Closed If Node TANK-3346 Above 16.6
Link PUMP-3870 Open If Node TANK-3347 Below 22
Link PUMP-3870 Closed If Node TANK-3347 Above 24
Link PUMP-3871 Open If Node TANK-3347 Below 20
Link PUMP-3871 Closed If Node TANK-3347 Above 23
Link PUMP-3872 Open If Node TANK-3349 Below 17.5
Link PUMP-3872 Closed If Node TANK-3349 Above 19
Link PUMP-3873 Open If Node TANK-3349 Below 16
Link PUMP-3873 Closed If Node TANK-3349 Above 17.5
Link PUMP-3874 Open If Node TANK-3349 Below 14.4
Link PUMP-3874 Closed If Node TANK-3349 Above 16
Link PUMP-3875 Open If Node TANK-3348 Below 18
Link PUMP-3875 Closed If Node TANK-3348 Above 19.5
Link PUMP-3876 Open If Node TANK-3348 Below 16.5
Link PUMP-3876 Closed If Node TANK-3348 Above 18
Link PUMP-3877 Open If Node TANK-3348 Below 14.9
Link PUMP-3877 Closed If Node TANK-3348 Above 16.5
Link PUMP-3878 Open If Node TANK-3352 Below 24
Link PUMP-3878 Closed If Node TANK-3352 Above 29.5
Link PUMP-3879 Open If Node TANK-3353 Below 24.5
Link PUMP-3879 Closed If Node TANK-3353 Above 26
Link PUMP-3880 Open If Node TANK-3353 Below 24
Link PUMP-3880 Closed If Node TANK-3353 Above 25.5
Link PUMP-3881 Open If Node TANK-3353 Below 23.5
Link PUMP-3881 Closed If Node TANK-3353 Above 25
Link PUMP-3882 Open If Node TANK-3355 Below 12
Link PUMP-3882 Closed If Node TANK-3355 Above 13
Link PUMP-3883 Open If Node TANK-3355 Below 11
Link PUMP-3883 Closed If Node TANK-3355 Above 12
Link PUMP-3884 Open If Node TANK-3355 Below 10
Link PUMP-3884 Closed If Node TANK-3355 Above 11
Link PUMP-3885 Open If Node TANK-3354 Below 27.4
Link PUMP-3885 Closed If Node TANK-3354 Above 29.5
Link PUMP-3886 Open If Node TANK-3356 Below 20
Link PUMP-3886 Closed If Node TANK-3356 Above 22.4
Link PUMP-3887 Open If Node TANK-3356 Below 19.8
Link PUMP-3887 Closed If Node TANK-3356 Above 21.7
Link PUMP-3888 Open If Node TANK-3356 Below 19.5
Link PUMP-3888 Closed If Node TANK-3356 Above 21.5


[RULES]

[DEMANDS]
;ID  Demand Pattern Category
;---------------------------
JUNCTION-0 0.0 PATTERN-2
JUNCTION-1 0.0 PATTERN-2
JUNCTION-10 0.0 PATTERN-2
JUNCTION-100 0.0 PATTERN-2
JUNCTION-1000 18.5 PATTERN-2
JUNCTION-1001 14.38 PATTERN-2
JUNCTION-1002 0.0 PATTERN-2
JUNCTION-1003 14.16 PATTERN-2
JUNCTION-1004 0.0 PATTERN-2
JUNCTION-1005 23.4 PATTERN-2
JUNCTION-1006 0.0 PATTERN-2
JUNCTION-1007 0.0 PATTERN-2
JUNCTION-1008 0.0 PATTERN-2
JUNCTION-1009 0.0 PATTERN-2
JUNCTION-101 186.6 PATTERN-2
JUNCTION-1010 0.0 PATTERN-2
JUNCTION-1011 0.0 PATTERN-2
JUNCTION-1012 10.2 PATTERN-2
JUNCTION-1013 0.0 PATTERN-2
JUNCTION-1014 0.0 PATTERN-2
JUNCTION-1015 0.0 PATTERN-2
JUNCTION-1016 0.0 PATTERN-2
JUNCTION-1017 0.0 PATTERN-2
JUNCTION-1018 39.4 PATTERN-2
JUNCTION-1019 44.12 PATTERN-2
JUNCTION-102 0.0 PATTERN-2
JUNCTION-1020 24.16 PATTERN-2
JUNCTION-1021 0.0 PATTERN-2
JUNCTION-1022 0.0 PATTERN-2
JUNCTION-1023 0.0 PATTERN-2
JUNCTION-1024 0.0 PATTERN-2
JUNCTION-1025 8.36 PATTERN-2
JUNCTION-1026 0.0 PATTERN-2
JUNCTION-1027 0.0 PATTERN-2
JUNCTION-1028 0.0 PATTERN-2
JUNCTION-1029 0.0 PATTERN-2
JUNCTION-103 0.0 PATTERN-2
JUNCTION-1030 0.0 PATTERN-2
JUNCTION-1031 32.08 PATTERN-2
JUNCTION-1032 23.94 PATTERN-2
JUNCTION-1033 0.0 PATTERN-2
JUNCTION-1034 0.0 PATTERN-2
JUNCTION-1035 0.0 PATTERN-2
JUNCTION-1036 18.68 PATTERN-2
JUNCTION-1037 0.0 PATTERN-2
JUNCTION-1038 58.14 PATTERN-2
JUNCTION-1039 34.9 PATTERN-2
JUNCTION-104 0.0 PATTERN-2
JUNCTION-1040 0.0 PATTERN-2
JUNCTION-1041 0.0 PATTERN-2
JUNCTION-1042 57.48 PATTERN-2
JUNCTION-1043 32.66 PATTERN-2
JUNCTION-1044 20.56 PATTERN-2
JUNCTION-1045 0.0 PATTERN-2
JUNCTION-1046 28.22 PATTERN-2
JUNCTION-1047 37.82 PATTERN-2
JUNCTION-1048 49.14 PATTERN-2
JUNCTION-1049 27.72 PATTERN-2
JUNCTION-105 1.42 PATTERN-2
JUNCTION-1050 14.8 PATTERN-2
JUNCTION-1051 25.08 PATTERN-2
JUNCTION-1052 0.0 PATTERN-2
JUNCTION-1053 0.0 PATTERN-2
JUNCTION-1054 33.32 PATTERN-2
JUNCTION-1055 0.0 PATTERN-2
JUNCTION-1056 34.76 PATTERN-2
JUNCTION-1057 13.52 PATTERN-2
JUNCTION-1058 12.48 PATTERN-2
JUNCTION-1059 22.36 PATTERN-2
JUNCTION-106 0.0 PATTERN-2
JUNCTION-1060 0.0 PATTERN-2
JUNCTION-1061 22.7 PATTERN-2
JUNCTION-1062 28.68 PATTERN-2
JUNCTION-1063 0.0 PATTERN-2
JUNCTION-1064 18.42 PATTERN-2
JUNCTION-1065 27.32 PATTERN-2
JUNCTION-1066 0.0 PATTERN-2
JUNCTION-1067 0.0 PATTERN-2
JUNCTION-1068 54.3 PATTERN-2
JUNCTION-1069 16.72 PATTERN-2
JUNCTION-107 0.0 PATTERN-2
JUNCTION-1070 19.26 PATTERN-2
JUNCTION-1071 0.0 PATTERN-2
JUNCTION-1072 29.56 PATTERN-2
JUNCTION-1073 0.0 PATTERN-2
JUNCTION-1074 0.0 PATTERN-2
JUNCTION-1075 41.64 PATTERN-2
JUNCTION-1076 0.0 PATTERN-2
JUNCTION-1077 0.0 PATTERN-2
JUNCTION-1078 44.96 PATTERN-2
JUNCTION-1079 0.0 PATTERN-2
JUNCTION-108 0.0 PATTERN-2
JUNCTION-1080 53.22 PATTERN-2
JUNCTION-1081 17.62 PATTERN-2
JUNCTION-1082 37.04 PATTERN-2
JUNCTION-1083 27.74 PATTERN-2
JUNCTION-1084 48.9 PATTERN-2
JUNCTION-1085 31.18 PATTERN-2
JUNCTION-1086 16.7 PATTERN-2
JUNCTION-1087 7.8 PATTERN-2
JUNCTION-1088 0.0 PATTERN-2
JUNCTION-1089 0.0 PATTERN-2
JUNCTION-109 69.5 PATTERN-2
JUNCTION-1090 18.82 PATTERN-2
JUNCTION-1091 0.0 PATTERN-2
JUNCTION-1092 0.0 PATTERN-2
JUNCTION-1093 22.54 PATTERN-2
JUNCTION-1094 0.0 PATTERN-2
JUNCTION-1095 27.26 PATTERN-2
JUNCTION-1096 0.0 PATTERN-2
JUNCTION-1097 29.3 PATTERN-2
JUNCTION-1098 0.0 PATTERN-2
JUNCTION-1099 0.0 PATTERN-2
JUNCTION-11 0.0 PATTERN-2
JUNCTION-110 0.0 PATTERN-2
JUNCTION-1100 0.0 PATTERN-2
JUNCTION-1101 0.0 PATTERN-2
JUNCTION-1102 0.0 PATTERN-2
JUNCTION-1103 29.76 PATTERN-2
JUNCTION-1104 41.6 PATTERN-2
JUNCTION-1105 0.0 PATTERN-2
JUNCTION-1106 0.0 PATTERN-2
JUNCTION-1107 0.0 PATTERN-2
JUNCTION-1108 0.0 PATTERN-2
JUNCTION-1109 0.0 PATTERN-2
JUNCTION-111 0.0 PATTERN-2
JUNCTION-1110 0.0 PATTERN-2
JUNCTION-1111 31.54 PATTERN-2
JUNCTION-1112 0.0 PATTERN-2
JUNCTION-1113 22.2 PATTERN-2
JUNCTION-1114 0.0 PATTERN-2
JUNCTION-1115 0.0 PATTERN-2
JUNCTION-1116 0.0 PATTERN-2
JUNCTION-1117 0.0 PATTERN-2
JUNCTION-1118 46.5 PATTERN-2
JUNCTION-1119 48.04 PATTERN-2
JUNCTION-112 33.04 PATTERN-2
JUNCTION-1120 0.0 PATTERN-2
JUNCTION-1121 19.66 PATTERN-2
JUNCTION-1122 0.0 PATTERN-2
JUNCTION-1123 0.0 PATTERN-2
JUNCTION-1124 25.22 PATTERN-2
JUNCTION-1125 0.0 PATTERN-2
JUNCTION-1126 64.46 PATTERN-2
JUNCTION-1127 0.0 PATTERN-2
JUNCTION-1128 0.0 PATTERN-2
JUNCTION-1129 0.0 PATTERN-2
JUNCTION-113 35.12 PATTERN-2
JUNCTION-1130 0.0 PATTERN-2
JUNCTION-1131 0.0 PATTERN-2
JUNCTION-1132 0.0 PATTERN-2
JUNCTION-1133 49.96 PATTERN-2
JUNCTION-1134 0.0 PATTERN-2
JUNCTION-1135 0.0 PATTERN-2
JUNCTION-1136 0.0 PATTERN-2
JUNCTION-1137 0.0 PATTERN-2
JUNCTION-1138 68.76 PATTERN-2
JUNCTION-1139 36.28 PATTERN-2
JUNCTION-114 0.0 PATTERN-2
JUNCTION-1140 0.0 PATTERN-2
JUNCTION-1141 7.26 PATTERN-2
JUNCTION-1142 27.72 PATTERN-2
JUNCTION-1143 25.78 PATTERN-2
JUNCTION-1144 16.08 PATTERN-2
JUNCTION-1145 0.0 PATTERN-2
JUNCTION-1146 0.0 PATTERN-2
JUNCTION-1147 35.64 PATTERN-2
JUNCTION-1148 0.0 PATTERN-2
JUNCTION-1149 14.08 PATTERN-2
JUNCTION-115 60.2 PATTERN-2
JUNCTION-1150 74.08 PATTERN-2
JUNCTION-1151 32.76 PATTERN-2
JUNCTION-1152 0.0 PATTERN-2
JUNCTION-1153 0.0 PATTERN-2
JUNCTION-1154 61.76 PATTERN-2
JUNCTION-1155 0.0 PATTERN-2
JUNCTION-1156 9.04 PATTERN-2
JUNCTION-1157 0.0 PATTERN-2
JUNCTION-1158 0.0 PATTERN-2
JUNCTION-1159 0.0 PATTERN-2
JUNCTION-116 64.88 PATTERN-2
JUNCTION-1160 41.02 PATTERN-2
JUNCTION-1161 0.0 PATTERN-2
JUNCTION-1162 79.0 PATTERN-2
JUNCTION-1163 0.0 PATTERN-2
JUNCTION-1164 72.96 PATTERN-2
JUNCTION-1165 0.0 PATTERN-2
JUNCTION-1166 36.66 PATTERN-2
JUNCTION-1167 0.0 PATTERN-2
JUNCTION-1168 18.28 PATTERN-2
JUNCTION-1169 0.0 PATTERN-2
JUNCTION-117 0.0 PATTERN-2
JUNCTION-1170 7.98 PATTERN-2
JUNCTION-1171 0.0 PATTERN-2
JUNCTION-1172 3.12 PATTERN-2
JUNCTION-1173 0.0 PATTERN-2
JUNCTION-1174 3.42 PATTERN-2
JUNCTION-1175 0.52 PATTERN-2
JUNCTION-1176 0.0 PATTERN-2
JUNCTION-1177 0.02 PATTERN-2
JUNCTION-1178 142.42 PATTERN-2
JUNCTION-1179 0.0 PATTERN-2
JUNCTION-118 0.0 PATTERN-2
JUNCTION-1180 0.0 PATTERN-2
JUNCTION-1181 0.0 PATTERN-2
JUNCTION-1182 0.0 PATTERN-2
JUNCTION-1183 19.48 PATTERN-2
JUNCTION-1184 7.52 PATTERN-2
JUNCTION-1185 0.0 PATTERN-2
JUNCTION-1186 0.0 PATTERN-2
JUNCTION-1187 23.78 PATTERN-2
JUNCTION-1188 0.0 PATTERN-2
JUNCTION-1189 22.32 PATTERN-2
JUNCTION-119 0.0 PATTERN-2
JUNCTION-1190 32.18 PATTERN-2
JUNCTION-1191 81.66 PATTERN-2
JUNCTION-1192 0.0 PATTERN-2
JUNCTION-1193 70.74 PATTERN-2
JUNCTION-1194 111.72 PATTERN-2
JUNCTION-1195 0.0 PATTERN-2
JUNCTION-1196 36.18 PATTERN-2
JUNCTION-1197 20.92 PATTERN-2
JUNCTION-1198 0.0 PATTERN-2
JUNCTION-1199 0.0 PATTERN-2
JUNCTION-12 4.98 PATTERN-2
JUNCTION-120 0.0 PATTERN-2
JUNCTION-1200 0.0 PATTERN-2
JUNCTION-1201 0.0 PATTERN-2
JUNCTION-1202 52.3 PATTERN-2
JUNCTION-1203 0.0 PATTERN-2
JUNCTION-1204 0.0 PATTERN-2
JUNCTION-1205 6.5 PATTERN-2
JUNCTION-1206 0.0 PATTERN-2
JUNCTION-1207 33.66 PATTERN-2
JUNCTION-1208 12.38 PATTERN-2
JUNCTION-1209 32.06 PATTERN-2
JUNCTION-121 0.0 PATTERN-2
JUNCTION-1210 0.0 PATTERN-2
JUNCTION-1211 38.52 PATTERN-2
JUNCTION-1212 0.0 PATTERN-2
JUNCTION-1213 0.0 PATTERN-2
JUNCTION-1214 53.76 PATTERN-2
JUNCTION-1215 0.0 PATTERN-2
JUNCTION-1216 0.0 PATTERN-2
JUNCTION-1217 25.8 PATTERN-2
JUNCTION-1218 0.0 PATTERN-2
JUNCTION-1219 44.22 PATTERN-2
JUNCTION-122 0.0 PATTERN-2
JUNCTION-1220 16.48 PATTERN-2
JUNCTION-1221 50.64 PATTERN-2
JUNCTION-1222 21.82 PATTERN-2
JUNCTION-1223 0.0 PATTERN-2
JUNCTION-1224 21.46 PATTERN-2
JUNCTION-1225 0.0 PATTERN-2
JUNCTION-1226 0.0 PATTERN-2
JUNCTION-1227 53.92 PATTERN-2
JUNCTION-1228 0.0 PATTERN-2
JUNCTION-1229 27.94 PATTERN-2
JUNCTION-123 9.7 PATTERN-2
JUNCTION-1230 0.0 PATTERN-2
JUNCTION-1231 0.0 PATTERN-2
JUNCTION-1232 0.0 PATTERN-2
JUNCTION-1233 0.0 PATTERN-2
JUNCTION-1234 23.7 PATTERN-2
JUNCTION-1235 14.1 PATTERN-2
JUNCTION-1236 5.44 PATTERN-2
JUNCTION-1237 108.1 PATTERN-2
JUNCTION-1238 0.0 PATTERN-2
JUNCTION-1239 0.0 PATTERN-2
JUNCTION-124 0.0 PATTERN-2
JUNCTION-1240 0.0 PATTERN-2
JUNCTION-1241 0.0 PATTERN-2
JUNCTION-1242 112.04 PATTERN-2
JUNCTION-1243 0.0 PATTERN-2
JUNCTION-1244 0.0 PATTERN-2
JUNCTION-1245 0.0 PATTERN-2
JUNCTION-1246 0.0 PATTERN-2
JUNCTION-1247 0.0 PATTERN-2
JUNCTION-1248 0.0 PATTERN-2
JUNCTION-1249 0.0 PATTERN-2
JUNCTION-125 0.0 PATTERN-2
JUNCTION-1250 0.0 PATTERN-2
JUNCTION-1251 6.68 PATTERN-2
JUNCTION-1252 7.08 PATTERN-2
JUNCTION-1253 0.0 PATTERN-2
JUNCTION-1254 30.92 PATTERN-2
JUNCTION-1255 0.0 PATTERN-2
JUNCTION-1256 0.0 PATTERN-2
JUNCTION-1257 0.0 PATTERN-2
JUNCTION-1258 42.1 PATTERN-2
JUNCTION-1259 0.0 PATTERN-2
JUNCTION-126 53.96 PATTERN-2
JUNCTION-1260 0.0 PATTERN-2
JUNCTION-1261 0.0 PATTERN-2
JUNCTION-1262 85.4 PATTERN-2
JUNCTION-1263 0.0 PATTERN-2
JUNCTION-1264 27.24 PATTERN-2
JUNCTION-1265 0.0 PATTERN-2
JUNCTION-1266 4.7 PATTERN-2
JUNCTION-1267 1.58 PATTERN-2
JUNCTION-1268 0.0 PATTERN-2
JUNCTION-1269 3.16 PATTERN-2
JUNCTION-127 20.26 PATTERN-2
JUNCTION-1270 0.0 PATTERN-2
JUNCTION-1271 1.58 PATTERN-2
JUNCTION-1272 0.0 PATTERN-2
JUNCTION-1273 53.42 PATTERN-2
JUNCTION-1274 0.0 PATTERN-2
JUNCTION-1275 0.0 PATTERN-2
JUNCTION-1276 0.0 PATTERN-2
JUNCTION-1277 1.84 PATTERN-2
JUNCTION-1278 0.0 PATTERN-2
JUNCTION-1279 0.3 PATTERN-2
JUNCTION-128 0.0 PATTERN-2
JUNCTION-1280 0.0 PATTERN-2
JUNCTION-1281 0.0 PATTERN-2
JUNCTION-1282 11.38 PATTERN-2
JUNCTION-1283 0.0 PATTERN-2
JUNCTION-1284 34.14 PATTERN-2
JUNCTION-1285 1.38 PATTERN-2
JUNCTION-1286 0.0 PATTERN-2
JUNCTION-1287 0.0 PATTERN-2
JUNCTION-1288 0.0 PATTERN-2
JUNCTION-1289 0.0 PATTERN-2
JUNCTION-129 25.02 PATTERN-2
JUNCTION-1290 0.84 PATTERN-2
JUNCTION-1291 9.02 PATTERN-2
JUNCTION-1292 88.44 PATTERN-2
JUNCTION-1293 0.0 PATTERN-2
JUNCTION-1294 1.12 PATTERN-2
JUNCTION-1295 0.0 PATTERN-2
JUNCTION-1296 1.16 PATTERN-2
JUNCTION-1297 0.46 PATTERN-2
JUNCTION-1298 2.04 PATTERN-2
JUNCTION-1299 0.0 PATTERN-2
JUNCTION-13 0.04 PATTERN-2
JUNCTION-130 24.24 PATTERN-2
JUNCTION-1300 3.68 PATTERN-2
JUNCTION-1301 0.0 PATTERN-2
JUNCTION-1302 0.0 PATTERN-2
JUNCTION-1303 26.2 PATTERN-2
JUNCTION-1304 0.0 PATTERN-2
JUNCTION-1305 0.0 PATTERN-2
JUNCTION-1306 6.1 PATTERN-2
JUNCTION-1307 0.0 PATTERN-2
JUNCTION-1308 3.3 PATTERN-2
JUNCTION-1309 0.0 PATTERN-2
JUNCTION-131 79.74 PATTERN-2
JUNCTION-1310 0.0 PATTERN-2
JUNCTION-1311 0.0 PATTERN-2
JUNCTION-1312 43.38 PATTERN-2
JUNCTION-1313 0.0 PATTERN-2
JUNCTION-1314 0.0 PATTERN-2
JUNCTION-1315 0.0 PATTERN-2
JUNCTION-1316 39.02 PATTERN-2
JUNCTION-1317 71.98 PATTERN-2
JUNCTION-1318 0.0 PATTERN-2
JUNCTION-1319 0.0 PATTERN-2
JUNCTION-132 16.08 PATTERN-2
JUNCTION-1320 0.0 PATTERN-2
JUNCTION-1321 0.0 PATTERN-2
JUNCTION-1322 0.0 PATTERN-2
JUNCTION-1323 72.74 PATTERN-2
JUNCTION-1324 26.64 PATTERN-2
JUNCTION-1325 39.96 PATTERN-2
JUNCTION-1326 0.0 PATTERN-2
JUNCTION-1327 5.94 PATTERN-2
JUNCTION-1328 0.0 PATTERN-2
JUNCTION-1329 5.64 PATTERN-2
JUNCTION-133 0.0 PATTERN-2
JUNCTION-1330 0.0 PATTERN-2
JUNCTION-1331 0.0 PATTERN-2
JUNCTION-1332 57.12 PATTERN-2
JUNCTION-1333 39.98 PATTERN-2
JUNCTION-1334 40.24 PATTERN-2
JUNCTION-1335 0.0 PATTERN-2
JUNCTION-1336 0.0 PATTERN-2
JUNCTION-1337 142.56 PATTERN-2
JUNCTION-1338 67.48 PATTERN-2
JUNCTION-1339 0.0 PATTERN-2
JUNCTION-134 9.2 PATTERN-2
JUNCTION-1340 19.34 PATTERN-2
JUNCTION-1341 24.44 PATTERN-2
JUNCTION-1342 0.0 PATTERN-2
JUNCTION-1343 0.0 PATTERN-2
JUNCTION-1344 0.0 PATTERN-2
JUNCTION-1345 0.0 PATTERN-2
JUNCTION-1346 29.4 PATTERN-2
JUNCTION-1347 0.0 PATTERN-2
JUNCTION-1348 0.0 PATTERN-2
JUNCTION-1349 0.0 PATTERN-2
JUNCTION-135 0.0 PATTERN-2
JUNCTION-1350 19.58 PATTERN-2
JUNCTION-1351 0.0 PATTERN-2
JUNCTION-1352 26.32 PATTERN-2
JUNCTION-1353 26.58 PATTERN-2
JUNCTION-1354 41.5 PATTERN-2
JUNCTION-1355 33.98 PATTERN-2
JUNCTION-1356 29.08 PATTERN-2
JUNCTION-1357 14.6 PATTERN-2
JUNCTION-1358 30.28 PATTERN-2
JUNCTION-1359 34.4 PATTERN-2
JUNCTION-136 25.34 PATTERN-2
JUNCTION-1360 26.44 PATTERN-2
JUNCTION-1361 9.36 PATTERN-2
JUNCTION-1362 30.9 PATTERN-2
JUNCTION-1363 4.76 PATTERN-2
JUNCTION-1364 16.8 PATTERN-2
JUNCTION-1365 0.0 PATTERN-2
JUNCTION-1366 16.66 PATTERN-2
JUNCTION-1367 28.56 PATTERN-2
JUNCTION-1368 0.0 PATTERN-2
JUNCTION-1369 0.0 PATTERN-2
JUNCTION-137 0.0 PATTERN-2
JUNCTION-1370 0.0 PATTERN-2
JUNCTION-1371 24.18 PATTERN-2
JUNCTION-1372 23.56 PATTERN-2
JUNCTION-1373 23.28 PATTERN-2
JUNCTION-1374 40.98 PATTERN-2
JUNCTION-1375 0.0 PATTERN-2
JUNCTION-1376 37.4 PATTERN-2
JUNCTION-1377 0.0 PATTERN-2
JUNCTION-1378 47.02 PATTERN-2
JUNCTION-1379 37.1 PATTERN-2
JUNCTION-138 305.3 PATTERN-2
JUNCTION-1380 44.82 PATTERN-2
JUNCTION-1381 19.54 PATTERN-2
JUNCTION-1382 28.62 PATTERN-2
JUNCTION-1383 30.56 PATTERN-2
JUNCTION-1384 14.92 PATTERN-2
JUNCTION-1385 39.1 PATTERN-2
JUNCTION-1386 0.0 PATTERN-2
JUNCTION-1387 50.6 PATTERN-2
JUNCTION-1388 46.34 PATTERN-2
JUNCTION-1389 19.52 PATTERN-2
JUNCTION-139 19.8 PATTERN-2
JUNCTION-1390 17.72 PATTERN-2
JUNCTION-1391 23.16 PATTERN-2
JUNCTION-1392 21.02 PATTERN-2
JUNCTION-1393 30.0 PATTERN-2
JUNCTION-1394 0.0 PATTERN-2
JUNCTION-1395 31.18 PATTERN-2
JUNCTION-1396 37.6 PATTERN-2
JUNCTION-1397 0.0 PATTERN-2
JUNCTION-1398 32.16 PATTERN-2
JUNCTION-1399 13.98 PATTERN-2
JUNCTION-14 0.0 PATTERN-2
JUNCTION-140 21.68 PATTERN-2
JUNCTION-1400 0.0 PATTERN-2
JUNCTION-1401 18.56 PATTERN-2
JUNCTION-1402 39.7 PATTERN-2
JUNCTION-1403 16.28 PATTERN-2
JUNCTION-1404 34.56 PATTERN-2
JUNCTION-1405 15.2 PATTERN-2
JUNCTION-1406 0.0 PATTERN-2
JUNCTION-1407 31.5 PATTERN-2
JUNCTION-1408 20.92 PATTERN-2
JUNCTION-1409 11.4 PATTERN-2
JUNCTION-141 0.0 PATTERN-2
JUNCTION-1410 39.86 PATTERN-2
JUNCTION-1411 42.74 PATTERN-2
JUNCTION-1412 18.8 PATTERN-2
JUNCTION-1413 6.22 PATTERN-2
JUNCTION-1414 19.7 PATTERN-2
JUNCTION-1415 19.16 PATTERN-2
JUNCTION-1416 42.82 PATTERN-2
JUNCTION-1417 19.08 PATTERN-2
JUNCTION-1418 34.44 PATTERN-2
JUNCTION-1419 52.98 PATTERN-2
JUNCTION-142 44.54 PATTERN-2
JUNCTION-1420 30.32 PATTERN-2
JUNCTION-1421 31.62 PATTERN-2
JUNCTION-1422 36.52 PATTERN-2
JUNCTION-1423 36.5 PATTERN-2
JUNCTION-1424 0.0 PATTERN-2
JUNCTION-1425 26.58 PATTERN-2
JUNCTION-1426 18.06 PATTERN-2
JUNCTION-1427 36.9 PATTERN-2
JUNCTION-1428 9.24 PATTERN-2
JUNCTION-1429 9.12 PATTERN-2
JUNCTION-143 32.96 PATTERN-2
JUNCTION-1430 10.66 PATTERN-2
JUNCTION-1431 15.18 PATTERN-2
JUNCTION-1432 17.8 PATTERN-2
JUNCTION-1433 6.86 PATTERN-2
JUNCTION-1434 4.2 PATTERN-2
JUNCTION-1435 22.82 PATTERN-2
JUNCTION-1436 16.2 PATTERN-2
JUNCTION-1437 19.3 PATTERN-2
JUNCTION-1438 24.46 PATTERN-2
JUNCTION-1439 6.5 PATTERN-2
JUNCTION-144 37.14 PATTERN-2
JUNCTION-1440 17.92 PATTERN-2
JUNCTION-1441 21.08 PATTERN-2
JUNCTION-1442 21.74 PATTERN-2
JUNCTION-1443 34.42 PATTERN-2
JUNCTION-1444 19.42 PATTERN-2
JUNCTION-1445 18.12 PATTERN-2
JUNCTION-1446 25.48 PATTERN-2
JUNCTION-1447 7.26 PATTERN-2
JUNCTION-1448 0.0 PATTERN-2
JUNCTION-1449 16.28 PATTERN-2
JUNCTION-145 0.0 PATTERN-2
JUNCTION-1450 22.62 PATTERN-2
JUNCTION-1451 39.72 PATTERN-2
JUNCTION-1452 77.5 PATTERN-2
JUNCTION-1453 22.1 PATTERN-2
JUNCTION-1454 0.0 PATTERN-2
JUNCTION-1455 21.76 PATTERN-2
JUNCTION-1456 23.64 PATTERN-2
JUNCTION-1457 62.6 PATTERN-2
JUNCTION-1458 31.84 PATTERN-2
JUNCTION-1459 33.14 PATTERN-2
JUNCTION-146 0.0 PATTERN-2
JUNCTION-1460 23.12 PATTERN-2
JUNCTION-1461 0.0 PATTERN-2
JUNCTION-1462 49.66 PATTERN-2
JUNCTION-1463 43.84 PATTERN-2
JUNCTION-1464 32.3 PATTERN-2
JUNCTION-1465 78.9 PATTERN-2
JUNCTION-1466 55.32 PATTERN-2
JUNCTION-1467 36.0 PATTERN-2
JUNCTION-1468 38.74 PATTERN-2
JUNCTION-1469 70.4 PATTERN-2
JUNCTION-147 37.22 PATTERN-2
JUNCTION-1470 86.56 PATTERN-2
JUNCTION-1471 16.7 PATTERN-2
JUNCTION-1472 41.0 PATTERN-2
JUNCTION-1473 83.66 PATTERN-2
JUNCTION-1474 6.2 PATTERN-2
JUNCTION-1475 28.76 PATTERN-2
JUNCTION-1476 8.5 PATTERN-2
JUNCTION-1477 15.0 PATTERN-2
JUNCTION-1478 18.22 PATTERN-2
JUNCTION-1479 59.7 PATTERN-2
JUNCTION-148 0.0 PATTERN-2
JUNCTION-1480 11.38 PATTERN-2
JUNCTION-1481 49.3 PATTERN-2
JUNCTION-1482 25.02 PATTERN-2
JUNCTION-1483 33.52 PATTERN-2
JUNCTION-1484 6.9 PATTERN-2
JUNCTION-1485 13.98 PATTERN-2
JUNCTION-1486 12.44 PATTERN-2
JUNCTION-1487 30.04 PATTERN-2
JUNCTION-1488 23.9 PATTERN-2
JUNCTION-1489 13.16 PATTERN-2
JUNCTION-149 0.0 PATTERN-2
JUNCTION-1490 41.08 PATTERN-2
JUNCTION-1491 0.0 PATTERN-2
JUNCTION-1492 12.32 PATTERN-2
JUNCTION-1493 32.76 PATTERN-2
JUNCTION-1494 17.88 PATTERN-2
JUNCTION-1495 16.76 PATTERN-2
JUNCTION-1496 35.58 PATTERN-2
JUNCTION-1497 15.72 PATTERN-2
JUNCTION-1498 35.98 PATTERN-2
JUNCTION-1499 35.2 PATTERN-2
JUNCTION-15 0.0 PATTERN-2
JUNCTION-150 30.14 PATTERN-2
JUNCTION-1500 27.86 PATTERN-2
JUNCTION-1501 21.16 PATTERN-2
JUNCTION-1502 96.18 PATTERN-2
JUNCTION-1503 57.0 PATTERN-2
JUNCTION-1504 0.0 PATTERN-2
JUNCTION-1505 59.08 PATTERN-2
JUNCTION-1506 16.34 PATTERN-2
JUNCTION-1507 21.64 PATTERN-2
JUNCTION-1508 9.2 PATTERN-2
JUNCTION-1509 29.26 PATTERN-2
JUNCTION-151 0.0 PATTERN-2
JUNCTION-1510 28.72 PATTERN-2
JUNCTION-1511 24.38 PATTERN-2
JUNCTION-1512 0.04 PATTERN-2
JUNCTION-1513 0.0 PATTERN-2
JUNCTION-1514 9.5 PATTERN-2
JUNCTION-1515 0.0 PATTERN-2
JUNCTION-1516 0.02 PATTERN-2
JUNCTION-1517 12.42 PATTERN-2
JUNCTION-1518 37.82 PATTERN-2
JUNCTION-1519 22.92 PATTERN-2
JUNCTION-152 0.0 PATTERN-2
JUNCTION-1520 34.26 PATTERN-2
JUNCTION-1521 0.0 PATTERN-2
JUNCTION-1522 30.14 PATTERN-2
JUNCTION-1523 36.44 PATTERN-2
JUNCTION-1524 30.64 PATTERN-2
JUNCTION-1525 14.98 PATTERN-2
JUNCTION-1526 47.22 PATTERN-2
JUNCTION-1527 40.24 PATTERN-2
JUNCTION-1528 24.3 PATTERN-2
JUNCTION-1529 34.58 PATTERN-2
JUNCTION-153 0.0 PATTERN-2
JUNCTION-1530 44.6 PATTERN-2
JUNCTION-1531 108.08 PATTERN-2
JUNCTION-1532 47.84 PATTERN-2
JUNCTION-1533 48.76 PATTERN-2
JUNCTION-1534 0.96 PATTERN-2
JUNCTION-1535 0.0 PATTERN-2
JUNCTION-1536 0.0 PATTERN-2
JUNCTION-1537 0.0 PATTERN-2
JUNCTION-1538 0.0 PATTERN-2
JUNCTION-1539 0.0 PATTERN-2
JUNCTION-154 20.6 PATTERN-2
JUNCTION-1540 0.0 PATTERN-2
JUNCTION-1541 29.7 PATTERN-2
JUNCTION-1542 0.0 PATTERN-2
JUNCTION-1543 0.0 PATTERN-2
JUNCTION-1544 50.72 PATTERN-2
JUNCTION-1545 0.0 PATTERN-2
JUNCTION-1546 24.38 PATTERN-2
JUNCTION-1547 0.0 PATTERN-2
JUNCTION-1548 0.0 PATTERN-2
JUNCTION-1549 1.28 PATTERN-2
JUNCTION-155 0.0 PATTERN-2
JUNCTION-1550 9.84 PATTERN-2
JUNCTION-1551 0.0 PATTERN-2
JUNCTION-1552 0.0 PATTERN-2
JUNCTION-1553 0.0 PATTERN-2
JUNCTION-1554 0.0 PATTERN-2
JUNCTION-1555 69.22 PATTERN-2
JUNCTION-1556 0.0 PATTERN-2
JUNCTION-1557 25.68 PATTERN-2
JUNCTION-1558 1.28 PATTERN-2
JUNCTION-1559 0.0 PATTERN-2
JUNCTION-156 0.0 PATTERN-2
JUNCTION-1560 0.0 PATTERN-2
JUNCTION-1561 0.0 PATTERN-2
JUNCTION-1562 0.0 PATTERN-2
JUNCTION-1563 28.26 PATTERN-2
JUNCTION-1564 9.88 PATTERN-2
JUNCTION-1565 0.0 PATTERN-2
JUNCTION-1566 0.0 PATTERN-2
JUNCTION-1567 0.0 PATTERN-2
JUNCTION-1568 36.94 PATTERN-2
JUNCTION-1569 0.0 PATTERN-2
JUNCTION-157 0.0 PATTERN-2
JUNCTION-1570 0.0 PATTERN-2
JUNCTION-1571 0.0 PATTERN-2
JUNCTION-1572 36.24 PATTERN-2
JUNCTION-1573 11.74 PATTERN-2
JUNCTION-1574 25.3 PATTERN-2
JUNCTION-1575 39.6 PATTERN-2
JUNCTION-1576 15.8 PATTERN-2
JUNCTION-1577 106.72 PATTERN-2
JUNCTION-1578 60.38 PATTERN-2
JUNCTION-1579 35.42 PATTERN-2
JUNCTION-158 0.0 PATTERN-2
JUNCTION-1580 63.52 PATTERN-2
JUNCTION-1581 18.32 PATTERN-2
JUNCTION-1582 0.0 PATTERN-2
JUNCTION-1583 189.26 PATTERN-2
JUNCTION-1584 98.16 PATTERN-2
JUNCTION-1585 41.72 PATTERN-2
JUNCTION-1586 61.72 PATTERN-2
JUNCTION-1587 42.46 PATTERN-2
JUNCTION-1588 87.26 PATTERN-2
JUNCTION-1589 57.4 PATTERN-2
JUNCTION-159 18.76 PATTERN-2
JUNCTION-1590 53.58 PATTERN-2
JUNCTION-1591 0.0 PATTERN-2
JUNCTION-1592 0.0 PATTERN-2
JUNCTION-1593 0.0 PATTERN-2
JUNCTION-1594 0.0 PATTERN-2
JUNCTION-1595 0.0 PATTERN-2
JUNCTION-1596 0.0 PATTERN-2
JUNCTION-1597 0.0 PATTERN-2
JUNCTION-1598 85.92 PATTERN-2
JUNCTION-1599 0.0 PATTERN-2
JUNCTION-16 23.3 PATTERN-2
JUNCTION-160 0.12 PATTERN-2
JUNCTION-1600 500.0 PATTERN-1
JUNCTION-1601 28.4 PATTERN-2
JUNCTION-1602 0.0 PATTERN-2
JUNCTION-1603 35.02 PATTERN-2
JUNCTION-1604 0.0 PATTERN-2
JUNCTION-1605 0.0 PATTERN-2
JUNCTION-1606 29.16 PATTERN-2
JUNCTION-1607 0.0 PATTERN-2
JUNCTION-1608 0.0 PATTERN-2
JUNCTION-1609 31.16 PATTERN-2
JUNCTION-161 55.44 PATTERN-2
JUNCTION-1610 0.0 PATTERN-2
JUNCTION-1611 75.84 PATTERN-2
JUNCTION-1612 20.54 PATTERN-2
JUNCTION-1613 0.0 PATTERN-2
JUNCTION-1614 59.14 PATTERN-2
JUNCTION-1615 0.0 PATTERN-2
JUNCTION-1616 22.36 PATTERN-2
JUNCTION-1617 0.0 PATTERN-2
JUNCTION-1618 0.0 PATTERN-2
JUNCTION-1619 78.9 PATTERN-2
JUNCTION-162 0.0 PATTERN-2
JUNCTION-1620 0.0 PATTERN-2
JUNCTION-1621 0.0 PATTERN-2
JUNCTION-1622 0.0 PATTERN-2
JUNCTION-1623 0.0 PATTERN-2
JUNCTION-1624 22.5 PATTERN-2
JUNCTION-1625 0.0 PATTERN-2
JUNCTION-1626 0.0 PATTERN-2
JUNCTION-1627 0.0 PATTERN-2
JUNCTION-1628 53.82 PATTERN-2
JUNCTION-1629 23.56 PATTERN-2
JUNCTION-163 0.0 PATTERN-2
JUNCTION-1630 30.14 PATTERN-2
JUNCTION-1631 0.0 PATTERN-2
JUNCTION-1632 26.82 PATTERN-2
JUNCTION-1633 0.0 PATTERN-2
JUNCTION-1634 26.84 PATTERN-2
JUNCTION-1635 23.38 PATTERN-2
JUNCTION-1636 0.0 PATTERN-2
JUNCTION-1637 16.5 PATTERN-2
JUNCTION-1638 79.04 PATTERN-2
JUNCTION-1639 0.0 PATTERN-2
JUNCTION-164 22.92 PATTERN-2
JUNCTION-1640 56.08 PATTERN-2
JUNCTION-1641 37.44 PATTERN-2
JUNCTION-1642 0.0 PATTERN-2
JUNCTION-1643 13.76 PATTERN-2
JUNCTION-1644 0.0 PATTERN-2
JUNCTION-1645 15.32 PATTERN-2
JUNCTION-1646 11.24 PATTERN-2
JUNCTION-1647 0.0 PATTERN-2
JUNCTION-1648 0.0 PATTERN-2
JUNCTION-1649 32.48 PATTERN-2
JUNCTION-165 0.0 PATTERN-2
JUNCTION-1650 0.0 PATTERN-2
JUNCTION-1651 31.92 PATTERN-2
JUNCTION-1652 0.0 PATTERN-2
JUNCTION-1653 0.0 PATTERN-2
JUNCTION-1654 0.0 PATTERN-2
JUNCTION-1655 0.0 PATTERN-2
JUNCTION-1656 17.78 PATTERN-2
JUNCTION-1657 17.82 PATTERN-2
JUNCTION-1658 0.0 PATTERN-2
JUNCTION-1659 21.9 PATTERN-2
JUNCTION-166 0.0 PATTERN-2
JUNCTION-1660 0.0 PATTERN-2
JUNCTION-1661 0.0 PATTERN-2
JUNCTION-1662 24.48 PATTERN-2
JUNCTION-1663 25.82 PATTERN-2
JUNCTION-1664 0.0 PATTERN-2
JUNCTION-1665 0.0 PATTERN-2
JUNCTION-1666 0.0 PATTERN-2
JUNCTION-1667 0.0 PATTERN-2
JUNCTION-1668 0.0 PATTERN-2
JUNCTION-1669 0.0 PATTERN-2
JUNCTION-167 0.0 PATTERN-2
JUNCTION-1670 16.68 PATTERN-2
JUNCTION-1671 0.0 PATTERN-2
JUNCTION-1672 0.0 PATTERN-2
JUNCTION-1673 18.54 PATTERN-2
JUNCTION-1674 20.56 PATTERN-2
JUNCTION-1675 16.0 PATTERN-2
JUNCTION-1676 0.0 PATTERN-2
JUNCTION-1677 33.32 PATTERN-2
JUNCTION-1678 0.0 PATTERN-2
JUNCTION-1679 0.0 PATTERN-2
JUNCTION-168 0.0 PATTERN-2
JUNCTION-1680 18.38 PATTERN-2
JUNCTION-1681 25.6 PATTERN-2
JUNCTION-1682 21.96 PATTERN-2
JUNCTION-1683 0.0 PATTERN-2
JUNCTION-1684 16.26 PATTERN-2
JUNCTION-1685 33.8 PATTERN-2
JUNCTION-1686 0.0 PATTERN-2
JUNCTION-1687 28.76 PATTERN-2
JUNCTION-1688 0.0 PATTERN-2
JUNCTION-1689 20.08 PATTERN-2
JUNCTION-169 42.8 PATTERN-2
JUNCTION-1690 0.0 PATTERN-2
JUNCTION-1691 0.0 PATTERN-2
JUNCTION-1692 25.98 PATTERN-2
JUNCTION-1693 0.0 PATTERN-2
JUNCTION-1694 0.0 PATTERN-2
JUNCTION-1695 13.64 PATTERN-2
JUNCTION-1696 0.0 PATTERN-2
JUNCTION-1697 0.0 PATTERN-2
JUNCTION-1698 21.16 PATTERN-2
JUNCTION-1699 0.0 PATTERN-2
JUNCTION-17 0.0 PATTERN-2
JUNCTION-170 17.08 PATTERN-2
JUNCTION-1700 18.02 PATTERN-2
JUNCTION-1701 24.76 PATTERN-2
JUNCTION-1702 0.0 PATTERN-2
JUNCTION-1703 0.0 PATTERN-2
JUNCTION-1704 0.0 PATTERN-2
JUNCTION-1705 0.0 PATTERN-2
JUNCTION-1706 34.48 PATTERN-2
JUNCTION-1707 0.0 PATTERN-2
JUNCTION-1708 57.72 PATTERN-2
JUNCTION-1709 0.0 PATTERN-2
JUNCTION-171 22.0 PATTERN-2
JUNCTION-1710 16.28 PATTERN-2
JUNCTION-1711 0.0 PATTERN-2
JUNCTION-1712 20.08 PATTERN-2
JUNCTION-1713 23.88 PATTERN-2
JUNCTION-1714 0.0 PATTERN-2
JUNCTION-1715 28.26 PATTERN-2
JUNCTION-1716 0.0 PATTERN-2
JUNCTION-1717 17.34 PATTERN-2
JUNCTION-1718 52.0 PATTERN-2
JUNCTION-1719 0.0 PATTERN-2
JUNCTION-172 0.0 PATTERN-2
JUNCTION-1720 36.48 PATTERN-2
JUNCTION-1721 14.14 PATTERN-2
JUNCTION-1722 0.0 PATTERN-2
JUNCTION-1723 8.54 PATTERN-2
JUNCTION-1724 0.0 PATTERN-2
JUNCTION-1725 0.0 PATTERN-2
JUNCTION-1726 32.44 PATTERN-2
JUNCTION-1727 0.0 PATTERN-2
JUNCTION-1728 12.38 PATTERN-2
JUNCTION-1729 0.0 PATTERN-2
JUNCTION-173 25.56 PATTERN-2
JUNCTION-1730 26.24 PATTERN-2
JUNCTION-1731 0.0 PATTERN-2
JUNCTION-1732 0.0 PATTERN-2
JUNCTION-1733 0.0 PATTERN-2
JUNCTION-1734 16.38 PATTERN-2
JUNCTION-1735 24.5 PATTERN-2
JUNCTION-1736 0.0 PATTERN-2
JUNCTION-1737 0.0 PATTERN-2
JUNCTION-1738 24.6 PATTERN-2
JUNCTION-1739 0.0 PATTERN-2
JUNCTION-174 0.0 PATTERN-2
JUNCTION-1740 16.36 PATTERN-2
JUNCTION-1741 19.28 PATTERN-2
JUNCTION-1742 2.58 PATTERN-2
JUNCTION-1743 0.0 PATTERN-2
JUNCTION-1744 0.0 PATTERN-2
JUNCTION-1745 0.0 PATTERN-2
JUNCTION-1746 0.0 PATTERN-2
JUNCTION-1747 0.0 PATTERN-2
JUNCTION-1748 0.0 PATTERN-2
JUNCTION-1749 0.0 PATTERN-2
JUNCTION-175 0.0 PATTERN-2
JUNCTION-1750 35.66 PATTERN-2
JUNCTION-1751 26.4 PATTERN-2
JUNCTION-1752 21.96 PATTERN-2
JUNCTION-1753 0.0 PATTERN-2
JUNCTION-1754 0.0 PATTERN-2
JUNCTION-1755 61.38 PATTERN-2
JUNCTION-1756 0.0 PATTERN-2
JUNCTION-1757 18.92 PATTERN-2
JUNCTION-1758 26.12 PATTERN-2
JUNCTION-1759 42.44 PATTERN-2
JUNCTION-176 0.0 PATTERN-2
JUNCTION-1760 24.76 PATTERN-2
JUNCTION-1761 0.0 PATTERN-2
JUNCTION-1762 45.88 PATTERN-2
JUNCTION-1763 0.0 PATTERN-2
JUNCTION-1764 0.0 PATTERN-2
JUNCTION-1765 0.0 PATTERN-2
JUNCTION-1766 27.44 PATTERN-2
JUNCTION-1767 0.0 PATTERN-2
JUNCTION-1768 28.46 PATTERN-2
JUNCTION-1769 0.0 PATTERN-2
JUNCTION-177 0.0 PATTERN-2
JUNCTION-1770 47.14 PATTERN-2
JUNCTION-1771 0.0 PATTERN-2
JUNCTION-1772 30.24 PATTERN-2
JUNCTION-1773 22.1 PATTERN-2
JUNCTION-1774 0.0 PATTERN-2
JUNCTION-1775 26.9 PATTERN-2
JUNCTION-1776 27.54 PATTERN-2
JUNCTION-1777 42.02 PATTERN-2
JUNCTION-1778 0.0 PATTERN-2
JUNCTION-1779 0.0 PATTERN-2
JUNCTION-178 14.56 PATTERN-2
JUNCTION-1780 8.4 PATTERN-2
JUNCTION-1781 0.0 PATTERN-2
JUNCTION-1782 0.0 PATTERN-2
JUNCTION-1783 46.3 PATTERN-2
JUNCTION-1784 20.56 PATTERN-2
JUNCTION-1785 61.6 PATTERN-2
JUNCTION-1786 0.0 PATTERN-2
JUNCTION-1787 0.0 PATTERN-2
JUNCTION-1788 6.66 PATTERN-2
JUNCTION-1789 0.0 PATTERN-2
JUNCTION-179 0.0 PATTERN-2
JUNCTION-1790 0.0 PATTERN-2
JUNCTION-1791 0.0 PATTERN-2
JUNCTION-1792 50.66 PATTERN-2
JUNCTION-1793 0.0 PATTERN-2
JUNCTION-1794 22.2 PATTERN-2
JUNCTION-1795 0.0 PATTERN-2
JUNCTION-1796 0.0 PATTERN-2
JUNCTION-1797 0.0 PATTERN-2
JUNCTION-1798 0.0 PATTERN-2
JUNCTION-1799 0.0 PATTERN-2
JUNCTION-18 48.56 PATTERN-2
JUNCTION-180 57.66 PATTERN-2
JUNCTION-1800 0.0 PATTERN-2
JUNCTION-1801 0.0 PATTERN-2
JUNCTION-1802 0.0 PATTERN-2
JUNCTION-1803 29.42 PATTERN-2
JUNCTION-1804 0.0 PATTERN-2
JUNCTION-1805 0.0 PATTERN-2
JUNCTION-1806 71.38 PATTERN-2
JUNCTION-1807 0.0 PATTERN-2
JUNCTION-1808 45.78 PATTERN-2
JUNCTION-1809 0.0 PATTERN-2
JUNCTION-181 32.0 PATTERN-2
JUNCTION-1810 0.0 PATTERN-2
JUNCTION-1811 0.0 PATTERN-2
JUNCTION-1812 24.28 PATTERN-2
JUNCTION-1813 0.0 PATTERN-2
JUNCTION-1814 14.82 PATTERN-2
JUNCTION-1815 41.74 PATTERN-2
JUNCTION-1816 16.0 PATTERN-2
JUNCTION-1817 0.0 PATTERN-2
JUNCTION-1818 26.02 PATTERN-2
JUNCTION-1819 26.88 PATTERN-2
JUNCTION-182 0.0 PATTERN-2
JUNCTION-1820 0.0 PATTERN-2
JUNCTION-1821 55.92 PATTERN-2
JUNCTION-1822 0.0 PATTERN-2
JUNCTION-1823 0.0 PATTERN-2
JUNCTION-1824 0.0 PATTERN-2
JUNCTION-1825 0.0 PATTERN-2
JUNCTION-1826 17.44 PATTERN-2
JUNCTION-1827 0.0 PATTERN-2
JUNCTION-1828 32.04 PATTERN-2
JUNCTION-1829 28.76 PATTERN-2
JUNCTION-183 77.84 PATTERN-2
JUNCTION-1830 0.0 PATTERN-2
JUNCTION-1831 34.52 PATTERN-2
JUNCTION-1832 0.0 PATTERN-2
JUNCTION-1833 0.0 PATTERN-2
JUNCTION-1834 29.84 PATTERN-2
JUNCTION-1835 41.34 PATTERN-2
JUNCTION-1836 0.0 PATTERN-2
JUNCTION-1837 0.0 PATTERN-2
JUNCTION-1838 27.68 PATTERN-2
JUNCTION-1839 0.0 PATTERN-2
JUNCTION-184 69.72 PATTERN-2
JUNCTION-1840 0.0 PATTERN-2
JUNCTION-1841 0.0 PATTERN-2
JUNCTION-1842 25.44 PATTERN-2
JUNCTION-1843 0.0 PATTERN-2
JUNCTION-1844 0.0 PATTERN-2
JUNCTION-1845 0.0 PATTERN-2
JUNCTION-1846 0.0 PATTERN-2
JUNCTION-1847 10.08 PATTERN-2
JUNCTION-1848 0.0 PATTERN-2
JUNCTION-1849 0.0 PATTERN-2
JUNCTION-185 0.0 PATTERN-2
JUNCTION-1850 68.12 PATTERN-2
JUNCTION-1851 62.08 PATTERN-2
JUNCTION-1852 58.9 PATTERN-2
JUNCTION-1853 0.0 PATTERN-2
JUNCTION-1854 0.0 PATTERN-2
JUNCTION-1855 91.92 PATTERN-2
JUNCTION-1856 91.42 PATTERN-2
JUNCTION-1857 0.0 PATTERN-2
JUNCTION-1858 20.46 PATTERN-2
JUNCTION-1859 0.0 PATTERN-2
JUNCTION-186 0.0 PATTERN-2
JUNCTION-1860 0.0 PATTERN-2
JUNCTION-1861 29.96 PATTERN-2
JUNCTION-1862 65.94 PATTERN-2
JUNCTION-1863 42.1 PATTERN-2
JUNCTION-1864 0.0 PATTERN-2
JUNCTION-1865 0.0 PATTERN-2
JUNCTION-1866 47.26 PATTERN-2
JUNCTION-1867 31.24 PATTERN-2
JUNCTION-1868 0.0 PATTERN-2
JUNCTION-1869 25.6 PATTERN-2
JUNCTION-187 0.0 PATTERN-2
JUNCTION-1870 16.18 PATTERN-2
JUNCTION-1871 53.08 PATTERN-2
JUNCTION-1872 38.56 PATTERN-2
JUNCTION-1873 86.72 PATTERN-2
JUNCTION-1874 0.0 PATTERN-2
JUNCTION-1875 0.0 PATTERN-2
JUNCTION-1876 70.56 PATTERN-2
JUNCTION-1877 0.0 PATTERN-2
JUNCTION-1878 12.76 PATTERN-2
JUNCTION-1879 39.38 PATTERN-2
JUNCTION-188 48.1 PATTERN-2
JUNCTION-1880 107.98 PATTERN-2
JUNCTION-1881 35.78 PATTERN-2
JUNCTION-1882 9.06 PATTERN-2
JUNCTION-1883 25.88 PATTERN-2
JUNCTION-1884 52.22 PATTERN-2
JUNCTION-1885 0.0 PATTERN-2
JUNCTION-1886 59.16 PATTERN-2
JUNCTION-1887 0.0 PATTERN-2
JUNCTION-1888 75.98 PATTERN-2
JUNCTION-1889 35.92 PATTERN-2
JUNCTION-189 34.42 PATTERN-2
JUNCTION-1890 31.9 PATTERN-2
JUNCTION-1891 41.84 PATTERN-2
JUNCTION-1892 0.0 PATTERN-2
JUNCTION-1893 0.0 PATTERN-2
JUNCTION-1894 25.9 PATTERN-2
JUNCTION-1895 42.28 PATTERN-2
JUNCTION-1896 21.6 PATTERN-2
JUNCTION-1897 0.0 PATTERN-2
JUNCTION-1898 50.2 PATTERN-2
JUNCTION-1899 44.66 PATTERN-2
JUNCTION-19 0.0 PATTERN-2
JUNCTION-190 0.0 PATTERN-2
JUNCTION-1900 23.82 PATTERN-2
JUNCTION-1901 0.0 PATTERN-2
JUNCTION-1902 47.88 PATTERN-2
JUNCTION-1903 0.0 PATTERN-2
JUNCTION-1904 0.0 PATTERN-2
JUNCTION-1905 19.92 PATTERN-2
JUNCTION-1906 0.0 PATTERN-2
JUNCTION-1907 17.48 PATTERN-2
JUNCTION-1908 0.0 PATTERN-2
JUNCTION-1909 44.4 PATTERN-2
JUNCTION-191 0.0 PATTERN-2
JUNCTION-1910 13.42 PATTERN-2
JUNCTION-1911 11.78 PATTERN-2
JUNCTION-1912 0.0 PATTERN-2
JUNCTION-1913 128.12 PATTERN-2
JUNCTION-1914 0.0 PATTERN-2
JUNCTION-1915 18.78 PATTERN-2
JUNCTION-1916 7.42 PATTERN-2
JUNCTION-1917 55.4 PATTERN-2
JUNCTION-1918 19.16 PATTERN-2
JUNCTION-1919 0.0 PATTERN-2
JUNCTION-192 34.1 PATTERN-2
JUNCTION-1920 0.0 PATTERN-2
JUNCTION-1921 10.86 PATTERN-2
JUNCTION-1922 0.0 PATTERN-2
JUNCTION-1923 6.04 PATTERN-2
JUNCTION-1924 0.0 PATTERN-2
JUNCTION-1925 12.52 PATTERN-2
JUNCTION-1926 13.96 PATTERN-2
JUNCTION-1927 0.0 PATTERN-2
JUNCTION-1928 0.0 PATTERN-2
JUNCTION-1929 0.0 PATTERN-2
JUNCTION-193 19.46 PATTERN-2
JUNCTION-1930 45.22 PATTERN-2
JUNCTION-1931 0.0 PATTERN-2
JUNCTION-1932 30.5 PATTERN-2
JUNCTION-1933 0.94 PATTERN-2
JUNCTION-1934 0.0 PATTERN-2
JUNCTION-1935 0.0 PATTERN-2
JUNCTION-1936 18.5 PATTERN-2
JUNCTION-1937 0.0 PATTERN-2
JUNCTION-1938 42.3 PATTERN-2
JUNCTION-1939 0.0 PATTERN-2
JUNCTION-194 0.0 PATTERN-2
JUNCTION-1940 17.44 PATTERN-2
JUNCTION-1941 57.72 PATTERN-2
JUNCTION-1942 14.1 PATTERN-2
JUNCTION-1943 3.5 PATTERN-2
JUNCTION-1944 9.78 PATTERN-2
JUNCTION-1945 16.4 PATTERN-2
JUNCTION-1946 23.5 PATTERN-2
JUNCTION-1947 0.0 PATTERN-2
JUNCTION-1948 79.6 PATTERN-2
JUNCTION-1949 27.1 PATTERN-2
JUNCTION-195 0.0 PATTERN-2
JUNCTION-1950 0.0 PATTERN-2
JUNCTION-1951 8.74 PATTERN-2
JUNCTION-1952 17.82 PATTERN-2
JUNCTION-1953 0.0 PATTERN-2
JUNCTION-1954 0.0 PATTERN-2
JUNCTION-1955 16.9 PATTERN-2
JUNCTION-1956 9.76 PATTERN-2
JUNCTION-1957 0.0 PATTERN-2
JUNCTION-1958 8.04 PATTERN-2
JUNCTION-1959 0.0 PATTERN-2
JUNCTION-196 0.0 PATTERN-2
JUNCTION-1960 22.72 PATTERN-2
JUNCTION-1961 0.0 PATTERN-2
JUNCTION-1962 33.66 PATTERN-2
JUNCTION-1963 0.0 PATTERN-2
JUNCTION-1964 45.24 PATTERN-2
JUNCTION-1965 33.2 PATTERN-2
JUNCTION-1966 18.62 PATTERN-2
JUNCTION-1967 46.66 PATTERN-2
JUNCTION-1968 0.0 PATTERN-2
JUNCTION-1969 84.08 PATTERN-2
JUNCTION-197 0.0 PATTERN-2
JUNCTION-1970 0.0 PATTERN-2
JUNCTION-1971 24.22 PATTERN-2
JUNCTION-1972 0.0 PATTERN-2
JUNCTION-1973 22.12 PATTERN-2
JUNCTION-1974 39.52 PATTERN-2
JUNCTION-1975 17.3 PATTERN-2
JUNCTION-1976 0.0 PATTERN-2
JUNCTION-1977 0.0 PATTERN-2
JUNCTION-1978 0.0 PATTERN-2
JUNCTION-1979 23.12 PATTERN-2
JUNCTION-198 0.0 PATTERN-2
JUNCTION-1980 0.0 PATTERN-2
JUNCTION-1981 0.0 PATTERN-2
JUNCTION-1982 0.0 PATTERN-2
JUNCTION-1983 0.0 PATTERN-2
JUNCTION-1984 0.0 PATTERN-2
JUNCTION-1985 0.0 PATTERN-2
JUNCTION-1986 32.28 PATTERN-2
JUNCTION-1987 0.0 PATTERN-2
JUNCTION-1988 29.2 PATTERN-2
JUNCTION-1989 0.0 PATTERN-2
JUNCTION-199 0.0 PATTERN-2
JUNCTION-1990 21.24 PATTERN-2
JUNCTION-1991 12.16 PATTERN-2
JUNCTION-1992 0.0 PATTERN-2
JUNCTION-1993 34.5 PATTERN-2
JUNCTION-1994 35.26 PATTERN-2
JUNCTION-1995 0.0 PATTERN-2
JUNCTION-1996 40.7 PATTERN-2
JUNCTION-1997 43.82 PATTERN-2
JUNCTION-1998 0.0 PATTERN-2
JUNCTION-1999 14.54 PATTERN-2
JUNCTION-2 0.0 PATTERN-2
JUNCTION-20 1.5 PATTERN-2
JUNCTION-200 139.02 PATTERN-2
JUNCTION-2000 54.26 PATTERN-2
JUNCTION-2001 22.94 PATTERN-2
JUNCTION-2002 0.0 PATTERN-2
JUNCTION-2003 0.0 PATTERN-2
JUNCTION-2004 73.7 PATTERN-2
JUNCTION-2005 15.3 PATTERN-2
JUNCTION-2006 0.0 PATTERN-2
JUNCTION-2007 34.36 PATTERN-2
JUNCTION-2008 0.0 PATTERN-2
JUNCTION-2009 50.38 PATTERN-2
JUNCTION-201 4.4 PATTERN-2
JUNCTION-2010 68.56 PATTERN-2
JUNCTION-2011 0.0 PATTERN-2
JUNCTION-2012 10.9 PATTERN-2
JUNCTION-2013 20.6 PATTERN-2
JUNCTION-2014 0.0 PATTERN-2
JUNCTION-2015 30.68 PATTERN-2
JUNCTION-2016 30.14 PATTERN-2
JUNCTION-2017 37.58 PATTERN-2
JUNCTION-2018 42.82 PATTERN-2
JUNCTION-2019 15.94 PATTERN-2
JUNCTION-202 0.34 PATTERN-2
JUNCTION-2020 20.62 PATTERN-2
JUNCTION-2021 33.32 PATTERN-2
JUNCTION-2022 9.2 PATTERN-2
JUNCTION-2023 52.32 PATTERN-2
JUNCTION-2024 7.66 PATTERN-2
JUNCTION-2025 20.46 PATTERN-2
JUNCTION-2026 23.04 PATTERN-2
JUNCTION-2027 23.32 PATTERN-2
JUNCTION-2028 8.3 PATTERN-2
JUNCTION-2029 0.0 PATTERN-2
JUNCTION-203 0.0 PATTERN-2
JUNCTION-2030 0.0 PATTERN-2
JUNCTION-2031 0.0 PATTERN-2
JUNCTION-2032 0.0 PATTERN-2
JUNCTION-2033 0.0 PATTERN-2
JUNCTION-2034 0.0 PATTERN-2
JUNCTION-2035 39.32 PATTERN-2
JUNCTION-2036 39.12 PATTERN-2
JUNCTION-2037 0.0 PATTERN-2
JUNCTION-2038 34.58 PATTERN-2
JUNCTION-2039 29.82 PATTERN-2
JUNCTION-204 4.3 PATTERN-2
JUNCTION-2040 0.0 PATTERN-2
JUNCTION-2041 15.88 PATTERN-2
JUNCTION-2042 10.02 PATTERN-2
JUNCTION-2043 20.84 PATTERN-2
JUNCTION-2044 12.08 PATTERN-2
JUNCTION-2045 8.18 PATTERN-2
JUNCTION-2046 0.0 PATTERN-2
JUNCTION-2047 30.4 PATTERN-2
JUNCTION-2048 0.0 PATTERN-2
JUNCTION-2049 1.94 PATTERN-2
JUNCTION-205 0.0 PATTERN-2
JUNCTION-2050 60.26 PATTERN-2
JUNCTION-2051 0.0 PATTERN-2
JUNCTION-2052 26.34 PATTERN-2
JUNCTION-2053 28.76 PATTERN-2
JUNCTION-2054 0.0 PATTERN-2
JUNCTION-2055 0.0 PATTERN-2
JUNCTION-2056 0.0 PATTERN-2
JUNCTION-2057 49.48 PATTERN-2
JUNCTION-2058 0.0 PATTERN-2
JUNCTION-2059 41.28 PATTERN-2
JUNCTION-206 8.54 PATTERN-2
JUNCTION-2060 0.0 PATTERN-2
JUNCTION-2061 0.0 PATTERN-2
JUNCTION-2062 0.0 PATTERN-2
JUNCTION-2063 0.0 PATTERN-2
JUNCTION-2064 57.82 PATTERN-2
JUNCTION-2065 16.0 PATTERN-2
JUNCTION-2066 0.0 PATTERN-2
JUNCTION-2067 39.58 PATTERN-2
JUNCTION-2068 0.0 PATTERN-2
JUNCTION-2069 25.16 PATTERN-2
JUNCTION-207 0.0 PATTERN-2
JUNCTION-2070 0.0 PATTERN-2
JUNCTION-2071 0.0 PATTERN-2
JUNCTION-2072 9.4 PATTERN-2
JUNCTION-2073 0.0 PATTERN-2
JUNCTION-2074 38.0 PATTERN-2
JUNCTION-2075 37.78 PATTERN-2
JUNCTION-2076 35.98 PATTERN-2
JUNCTION-2077 0.0 PATTERN-2
JUNCTION-2078 0.0 PATTERN-2
JUNCTION-2079 40.6 PATTERN-2
JUNCTION-208 0.0 PATTERN-2
JUNCTION-2080 0.0 PATTERN-2
JUNCTION-2081 0.0 PATTERN-2
JUNCTION-2082 0.0 PATTERN-2
JUNCTION-2083 54.7 PATTERN-2
JUNCTION-2084 37.4 PATTERN-2
JUNCTION-2085 0.0 PATTERN-2
JUNCTION-2086 0.0 PATTERN-2
JUNCTION-2087 25.38 PATTERN-2
JUNCTION-2088 0.0 PATTERN-2
JUNCTION-2089 74.36 PATTERN-2
JUNCTION-209 0.0 PATTERN-2
JUNCTION-2090 18.86 PATTERN-2
JUNCTION-2091 37.08 PATTERN-2
JUNCTION-2092 116.44 PATTERN-2
JUNCTION-2093 0.0 PATTERN-2
JUNCTION-2094 89.9 PATTERN-2
JUNCTION-2095 0.0 PATTERN-2
JUNCTION-2096 84.96 PATTERN-2
JUNCTION-2097 112.92 PATTERN-2
JUNCTION-2098 0.0 PATTERN-2
JUNCTION-2099 32.1 PATTERN-2
JUNCTION-21 28.76 PATTERN-2
JUNCTION-210 19.3 PATTERN-2
JUNCTION-2100 0.0 PATTERN-2
JUNCTION-2101 43.66 PATTERN-2
JUNCTION-2102 0.0 PATTERN-2
JUNCTION-2103 20.06 PATTERN-2
JUNCTION-2104 27.98 PATTERN-2
JUNCTION-2105 0.0 PATTERN-2
JUNCTION-2106 32.54 PATTERN-2
JUNCTION-2107 16.2 PATTERN-2
JUNCTION-2108 0.0 PATTERN-2
JUNCTION-2109 0.0 PATTERN-2
JUNCTION-211 32.38 PATTERN-2
JUNCTION-2110 30.62 PATTERN-2
JUNCTION-2111 0.0 PATTERN-2
JUNCTION-2112 0.0 PATTERN-2
JUNCTION-2113 46.96 PATTERN-2
JUNCTION-2114 0.0 PATTERN-2
JUNCTION-2115 36.9 PATTERN-2
JUNCTION-2116 0.0 PATTERN-2
JUNCTION-2117 0.0 PATTERN-2
JUNCTION-2118 0.0 PATTERN-2
JUNCTION-2119 64.48 PATTERN-2
JUNCTION-212 0.0 PATTERN-2
JUNCTION-2120 0.0 PATTERN-2
JUNCTION-2121 45.08 PATTERN-2
JUNCTION-2122 0.0 PATTERN-2
JUNCTION-2123 43.7 PATTERN-2
JUNCTION-2124 7.44 PATTERN-2
JUNCTION-2125 28.92 PATTERN-2
JUNCTION-2126 22.0 PATTERN-2
JUNCTION-2127 0.0 PATTERN-2
JUNCTION-2128 20.28 PATTERN-2
JUNCTION-2129 0.0 PATTERN-2
JUNCTION-213 0.0 PATTERN-2
JUNCTION-2130 0.0 PATTERN-2
JUNCTION-2131 0.0 PATTERN-2
JUNCTION-2132 42.78 PATTERN-2
JUNCTION-2133 0.0 PATTERN-2
JUNCTION-2134 52.66 PATTERN-2
JUNCTION-2135 0.0 PATTERN-2
JUNCTION-2136 38.04 PATTERN-2
JUNCTION-2137 0.0 PATTERN-2
JUNCTION-2138 0.0 PATTERN-2
JUNCTION-2139 32.94 PATTERN-2
JUNCTION-214 18.92 PATTERN-2
JUNCTION-2140 37.0 PATTERN-2
JUNCTION-2141 0.0 PATTERN-2
JUNCTION-2142 0.0 PATTERN-2
JUNCTION-2143 39.48 PATTERN-2
JUNCTION-2144 48.7 PATTERN-2
JUNCTION-2145 0.0 PATTERN-2
JUNCTION-2146 0.0 PATTERN-2
JUNCTION-2147 35.74 PATTERN-2
JUNCTION-2148 0.0 PATTERN-2
JUNCTION-2149 0.0 PATTERN-2
JUNCTION-215 3.96 PATTERN-2
JUNCTION-2150 54.12 PATTERN-2
JUNCTION-2151 0.0 PATTERN-2
JUNCTION-2152 0.0 PATTERN-2
JUNCTION-2153 27.94 PATTERN-2
JUNCTION-2154 37.42 PATTERN-2
JUNCTION-2155 0.0 PATTERN-2
JUNCTION-2156 0.0 PATTERN-2
JUNCTION-2157 39.7 PATTERN-2
JUNCTION-2158 0.0 PATTERN-2
JUNCTION-2159 27.32 PATTERN-2
JUNCTION-216 17.32 PATTERN-2
JUNCTION-2160 0.0 PATTERN-2
JUNCTION-2161 0.0 PATTERN-2
JUNCTION-2162 17.4 PATTERN-2
JUNCTION-2163 0.0 PATTERN-2
JUNCTION-2164 26.58 PATTERN-2
JUNCTION-2165 0.0 PATTERN-2
JUNCTION-2166 0.0 PATTERN-2
JUNCTION-2167 35.96 PATTERN-2
JUNCTION-2168 0.0 PATTERN-2
JUNCTION-2169 0.0 PATTERN-2
JUNCTION-217 0.0 PATTERN-2
JUNCTION-2170 24.38 PATTERN-2
JUNCTION-2171 39.62 PATTERN-2
JUNCTION-2172 0.0 PATTERN-2
JUNCTION-2173 0.0 PATTERN-2
JUNCTION-2174 0.0 PATTERN-2
JUNCTION-2175 0.0 PATTERN-2
JUNCTION-2176 31.9 PATTERN-2
JUNCTION-2177 39.34 PATTERN-2
JUNCTION-2178 0.0 PATTERN-2
JUNCTION-2179 0.0 PATTERN-2
JUNCTION-218 0.64 PATTERN-2
JUNCTION-2180 12.52 PATTERN-2
JUNCTION-2181 0.0 PATTERN-2
JUNCTION-2182 27.02 PATTERN-2
JUNCTION-2183 0.0 PATTERN-2
JUNCTION-2184 0.0 PATTERN-2
JUNCTION-2185 0.0 PATTERN-2
JUNCTION-2186 0.0 PATTERN-2
JUNCTION-2187 0.0 PATTERN-2
JUNCTION-2188 0.0 PATTERN-2
JUNCTION-2189 25.38 PATTERN-2
JUNCTION-219 0.0 PATTERN-2
JUNCTION-2190 0.0 PATTERN-2
JUNCTION-2191 0.0 PATTERN-2
JUNCTION-2192 38.66 PATTERN-2
JUNCTION-2193 0.0 PATTERN-2
JUNCTION-2194 53.96 PATTERN-2
JUNCTION-2195 0.0 PATTERN-2
JUNCTION-2196 50.28 PATTERN-2
JUNCTION-2197 0.0 PATTERN-2
JUNCTION-2198 0.0 PATTERN-2
JUNCTION-2199 0.0 PATTERN-2
JUNCTION-22 4.56 PATTERN-2
JUNCTION-220 0.0 PATTERN-2
JUNCTION-2200 14.72 PATTERN-2
JUNCTION-2201 0.0 PATTERN-2
JUNCTION-2202 0.0 PATTERN-2
JUNCTION-2203 51.36 PATTERN-2
JUNCTION-2204 0.0 PATTERN-2
JUNCTION-2205 0.0 PATTERN-2
JUNCTION-2206 73.82 PATTERN-2
JUNCTION-2207 0.0 PATTERN-2
JUNCTION-2208 0.64 PATTERN-2
JUNCTION-2209 0.0 PATTERN-2
JUNCTION-221 0.0 PATTERN-2
JUNCTION-2210 0.76 PATTERN-2
JUNCTION-2211 1.64 PATTERN-2
JUNCTION-2212 0.0 PATTERN-2
JUNCTION-2213 1.44 PATTERN-2
JUNCTION-2214 0.0 PATTERN-2
JUNCTION-2215 0.0 PATTERN-2
JUNCTION-2216 0.0 PATTERN-2
JUNCTION-2217 0.0 PATTERN-2
JUNCTION-2218 107.34 PATTERN-2
JUNCTION-2219 0.0 PATTERN-2
JUNCTION-222 0.0 PATTERN-2
JUNCTION-2220 0.0 PATTERN-2
JUNCTION-2221 0.0 PATTERN-2
JUNCTION-2222 127.86 PATTERN-2
JUNCTION-2223 11.54 PATTERN-2
JUNCTION-2224 8.42 PATTERN-2
JUNCTION-2225 41.74 PATTERN-2
JUNCTION-2226 30.18 PATTERN-2
JUNCTION-2227 24.32 PATTERN-2
JUNCTION-2228 0.0 PATTERN-2
JUNCTION-2229 0.0 PATTERN-2
JUNCTION-223 0.0 PATTERN-2
JUNCTION-2230 21.98 PATTERN-2
JUNCTION-2231 0.0 PATTERN-2
JUNCTION-2232 0.0 PATTERN-2
JUNCTION-2233 21.84 PATTERN-2
JUNCTION-2234 0.0 PATTERN-2
JUNCTION-2235 9.76 PATTERN-2
JUNCTION-2236 0.0 PATTERN-2
JUNCTION-2237 36.34 PATTERN-2
JUNCTION-2238 29.04 PATTERN-2
JUNCTION-2239 0.0 PATTERN-2
JUNCTION-224 0.0 PATTERN-2
JUNCTION-2240 20.16 PATTERN-2
JUNCTION-2241 0.0 PATTERN-2
JUNCTION-2242 36.94 PATTERN-2
JUNCTION-2243 0.0 PATTERN-2
JUNCTION-2244 28.9 PATTERN-2
JUNCTION-2245 24.72 PATTERN-2
JUNCTION-2246 27.24 PATTERN-2
JUNCTION-2247 27.4 PATTERN-2
JUNCTION-2248 0.0 PATTERN-2
JUNCTION-2249 33.6 PATTERN-2
JUNCTION-225 20.2 PATTERN-2
JUNCTION-2250 38.06 PATTERN-2
JUNCTION-2251 29.7 PATTERN-2
JUNCTION-2252 48.4 PATTERN-2
JUNCTION-2253 0.0 PATTERN-2
JUNCTION-2254 0.0 PATTERN-2
JUNCTION-2255 40.4 PATTERN-2
JUNCTION-2256 0.0 PATTERN-2
JUNCTION-2257 0.0 PATTERN-2
JUNCTION-2258 39.0 PATTERN-2
JUNCTION-2259 0.0 PATTERN-2
JUNCTION-226 0.0 PATTERN-2
JUNCTION-2260 34.66 PATTERN-2
JUNCTION-2261 0.0 PATTERN-2
JUNCTION-2262 0.0 PATTERN-2
JUNCTION-2263 0.0 PATTERN-2
JUNCTION-2264 0.0 PATTERN-2
JUNCTION-2265 0.0 PATTERN-2
JUNCTION-2266 0.0 PATTERN-2
JUNCTION-2267 46.44 PATTERN-2
JUNCTION-2268 0.0 PATTERN-2
JUNCTION-2269 16.32 PATTERN-2
JUNCTION-227 30.2 PATTERN-2
JUNCTION-2270 0.0 PATTERN-2
JUNCTION-2271 19.38 PATTERN-2
JUNCTION-2272 0.0 PATTERN-2
JUNCTION-2273 22.06 PATTERN-2
JUNCTION-2274 0.0 PATTERN-2
JUNCTION-2275 0.0 PATTERN-2
JUNCTION-2276 0.0 PATTERN-2
JUNCTION-2277 26.3 PATTERN-2
JUNCTION-2278 37.18 PATTERN-2
JUNCTION-2279 0.0 PATTERN-2
JUNCTION-228 0.0 PATTERN-2
JUNCTION-2280 109.22 PATTERN-2
JUNCTION-2281 0.0 PATTERN-2
JUNCTION-2282 0.0 PATTERN-2
JUNCTION-2283 0.0 PATTERN-2
JUNCTION-2284 25.46 PATTERN-2
JUNCTION-2285 0.0 PATTERN-2
JUNCTION-2286 0.0 PATTERN-2
JUNCTION-2287 0.0 PATTERN-2
JUNCTION-2288 0.0 PATTERN-2
JUNCTION-2289 103.36 PATTERN-2
JUNCTION-229 0.0 PATTERN-2
JUNCTION-2290 0.0 PATTERN-2
JUNCTION-2291 0.0 PATTERN-2
JUNCTION-2292 34.94 PATTERN-2
JUNCTION-2293 0.0 PATTERN-2
JUNCTION-2294 37.98 PATTERN-2
JUNCTION-2295 9.38 PATTERN-2
JUNCTION-2296 0.0 PATTERN-2
JUNCTION-2297 0.0 PATTERN-2
JUNCTION-2298 23.68 PATTERN-2
JUNCTION-2299 49.92 PATTERN-2
JUNCTION-23 0.0 PATTERN-2
JUNCTION-230 8.56 PATTERN-2
JUNCTION-2300 37.02 PATTERN-2
JUNCTION-2301 30.84 PATTERN-2
JUNCTION-2302 12.1 PATTERN-2
JUNCTION-2303 12.76 PATTERN-2
JUNCTION-2304 42.24 PATTERN-2
JUNCTION-2305 48.3 PATTERN-2
JUNCTION-2306 50.68 PATTERN-2
JUNCTION-2307 17.2 PATTERN-2
JUNCTION-2308 62.74 PATTERN-2
JUNCTION-2309 29.88 PATTERN-2
JUNCTION-231 0.0 PATTERN-2
JUNCTION-2310 133.76 PATTERN-2
JUNCTION-2311 0.0 PATTERN-2
JUNCTION-2312 14.52 PATTERN-2
JUNCTION-2313 19.66 PATTERN-2
JUNCTION-2314 18.34 PATTERN-2
JUNCTION-2315 11.68 PATTERN-2
JUNCTION-2316 0.0 PATTERN-2
JUNCTION-2317 0.0 PATTERN-2
JUNCTION-2318 0.0 PATTERN-2
JUNCTION-2319 0.0 PATTERN-2
JUNCTION-232 0.0 PATTERN-2
JUNCTION-2320 0.0 PATTERN-2
JUNCTION-2321 0.0 PATTERN-2
JUNCTION-2322 7.32 PATTERN-2
JUNCTION-2323 24.58 PATTERN-2
JUNCTION-2324 17.38 PATTERN-2
JUNCTION-2325 17.56 PATTERN-2
JUNCTION-2326 11.28 PATTERN-2
JUNCTION-2327 14.04 PATTERN-2
JUNCTION-2328 13.32 PATTERN-2
JUNCTION-2329 0.0 PATTERN-2
JUNCTION-233 1.12 PATTERN-2
JUNCTION-2330 0.0 PATTERN-2
JUNCTION-2331 0.0 PATTERN-2
JUNCTION-2332 0.0 PATTERN-2
JUNCTION-2333 27.42 PATTERN-2
JUNCTION-2334 12.46 PATTERN-2
JUNCTION-2335 20.86 PATTERN-2
JUNCTION-2336 3.76 PATTERN-2
JUNCTION-2337 2.5 PATTERN-2
JUNCTION-2338 0.0 PATTERN-2
JUNCTION-2339 0.3 PATTERN-2
JUNCTION-234 20.66 PATTERN-2
JUNCTION-2340 6.66 PATTERN-2
JUNCTION-2341 0.0 PATTERN-2
JUNCTION-2342 0.0 PATTERN-2
JUNCTION-2343 10.58 PATTERN-2
JUNCTION-2344 0.0 PATTERN-2
JUNCTION-2345 0.02 PATTERN-2
JUNCTION-2346 0.0 PATTERN-2
JUNCTION-2347 15.48 PATTERN-2
JUNCTION-2348 14.42 PATTERN-2
JUNCTION-2349 0.0 PATTERN-2
JUNCTION-235 41.96 PATTERN-2
JUNCTION-2350 61.06 PATTERN-2
JUNCTION-2351 0.0 PATTERN-2
JUNCTION-2352 10.56 PATTERN-2
JUNCTION-2353 0.0 PATTERN-2
JUNCTION-2354 27.48 PATTERN-2
JUNCTION-2355 0.0 PATTERN-2
JUNCTION-2356 25.54 PATTERN-2
JUNCTION-2357 0.0 PATTERN-2
JUNCTION-2358 0.0 PATTERN-2
JUNCTION-2359 29.88 PATTERN-2
JUNCTION-236 47.72 PATTERN-2
JUNCTION-2360 8.02 PATTERN-2
JUNCTION-2361 0.0 PATTERN-2
JUNCTION-2362 0.0 PATTERN-2
JUNCTION-2363 14.6 PATTERN-2
JUNCTION-2364 17.26 PATTERN-2
JUNCTION-2365 0.0 PATTERN-2
JUNCTION-2366 0.0 PATTERN-2
JUNCTION-2367 31.88 PATTERN-2
JUNCTION-2368 0.0 PATTERN-2
JUNCTION-2369 0.0 PATTERN-2
JUNCTION-237 51.62 PATTERN-2
JUNCTION-2370 0.0 PATTERN-2
JUNCTION-2371 0.0 PATTERN-2
JUNCTION-2372 0.0 PATTERN-2
JUNCTION-2373 0.0 PATTERN-2
JUNCTION-2374 0.0 PATTERN-2
JUNCTION-2375 0.0 PATTERN-2
JUNCTION-2376 0.0 PATTERN-2
JUNCTION-2377 47.32 PATTERN-2
JUNCTION-2378 0.0 PATTERN-2
JUNCTION-2379 0.0 PATTERN-2
JUNCTION-238 0.0 PATTERN-2
JUNCTION-2380 23.88 PATTERN-2
JUNCTION-2381 0.0 PATTERN-2
JUNCTION-2382 0.0 PATTERN-2
JUNCTION-2383 0.0 PATTERN-2
JUNCTION-2384 0.0 PATTERN-2
JUNCTION-2385 38.12 PATTERN-2
JUNCTION-2386 0.0 PATTERN-2
JUNCTION-2387 0.0 PATTERN-2
JUNCTION-2388 0.0 PATTERN-2
JUNCTION-2389 0.0 PATTERN-2
JUNCTION-239 0.0 PATTERN-2
JUNCTION-2390 9.74 PATTERN-2
JUNCTION-2391 0.0 PATTERN-2
JUNCTION-2392 0.0 PATTERN-2
JUNCTION-2393 0.0 PATTERN-2
JUNCTION-2394 0.0 PATTERN-2
JUNCTION-2395 25.48 PATTERN-2
JUNCTION-2396 0.0 PATTERN-2
JUNCTION-2397 0.0 PATTERN-2
JUNCTION-2398 0.0 PATTERN-2
JUNCTION-2399 39.64 PATTERN-2
JUNCTION-24 14.54 PATTERN-2
JUNCTION-240 0.0 PATTERN-2
JUNCTION-2400 0.0 PATTERN-2
JUNCTION-2401 0.0 PATTERN-2
JUNCTION-2402 9.74 PATTERN-2
JUNCTION-2403 10.64 PATTERN-2
JUNCTION-2404 21.66 PATTERN-2
JUNCTION-2405 0.0 PATTERN-2
JUNCTION-2406 0.0 PATTERN-2
JUNCTION-2407 0.0 PATTERN-2
JUNCTION-2408 0.0 PATTERN-2
JUNCTION-2409 0.0 PATTERN-2
JUNCTION-241 0.0 PATTERN-2
JUNCTION-2410 0.0 PATTERN-2
JUNCTION-2411 0.0 PATTERN-2
JUNCTION-2412 0.0 PATTERN-2
JUNCTION-2413 45.68 PATTERN-2
JUNCTION-2414 0.0 PATTERN-2
JUNCTION-2415 22.32 PATTERN-2
JUNCTION-2416 0.0 PATTERN-2
JUNCTION-2417 0.0 PATTERN-2
JUNCTION-2418 0.0 PATTERN-2
JUNCTION-2419 50.28 PATTERN-2
JUNCTION-242 16.64 PATTERN-2
JUNCTION-2420 8.2 PATTERN-2
JUNCTION-2421 0.0 PATTERN-2
JUNCTION-2422 0.0 PATTERN-2
JUNCTION-2423 18.46 PATTERN-2
JUNCTION-2424 0.0 PATTERN-2
JUNCTION-2425 12.28 PATTERN-2
JUNCTION-2426 0.0 PATTERN-2
JUNCTION-2427 0.0 PATTERN-2
JUNCTION-2428 6.62 PATTERN-2
JUNCTION-2429 31.52 PATTERN-2
JUNCTION-243 0.0 PATTERN-2
JUNCTION-2430 0.0 PATTERN-2
JUNCTION-2431 0.0 PATTERN-2
JUNCTION-2432 0.0 PATTERN-2
JUNCTION-2433 0.0 PATTERN-2
JUNCTION-2434 0.0 PATTERN-2
JUNCTION-2435 21.8 PATTERN-2
JUNCTION-2436 0.0 PATTERN-2
JUNCTION-2437 0.0 PATTERN-2
JUNCTION-2438 0.0 PATTERN-2
JUNCTION-2439 28.24 PATTERN-2
JUNCTION-244 0.0 PATTERN-2
JUNCTION-2440 0.0 PATTERN-2
JUNCTION-2441 8.28 PATTERN-2
JUNCTION-2442 0.0 PATTERN-2
JUNCTION-2443 0.0 PATTERN-2
JUNCTION-2444 0.0 PATTERN-2
JUNCTION-2445 0.0 PATTERN-2
JUNCTION-2446 0.0 PATTERN-2
JUNCTION-2447 0.0 PATTERN-2
JUNCTION-2448 0.0 PATTERN-2
JUNCTION-2449 0.0 PATTERN-2
JUNCTION-245 0.0 PATTERN-2
JUNCTION-2450 0.0 PATTERN-2
JUNCTION-2451 0.0 PATTERN-2
JUNCTION-2452 0.0 PATTERN-2
JUNCTION-2453 0.0 PATTERN-2
JUNCTION-2454 0.0 PATTERN-2
JUNCTION-2455 0.0 PATTERN-2
JUNCTION-2456 41.96 PATTERN-2
JUNCTION-2457 0.0 PATTERN-2
JUNCTION-2458 0.0 PATTERN-2
JUNCTION-2459 0.0 PATTERN-2
JUNCTION-246 0.0 PATTERN-2
JUNCTION-2460 0.0 PATTERN-2
JUNCTION-2461 0.0 PATTERN-2
JUNCTION-2462 34.64 PATTERN-2
JUNCTION-2463 13.22 PATTERN-2
JUNCTION-2464 23.26 PATTERN-2
JUNCTION-2465 0.0 PATTERN-2
JUNCTION-2466 0.0 PATTERN-2
JUNCTION-2467 2.3 PATTERN-2
JUNCTION-2468 0.0 PATTERN-2
JUNCTION-2469 0.0 PATTERN-2
JUNCTION-247 44.56 PATTERN-2
JUNCTION-2470 43.2 PATTERN-2
JUNCTION-2471 0.0 PATTERN-2
JUNCTION-2472 0.0 PATTERN-2
JUNCTION-2473 2.32 PATTERN-2
JUNCTION-2474 0.0 PATTERN-2
JUNCTION-2475 0.0 PATTERN-2
JUNCTION-2476 0.0 PATTERN-2
JUNCTION-2477 0.0 PATTERN-2
JUNCTION-2478 0.0 PATTERN-2
JUNCTION-2479 21.34 PATTERN-2
JUNCTION-248 14.9 PATTERN-2
JUNCTION-2480 0.0 PATTERN-2
JUNCTION-2481 0.0 PATTERN-2
JUNCTION-2482 0.0 PATTERN-2
JUNCTION-2483 0.0 PATTERN-2
JUNCTION-2484 192.66 PATTERN-2
JUNCTION-2485 0.0 PATTERN-2
JUNCTION-2486 0.0 PATTERN-2
JUNCTION-2487 38.98 PATTERN-2
JUNCTION-2488 0.0 PATTERN-2
JUNCTION-2489 0.0 PATTERN-2
JUNCTION-249 8.44 PATTERN-2
JUNCTION-2490 14.46 PATTERN-2
JUNCTION-2491 0.0 PATTERN-2
JUNCTION-2492 68.58 PATTERN-2
JUNCTION-2493 19.66 PATTERN-2
JUNCTION-2494 0.0 PATTERN-2
JUNCTION-2495 0.0 PATTERN-2
JUNCTION-2496 0.0 PATTERN-2
JUNCTION-2497 0.0 PATTERN-2
JUNCTION-2498 0.0 PATTERN-2
JUNCTION-2499 0.0 PATTERN-2
JUNCTION-25 2.54 PATTERN-2
JUNCTION-250 0.0 PATTERN-2
JUNCTION-2500 55.32 PATTERN-2
JUNCTION-2501 0.0 PATTERN-2
JUNCTION-2502 0.0 PATTERN-2
JUNCTION-2503 67.42 PATTERN-2
JUNCTION-2504 70.82 PATTERN-2
JUNCTION-2505 0.0 PATTERN-2
JUNCTION-2506 0.0 PATTERN-2
JUNCTION-2507 0.0 PATTERN-2
JUNCTION-2508 0.0 PATTERN-2
JUNCTION-2509 0.0 PATTERN-2
JUNCTION-251 0.0 PATTERN-2
JUNCTION-2510 0.0 PATTERN-2
JUNCTION-2511 8.48 PATTERN-2
JUNCTION-2512 27.68 PATTERN-2
JUNCTION-2513 0.0 PATTERN-2
JUNCTION-2514 0.0 PATTERN-2
JUNCTION-2515 0.0 PATTERN-2
JUNCTION-2516 84.4 PATTERN-2
JUNCTION-2517 0.0 PATTERN-2
JUNCTION-2518 34.38 PATTERN-2
JUNCTION-2519 60.06 PATTERN-2
JUNCTION-252 24.12 PATTERN-2
JUNCTION-2520 0.0 PATTERN-2
JUNCTION-2521 63.34 PATTERN-2
JUNCTION-2522 0.0 PATTERN-2
JUNCTION-2523 0.0 PATTERN-2
JUNCTION-2524 0.0 PATTERN-2
JUNCTION-2525 7.12 PATTERN-2
JUNCTION-2526 16.16 PATTERN-2
JUNCTION-2527 0.0 PATTERN-2
JUNCTION-2528 0.0 PATTERN-2
JUNCTION-2529 0.0 PATTERN-2
JUNCTION-253 0.0 PATTERN-2
JUNCTION-2530 97.22 PATTERN-2
JUNCTION-2531 26.28 PATTERN-2
JUNCTION-2532 0.0 PATTERN-2
JUNCTION-2533 0.0 PATTERN-2
JUNCTION-2534 0.0 PATTERN-2
JUNCTION-2535 3.4 PATTERN-2
JUNCTION-2536 0.0 PATTERN-2
JUNCTION-2537 24.0 PATTERN-2
JUNCTION-2538 17.54 PATTERN-2
JUNCTION-2539 0.0 PATTERN-2
JUNCTION-254 0.0 PATTERN-2
JUNCTION-2540 33.68 PATTERN-2
JUNCTION-2541 52.32 PATTERN-2
JUNCTION-2542 0.0 PATTERN-2
JUNCTION-2543 8.12 PATTERN-2
JUNCTION-2544 43.22 PATTERN-2
JUNCTION-2545 0.0 PATTERN-2
JUNCTION-2546 0.0 PATTERN-2
JUNCTION-2547 0.0 PATTERN-2
JUNCTION-2548 28.24 PATTERN-2
JUNCTION-2549 0.0 PATTERN-2
JUNCTION-255 10.0 PATTERN-2
JUNCTION-2550 40.62 PATTERN-2
JUNCTION-2551 14.76 PATTERN-2
JUNCTION-2552 22.44 PATTERN-2
JUNCTION-2553 10.38 PATTERN-2
JUNCTION-2554 0.0 PATTERN-2
JUNCTION-2555 0.0 PATTERN-2
JUNCTION-2556 33.52 PATTERN-2
JUNCTION-2557 0.0 PATTERN-2
JUNCTION-2558 0.0 PATTERN-2
JUNCTION-2559 50.3 PATTERN-2
JUNCTION-256 0.0 PATTERN-2
JUNCTION-2560 0.0 PATTERN-2
JUNCTION-2561 9.48 PATTERN-2
JUNCTION-2562 40.98 PATTERN-2
JUNCTION-2563 7.66 PATTERN-2
JUNCTION-2564 0.0 PATTERN-2
JUNCTION-2565 0.0 PATTERN-2
JUNCTION-2566 0.0 PATTERN-2
JUNCTION-2567 0.0 PATTERN-2
JUNCTION-2568 19.46 PATTERN-2
JUNCTION-2569 48.12 PATTERN-2
JUNCTION-257 0.0 PATTERN-2
JUNCTION-2570 0.0 PATTERN-2
JUNCTION-2571 44.34 PATTERN-2
JUNCTION-2572 29.52 PATTERN-2
JUNCTION-2573 104.38 PATTERN-2
JUNCTION-2574 0.0 PATTERN-2
JUNCTION-2575 51.94 PATTERN-2
JUNCTION-2576 0.0 PATTERN-2
JUNCTION-2577 29.5 PATTERN-2
JUNCTION-2578 0.0 PATTERN-2
JUNCTION-2579 74.64 PATTERN-2
JUNCTION-258 0.0 PATTERN-2
JUNCTION-2580 0.0 PATTERN-2
JUNCTION-2581 0.0 PATTERN-2
JUNCTION-2582 66.02 PATTERN-2
JUNCTION-2583 0.0 PATTERN-2
JUNCTION-2584 0.0 PATTERN-2
JUNCTION-2585 0.0 PATTERN-2
JUNCTION-2586 29.24 PATTERN-2
JUNCTION-2587 0.0 PATTERN-2
JUNCTION-2588 0.0 PATTERN-2
JUNCTION-2589 64.18 PATTERN-2
JUNCTION-259 0.0 PATTERN-2
JUNCTION-2590 35.88 PATTERN-2
JUNCTION-2591 0.0 PATTERN-2
JUNCTION-2592 34.16 PATTERN-2
JUNCTION-2593 0.0 PATTERN-2
JUNCTION-2594 0.0 PATTERN-2
JUNCTION-2595 56.16 PATTERN-2
JUNCTION-2596 0.0 PATTERN-2
JUNCTION-2597 16.14 PATTERN-2
JUNCTION-2598 10.8 PATTERN-2
JUNCTION-2599 15.2 PATTERN-2
JUNCTION-26 3.0 PATTERN-2
JUNCTION-260 0.0 PATTERN-2
JUNCTION-2600 22.24 PATTERN-2
JUNCTION-2601 0.0 PATTERN-2
JUNCTION-2602 0.0 PATTERN-2
JUNCTION-2603 30.84 PATTERN-2
JUNCTION-2604 0.0 PATTERN-2
JUNCTION-2605 11.16 PATTERN-2
JUNCTION-2606 0.0 PATTERN-2
JUNCTION-2607 0.0 PATTERN-2
JUNCTION-2608 0.0 PATTERN-2
JUNCTION-2609 152.1 PATTERN-2
JUNCTION-261 81.04 PATTERN-2
JUNCTION-2610 43.44 PATTERN-2
JUNCTION-2611 0.0 PATTERN-2
JUNCTION-2612 0.0 PATTERN-2
JUNCTION-2613 27.72 PATTERN-2
JUNCTION-2614 0.0 PATTERN-2
JUNCTION-2615 54.6 PATTERN-2
JUNCTION-2616 0.0 PATTERN-2
JUNCTION-2617 0.0 PATTERN-2
JUNCTION-2618 19.54 PATTERN-2
JUNCTION-2619 0.0 PATTERN-2
JUNCTION-262 29.58 PATTERN-2
JUNCTION-2620 54.12 PATTERN-2
JUNCTION-2621 0.0 PATTERN-2
JUNCTION-2622 0.0 PATTERN-2
JUNCTION-2623 37.88 PATTERN-2
JUNCTION-2624 47.8 PATTERN-2
JUNCTION-2625 13.92 PATTERN-2
JUNCTION-2626 20.52 PATTERN-2
JUNCTION-2627 0.0 PATTERN-2
JUNCTION-2628 41.46 PATTERN-2
JUNCTION-2629 0.0 PATTERN-2
JUNCTION-263 0.0 PATTERN-2
JUNCTION-2630 12.8 PATTERN-2
JUNCTION-2631 0.0 PATTERN-2
JUNCTION-2632 0.0 PATTERN-2
JUNCTION-2633 41.42 PATTERN-2
JUNCTION-2634 36.94 PATTERN-2
JUNCTION-2635 26.6 PATTERN-2
JUNCTION-2636 0.0 PATTERN-2
JUNCTION-2637 25.52 PATTERN-2
JUNCTION-2638 20.48 PATTERN-2
JUNCTION-2639 15.66 PATTERN-2
JUNCTION-264 15.5 PATTERN-2
JUNCTION-2640 21.74 PATTERN-2
JUNCTION-2641 0.0 PATTERN-2
JUNCTION-2642 8.66 PATTERN-2
JUNCTION-2643 58.6 PATTERN-2
JUNCTION-2644 0.0 PATTERN-2
JUNCTION-2645 9.56 PATTERN-2
JUNCTION-2646 52.66 PATTERN-2
JUNCTION-2647 80.46 PATTERN-2
JUNCTION-2648 43.18 PATTERN-2
JUNCTION-2649 65.1 PATTERN-2
JUNCTION-265 13.2 PATTERN-2
JUNCTION-2650 0.0 PATTERN-2
JUNCTION-2651 19.18 PATTERN-2
JUNCTION-2652 14.48 PATTERN-2
JUNCTION-2653 36.58 PATTERN-2
JUNCTION-2654 20.38 PATTERN-2
JUNCTION-2655 12.32 PATTERN-2
JUNCTION-2656 27.02 PATTERN-2
JUNCTION-2657 29.2 PATTERN-2
JUNCTION-2658 0.0 PATTERN-2
JUNCTION-2659 16.18 PATTERN-2
JUNCTION-266 49.24 PATTERN-2
JUNCTION-2660 0.0 PATTERN-2
JUNCTION-2661 25.28 PATTERN-2
JUNCTION-2662 14.94 PATTERN-2
JUNCTION-2663 18.78 PATTERN-2
JUNCTION-2664 0.0 PATTERN-2
JUNCTION-2665 50.0 PATTERN-2
JUNCTION-2666 0.0 PATTERN-2
JUNCTION-2667 0.0 PATTERN-2
JUNCTION-2668 16.02 PATTERN-2
JUNCTION-2669 0.0 PATTERN-2
JUNCTION-267 0.0 PATTERN-2
JUNCTION-2670 8.4 PATTERN-2
JUNCTION-2671 0.0 PATTERN-2
JUNCTION-2672 24.94 PATTERN-2
JUNCTION-2673 32.86 PATTERN-2
JUNCTION-2674 0.0 PATTERN-2
JUNCTION-2675 9.0 PATTERN-2
JUNCTION-2676 34.78 PATTERN-2
JUNCTION-2677 58.16 PATTERN-2
JUNCTION-2678 34.54 PATTERN-2
JUNCTION-2679 25.3 PATTERN-2
JUNCTION-268 11.32 PATTERN-2
JUNCTION-2680 0.0 PATTERN-2
JUNCTION-2681 0.0 PATTERN-2
JUNCTION-2682 0.0 PATTERN-2
JUNCTION-2683 0.0 PATTERN-2
JUNCTION-2684 0.0 PATTERN-2
JUNCTION-2685 18.9 PATTERN-2
JUNCTION-2686 0.0 PATTERN-2
JUNCTION-2687 0.0 PATTERN-2
JUNCTION-2688 51.6 PATTERN-2
JUNCTION-2689 0.0 PATTERN-2
JUNCTION-269 0.0 PATTERN-2
JUNCTION-2690 0.0 PATTERN-2
JUNCTION-2691 0.0 PATTERN-2
JUNCTION-2692 9.88 PATTERN-2
JUNCTION-2693 22.86 PATTERN-2
JUNCTION-2694 0.0 PATTERN-2
JUNCTION-2695 24.98 PATTERN-2
JUNCTION-2696 0.0 PATTERN-2
JUNCTION-2697 0.0 PATTERN-2
JUNCTION-2698 18.98 PATTERN-2
JUNCTION-2699 54.64 PATTERN-2
JUNCTION-27 0.0 PATTERN-2
JUNCTION-270 0.0 PATTERN-2
JUNCTION-2700 0.0 PATTERN-2
JUNCTION-2701 28.76 PATTERN-2
JUNCTION-2702 0.0 PATTERN-2
JUNCTION-2703 37.62 PATTERN-2
JUNCTION-2704 0.0 PATTERN-2
JUNCTION-2705 0.0 PATTERN-2
JUNCTION-2706 30.78 PATTERN-2
JUNCTION-2707 0.0 PATTERN-2
JUNCTION-2708 0.0 PATTERN-2
JUNCTION-2709 26.58 PATTERN-2
JUNCTION-271 10.1 PATTERN-2
JUNCTION-2710 18.48 PATTERN-2
JUNCTION-2711 20.62 PATTERN-2
JUNCTION-2712 0.0 PATTERN-2
JUNCTION-2713 0.0 PATTERN-2
JUNCTION-2714 39.7 PATTERN-2
JUNCTION-2715 0.0 PATTERN-2
JUNCTION-2716 0.0 PATTERN-2
JUNCTION-2717 48.9 PATTERN-2
JUNCTION-2718 14.36 PATTERN-2
JUNCTION-2719 0.0 PATTERN-2
JUNCTION-272 12.68 PATTERN-2
JUNCTION-2720 0.0 PATTERN-2
JUNCTION-2721 29.04 PATTERN-2
JUNCTION-2722 0.0 PATTERN-2
JUNCTION-2723 20.04 PATTERN-2
JUNCTION-2724 28.78 PATTERN-2
JUNCTION-2725 0.0 PATTERN-2
JUNCTION-2726 0.0 PATTERN-2
JUNCTION-2727 0.0 PATTERN-2
JUNCTION-2728 29.36 PATTERN-2
JUNCTION-2729 36.42 PATTERN-2
JUNCTION-273 17.3 PATTERN-2
JUNCTION-2730 56.34 PATTERN-2
JUNCTION-2731 14.46 PATTERN-2
JUNCTION-2732 54.76 PATTERN-2
JUNCTION-2733 19.16 PATTERN-2
JUNCTION-2734 34.44 PATTERN-2
JUNCTION-2735 33.82 PATTERN-2
JUNCTION-2736 34.36 PATTERN-2
JUNCTION-2737 29.36 PATTERN-2
JUNCTION-2738 65.18 PATTERN-2
JUNCTION-2739 45.66 PATTERN-2
JUNCTION-274 0.0 PATTERN-2
JUNCTION-2740 40.98 PATTERN-2
JUNCTION-2741 16.2 PATTERN-2
JUNCTION-2742 51.62 PATTERN-2
JUNCTION-2743 17.12 PATTERN-2
JUNCTION-2744 24.92 PATTERN-2
JUNCTION-2745 0.0 PATTERN-2
JUNCTION-2746 0.0 PATTERN-2
JUNCTION-2747 0.0 PATTERN-2
JUNCTION-2748 0.0 PATTERN-2
JUNCTION-2749 0.0 PATTERN-2
JUNCTION-275 29.18 PATTERN-2
JUNCTION-2750 0.0 PATTERN-2
JUNCTION-2751 0.0 PATTERN-2
JUNCTION-2752 0.0 PATTERN-2
JUNCTION-2753 0.0 PATTERN-2
JUNCTION-2754 25.68 PATTERN-2
JUNCTION-2755 0.0 PATTERN-2
JUNCTION-2756 9.24 PATTERN-2
JUNCTION-2757 25.44 PATTERN-2
JUNCTION-2758 0.0 PATTERN-2
JUNCTION-2759 0.0 PATTERN-2
JUNCTION-276 42.56 PATTERN-2
JUNCTION-2760 38.18 PATTERN-2
JUNCTION-2761 0.0 PATTERN-2
JUNCTION-2762 0.0 PATTERN-2
JUNCTION-2763 83.78 PATTERN-2
JUNCTION-2764 0.0 PATTERN-2
JUNCTION-2765 5.2 PATTERN-2
JUNCTION-2766 5.46 PATTERN-2
JUNCTION-2767 0.0 PATTERN-2
JUNCTION-2768 17.1 PATTERN-2
JUNCTION-2769 0.0 PATTERN-2
JUNCTION-277 25.04 PATTERN-2
JUNCTION-2770 19.3 PATTERN-2
JUNCTION-2771 17.18 PATTERN-2
JUNCTION-2772 0.0 PATTERN-2
JUNCTION-2773 0.0 PATTERN-2
JUNCTION-2774 0.0 PATTERN-2
JUNCTION-2775 0.0 PATTERN-2
JUNCTION-2776 17.92 PATTERN-2
JUNCTION-2777 5.34 PATTERN-2
JUNCTION-2778 0.0 PATTERN-2
JUNCTION-2779 0.0 PATTERN-2
JUNCTION-278 0.0 PATTERN-2
JUNCTION-2780 21.42 PATTERN-2
JUNCTION-2781 17.54 PATTERN-2
JUNCTION-2782 26.02 PATTERN-2
JUNCTION-2783 0.0 PATTERN-2
JUNCTION-2784 0.0 PATTERN-2
JUNCTION-2785 15.5 PATTERN-2
JUNCTION-2786 0.0 PATTERN-2
JUNCTION-2787 23.84 PATTERN-2
JUNCTION-2788 0.0 PATTERN-2
JUNCTION-2789 22.26 PATTERN-2
JUNCTION-279 56.18 PATTERN-2
JUNCTION-2790 0.0 PATTERN-2
JUNCTION-2791 0.0 PATTERN-2
JUNCTION-2792 12.42 PATTERN-2
JUNCTION-2793 0.0 PATTERN-2
JUNCTION-2794 395.8 PATTERN-2
JUNCTION-2795 63.4 PATTERN-2
JUNCTION-2796 0.0 PATTERN-2
JUNCTION-2797 19.54 PATTERN-2
JUNCTION-2798 22.28 PATTERN-2
JUNCTION-2799 0.0 PATTERN-2
JUNCTION-28 0.0 PATTERN-2
JUNCTION-280 38.1 PATTERN-2
JUNCTION-2800 0.0 PATTERN-2
JUNCTION-2801 20.14 PATTERN-2
JUNCTION-2802 0.0 PATTERN-2
JUNCTION-2803 0.0 PATTERN-2
JUNCTION-2804 7.38 PATTERN-2
JUNCTION-2805 0.0 PATTERN-2
JUNCTION-2806 3.34 PATTERN-2
JUNCTION-2807 18.24 PATTERN-2
JUNCTION-2808 32.36 PATTERN-2
JUNCTION-2809 0.0 PATTERN-2
JUNCTION-281 0.0 PATTERN-2
JUNCTION-2810 26.44 PATTERN-2
JUNCTION-2811 41.84 PATTERN-2
JUNCTION-2812 5.94 PATTERN-2
JUNCTION-2813 25.98 PATTERN-2
JUNCTION-2814 24.58 PATTERN-2
JUNCTION-2815 1.2 PATTERN-2
JUNCTION-2816 26.08 PATTERN-2
JUNCTION-2817 0.0 PATTERN-2
JUNCTION-2818 0.0 PATTERN-2
JUNCTION-2819 0.0 PATTERN-2
JUNCTION-282 0.0 PATTERN-2
JUNCTION-2820 27.96 PATTERN-2
JUNCTION-2821 11.7 PATTERN-2
JUNCTION-2822 5.22 PATTERN-2
JUNCTION-2823 9.88 PATTERN-2
JUNCTION-2824 0.0 PATTERN-2
JUNCTION-2825 0.0 PATTERN-2
JUNCTION-2826 12.38 PATTERN-2
JUNCTION-2827 17.92 PATTERN-2
JUNCTION-2828 326.92 PATTERN-2
JUNCTION-2829 27.96 PATTERN-2
JUNCTION-283 0.0 PATTERN-2
JUNCTION-2830 7.7 PATTERN-2
JUNCTION-2831 0.0 PATTERN-2
JUNCTION-2832 6.24 PATTERN-2
JUNCTION-2833 0.0 PATTERN-2
JUNCTION-2834 8.94 PATTERN-2
JUNCTION-2835 24.06 PATTERN-2
JUNCTION-2836 0.0 PATTERN-2
JUNCTION-2837 0.0 PATTERN-2
JUNCTION-2838 0.0 PATTERN-2
JUNCTION-2839 0.0 PATTERN-2
JUNCTION-284 76.06 PATTERN-2
JUNCTION-2840 0.0 PATTERN-2
JUNCTION-2841 10.56 PATTERN-2
JUNCTION-2842 0.0 PATTERN-2
JUNCTION-2843 0.0 PATTERN-2
JUNCTION-2844 7.04 PATTERN-2
JUNCTION-2845 14.88 PATTERN-2
JUNCTION-2846 0.0 PATTERN-2
JUNCTION-2847 0.0 PATTERN-2
JUNCTION-2848 0.0 PATTERN-2
JUNCTION-2849 25.04 PATTERN-2
JUNCTION-285 0.0 PATTERN-2
JUNCTION-2850 0.0 PATTERN-2
JUNCTION-2851 23.92 PATTERN-2
JUNCTION-2852 53.56 PATTERN-2
JUNCTION-2853 23.08 PATTERN-2
JUNCTION-2854 0.0 PATTERN-2
JUNCTION-2855 0.0 PATTERN-2
JUNCTION-2856 39.48 PATTERN-2
JUNCTION-2857 0.0 PATTERN-2
JUNCTION-2858 17.76 PATTERN-2
JUNCTION-2859 33.56 PATTERN-2
JUNCTION-286 0.0 PATTERN-2
JUNCTION-2860 15.76 PATTERN-2
JUNCTION-2861 0.0 PATTERN-2
JUNCTION-2862 0.0 PATTERN-2
JUNCTION-2863 0.0 PATTERN-2
JUNCTION-2864 0.0 PATTERN-2
JUNCTION-2865 29.02 PATTERN-2
JUNCTION-2866 17.7 PATTERN-2
JUNCTION-2867 20.16 PATTERN-2
JUNCTION-2868 0.0 PATTERN-2
JUNCTION-2869 21.42 PATTERN-2
JUNCTION-287 0.0 PATTERN-2
JUNCTION-2870 0.0 PATTERN-2
JUNCTION-2871 0.0 PATTERN-2
JUNCTION-2872 0.0 PATTERN-2
JUNCTION-2873 0.0 PATTERN-2
JUNCTION-2874 0.0 PATTERN-2
JUNCTION-2875 0.0 PATTERN-2
JUNCTION-2876 23.88 PATTERN-2
JUNCTION-2877 0.0 PATTERN-2
JUNCTION-2878 0.0 PATTERN-2
JUNCTION-2879 0.0 PATTERN-2
JUNCTION-288 49.6 PATTERN-2
JUNCTION-2880 17.7 PATTERN-2
JUNCTION-2881 8.74 PATTERN-2
JUNCTION-2882 7.12 PATTERN-2
JUNCTION-2883 4.56 PATTERN-2
JUNCTION-2884 10.88 PATTERN-2
JUNCTION-2885 11.7 PATTERN-2
JUNCTION-2886 4.76 PATTERN-2
JUNCTION-2887 21.48 PATTERN-2
JUNCTION-2888 0.0 PATTERN-2
JUNCTION-2889 0.0 PATTERN-2
JUNCTION-289 0.0 PATTERN-2
JUNCTION-2890 0.0 PATTERN-2
JUNCTION-2891 0.0 PATTERN-2
JUNCTION-2892 0.0 PATTERN-2
JUNCTION-2893 21.12 PATTERN-2
JUNCTION-2894 0.0 PATTERN-2
JUNCTION-2895 18.94 PATTERN-2
JUNCTION-2896 12.7 PATTERN-2
JUNCTION-2897 8.58 PATTERN-2
JUNCTION-2898 9.2 PATTERN-2
JUNCTION-2899 27.96 PATTERN-2
JUNCTION-29 0.0 PATTERN-2
JUNCTION-290 0.0 PATTERN-2
JUNCTION-2900 0.0 PATTERN-2
JUNCTION-2901 0.0 PATTERN-2
JUNCTION-2902 49.22 PATTERN-2
JUNCTION-2903 35.32 PATTERN-2
JUNCTION-2904 35.6 PATTERN-2
JUNCTION-2905 33.28 PATTERN-2
JUNCTION-2906 77.6 PATTERN-2
JUNCTION-2907 0.0 PATTERN-2
JUNCTION-2908 0.0 PATTERN-2
JUNCTION-2909 0.0 PATTERN-2
JUNCTION-291 27.04 PATTERN-2
JUNCTION-2910 25.46 PATTERN-2
JUNCTION-2911 0.0 PATTERN-2
JUNCTION-2912 0.0 PATTERN-2
JUNCTION-2913 20.54 PATTERN-2
JUNCTION-2914 13.08 PATTERN-2
JUNCTION-2915 0.0 PATTERN-2
JUNCTION-2916 0.0 PATTERN-2
JUNCTION-2917 5.1 PATTERN-2
JUNCTION-2918 8.12 PATTERN-2
JUNCTION-2919 68.08 PATTERN-2
JUNCTION-292 38.14 PATTERN-2
JUNCTION-2920 34.28 PATTERN-2
JUNCTION-2921 31.72 PATTERN-2
JUNCTION-2922 0.0 PATTERN-2
JUNCTION-2923 0.0 PATTERN-2
JUNCTION-2924 26.52 PATTERN-2
JUNCTION-2925 0.0 PATTERN-2
JUNCTION-2926 25.46 PATTERN-2
JUNCTION-2927 0.0 PATTERN-2
JUNCTION-2928 0.0 PATTERN-2
JUNCTION-2929 43.4 PATTERN-2
JUNCTION-293 0.0 PATTERN-2
JUNCTION-2930 33.64 PATTERN-2
JUNCTION-2931 0.0 PATTERN-2
JUNCTION-2932 15.0 PATTERN-2
JUNCTION-2933 19.92 PATTERN-2
JUNCTION-2934 0.0 PATTERN-2
JUNCTION-2935 12.92 PATTERN-2
JUNCTION-2936 0.0 PATTERN-2
JUNCTION-2937 39.5 PATTERN-2
JUNCTION-2938 28.28 PATTERN-2
JUNCTION-2939 0.0 PATTERN-2
JUNCTION-294 0.0 PATTERN-2
JUNCTION-2940 0.0 PATTERN-2
JUNCTION-2941 0.0 PATTERN-2
JUNCTION-2942 22.52 PATTERN-2
JUNCTION-2943 0.0 PATTERN-2
JUNCTION-2944 0.0 PATTERN-2
JUNCTION-2945 35.34 PATTERN-2
JUNCTION-2946 0.0 PATTERN-2
JUNCTION-2947 9.16 PATTERN-2
JUNCTION-2948 30.06 PATTERN-2
JUNCTION-2949 10.58 PATTERN-2
JUNCTION-295 19.58 PATTERN-2
JUNCTION-2950 0.0 PATTERN-2
JUNCTION-2951 14.32 PATTERN-2
JUNCTION-2952 1.8 PATTERN-2
JUNCTION-2953 0.0 PATTERN-2
JUNCTION-2954 20.54 PATTERN-2
JUNCTION-2955 0.0 PATTERN-2
JUNCTION-2956 21.44 PATTERN-2
JUNCTION-2957 23.94 PATTERN-2
JUNCTION-2958 0.0 PATTERN-2
JUNCTION-2959 15.92 PATTERN-2
JUNCTION-296 0.0 PATTERN-2
JUNCTION-2960 0.0 PATTERN-2
JUNCTION-2961 14.94 PATTERN-2
JUNCTION-2962 9.0 PATTERN-2
JUNCTION-2963 16.62 PATTERN-2
JUNCTION-2964 23.86 PATTERN-2
JUNCTION-2965 54.0 PATTERN-2
JUNCTION-2966 13.82 PATTERN-2
JUNCTION-2967 52.38 PATTERN-2
JUNCTION-2968 32.86 PATTERN-2
JUNCTION-2969 16.28 PATTERN-2
JUNCTION-297 0.0 PATTERN-2
JUNCTION-2970 51.44 PATTERN-2
JUNCTION-2971 20.88 PATTERN-2
JUNCTION-2972 34.46 PATTERN-2
JUNCTION-2973 22.2 PATTERN-2
JUNCTION-2974 16.24 PATTERN-2
JUNCTION-2975 26.12 PATTERN-2
JUNCTION-2976 26.84 PATTERN-2
JUNCTION-2977 13.92 PATTERN-2
JUNCTION-2978 11.64 PATTERN-2
JUNCTION-2979 21.5 PATTERN-2
JUNCTION-298 0.0 PATTERN-2
JUNCTION-2980 16.6 PATTERN-2
JUNCTION-2981 55.0 PATTERN-2
JUNCTION-2982 26.78 PATTERN-2
JUNCTION-2983 8.14 PATTERN-2
JUNCTION-2984 46.94 PATTERN-2
JUNCTION-2985 0.0 PATTERN-2
JUNCTION-2986 0.0 PATTERN-2
JUNCTION-2987 0.0 PATTERN-2
JUNCTION-2988 0.0 PATTERN-2
JUNCTION-2989 2.34 PATTERN-2
JUNCTION-299 0.0 PATTERN-2
JUNCTION-2990 0.0 PATTERN-2
JUNCTION-2991 0.0 PATTERN-2
JUNCTION-2992 15.5 PATTERN-2
JUNCTION-2993 2.34 PATTERN-2
JUNCTION-2994 0.0 PATTERN-2
JUNCTION-2995 5.92 PATTERN-2
JUNCTION-2996 0.0 PATTERN-2
JUNCTION-2997 7.12 PATTERN-2
JUNCTION-2998 0.0 PATTERN-2
JUNCTION-2999 8.7 PATTERN-2
JUNCTION-3 0.0 PATTERN-2
JUNCTION-30 33.32 PATTERN-2
JUNCTION-300 0.0 PATTERN-2
JUNCTION-3000 0.0 PATTERN-2
JUNCTION-3001 0.0 PATTERN-2
JUNCTION-3002 0.0 PATTERN-2
JUNCTION-3003 53.22 PATTERN-2
JUNCTION-3004 0.0 PATTERN-2
JUNCTION-3005 39.0 PATTERN-2
JUNCTION-3006 41.56 PATTERN-2
JUNCTION-3007 0.0 PATTERN-2
JUNCTION-3008 0.0 PATTERN-2
JUNCTION-3009 0.04 PATTERN-2
JUNCTION-301 0.0 PATTERN-2
JUNCTION-3010 0.0 PATTERN-2
JUNCTION-3011 54.44 PATTERN-2
JUNCTION-3012 0.0 PATTERN-2
JUNCTION-3013 0.0 PATTERN-2
JUNCTION-3014 44.22 PATTERN-2
JUNCTION-3015 29.24 PATTERN-2
JUNCTION-3016 0.0 PATTERN-2
JUNCTION-3017 0.0 PATTERN-2
JUNCTION-3018 0.0 PATTERN-2
JUNCTION-3019 0.0 PATTERN-2
JUNCTION-302 65.36 PATTERN-2
JUNCTION-3020 23.24 PATTERN-2
JUNCTION-3021 0.0 PATTERN-2
JUNCTION-3022 8.06 PATTERN-2
JUNCTION-3023 0.0 PATTERN-2
JUNCTION-3024 0.0 PATTERN-2
JUNCTION-3025 0.0 PATTERN-2
JUNCTION-3026 0.0 PATTERN-2
JUNCTION-3027 22.82 PATTERN-2
JUNCTION-3028 0.0 PATTERN-2
JUNCTION-3029 0.0 PATTERN-2
JUNCTION-303 17.8 PATTERN-2
JUNCTION-3030 25.9 PATTERN-2
JUNCTION-3031 0.0 PATTERN-2
JUNCTION-3032 0.0 PATTERN-2
JUNCTION-3033 17.46 PATTERN-2
JUNCTION-3034 21.08 PATTERN-2
JUNCTION-3035 29.8 PATTERN-2
JUNCTION-3036 27.72 PATTERN-2
JUNCTION-3037 0.0 PATTERN-2
JUNCTION-3038 0.0 PATTERN-2
JUNCTION-3039 0.0 PATTERN-2
JUNCTION-304 0.0 PATTERN-2
JUNCTION-3040 45.1 PATTERN-2
JUNCTION-3041 0.0 PATTERN-2
JUNCTION-3042 0.0 PATTERN-2
JUNCTION-3043 0.0 PATTERN-2
JUNCTION-3044 0.0 PATTERN-2
JUNCTION-3045 0.0 PATTERN-2
JUNCTION-3046 70.86 PATTERN-2
JUNCTION-3047 0.0 PATTERN-2
JUNCTION-3048 0.0 PATTERN-2
JUNCTION-3049 0.0 PATTERN-2
JUNCTION-305 52.52 PATTERN-2
JUNCTION-3050 0.0 PATTERN-2
JUNCTION-3051 0.0 PATTERN-2
JUNCTION-3052 28.92 PATTERN-2
JUNCTION-3053 14.28 PATTERN-2
JUNCTION-3054 35.56 PATTERN-2
JUNCTION-3055 42.3 PATTERN-2
JUNCTION-3056 0.0 PATTERN-2
JUNCTION-3057 0.0 PATTERN-2
JUNCTION-3058 0.0 PATTERN-2
JUNCTION-3059 42.56 PATTERN-2
JUNCTION-306 0.0 PATTERN-2
JUNCTION-3060 0.0 PATTERN-2
JUNCTION-3061 0.0 PATTERN-2
JUNCTION-3062 0.0 PATTERN-2
JUNCTION-3063 0.0 PATTERN-2
JUNCTION-3064 23.04 PATTERN-2
JUNCTION-3065 0.0 PATTERN-2
JUNCTION-3066 25.26 PATTERN-2
JUNCTION-3067 0.0 PATTERN-2
JUNCTION-3068 20.24 PATTERN-2
JUNCTION-3069 22.7 PATTERN-2
JUNCTION-307 0.0 PATTERN-2
JUNCTION-3070 14.22 PATTERN-2
JUNCTION-3071 0.0 PATTERN-2
JUNCTION-3072 36.5 PATTERN-2
JUNCTION-3073 0.0 PATTERN-2
JUNCTION-3074 7.8 PATTERN-2
JUNCTION-3075 97.32 PATTERN-2
JUNCTION-3076 0.0 PATTERN-2
JUNCTION-3077 37.88 PATTERN-2
JUNCTION-3078 3.1 PATTERN-2
JUNCTION-3079 0.0 PATTERN-2
JUNCTION-308 68.98 PATTERN-2
JUNCTION-3080 30.38 PATTERN-2
JUNCTION-3081 11.32 PATTERN-2
JUNCTION-3082 62.98 PATTERN-2
JUNCTION-3083 29.08 PATTERN-2
JUNCTION-3084 0.0 PATTERN-2
JUNCTION-3085 51.08 PATTERN-2
JUNCTION-3086 0.0 PATTERN-2
JUNCTION-3087 44.3 PATTERN-2
JUNCTION-3088 6.54 PATTERN-2
JUNCTION-3089 23.38 PATTERN-2
JUNCTION-309 0.0 PATTERN-2
JUNCTION-3090 13.76 PATTERN-2
JUNCTION-3091 30.1 PATTERN-2
JUNCTION-3092 0.0 PATTERN-2
JUNCTION-3093 18.5 PATTERN-2
JUNCTION-3094 14.72 PATTERN-2
JUNCTION-3095 22.1 PATTERN-2
JUNCTION-3096 0.0 PATTERN-2
JUNCTION-3097 0.0 PATTERN-2
JUNCTION-3098 83.88 PATTERN-2
JUNCTION-3099 0.0 PATTERN-2
JUNCTION-31 0.0 PATTERN-2
JUNCTION-310 0.0 PATTERN-2
JUNCTION-3100 22.98 PATTERN-2
JUNCTION-3101 8.68 PATTERN-2
JUNCTION-3102 10.42 PATTERN-2
JUNCTION-3103 0.0 PATTERN-2
JUNCTION-3104 0.0 PATTERN-2
JUNCTION-3105 37.16 PATTERN-2
JUNCTION-3106 36.4 PATTERN-2
JUNCTION-3107 0.0 PATTERN-2
JUNCTION-3108 31.8 PATTERN-2
JUNCTION-3109 0.0 PATTERN-2
JUNCTION-311 31.4 PATTERN-2
JUNCTION-3110 25.68 PATTERN-2
JUNCTION-3111 0.0 PATTERN-2
JUNCTION-3112 24.86 PATTERN-2
JUNCTION-3113 0.0 PATTERN-2
JUNCTION-3114 9.58 PATTERN-2
JUNCTION-3115 0.0 PATTERN-2
JUNCTION-3116 44.26 PATTERN-2
JUNCTION-3117 22.08 PATTERN-2
JUNCTION-3118 0.0 PATTERN-2
JUNCTION-3119 25.46 PATTERN-2
JUNCTION-312 0.0 PATTERN-2
JUNCTION-3120 0.0 PATTERN-2
JUNCTION-3121 25.42 PATTERN-2
JUNCTION-3122 33.98 PATTERN-2
JUNCTION-3123 21.58 PATTERN-2
JUNCTION-3124 0.0 PATTERN-2
JUNCTION-3125 21.24 PATTERN-2
JUNCTION-3126 0.0 PATTERN-2
JUNCTION-3127 39.1 PATTERN-2
JUNCTION-3128 14.74 PATTERN-2
JUNCTION-3129 38.76 PATTERN-2
JUNCTION-313 26.94 PATTERN-2
JUNCTION-3130 6.7 PATTERN-2
JUNCTION-3131 37.82 PATTERN-2
JUNCTION-3132 0.0 PATTERN-2
JUNCTION-3133 0.0 PATTERN-2
JUNCTION-3134 27.92 PATTERN-2
JUNCTION-3135 18.14 PATTERN-2
JUNCTION-3136 4.3 PATTERN-2
JUNCTION-3137 0.0 PATTERN-2
JUNCTION-3138 13.16 PATTERN-2
JUNCTION-3139 0.0 PATTERN-2
JUNCTION-314 24.64 PATTERN-2
JUNCTION-3140 19.36 PATTERN-2
JUNCTION-3141 3.66 PATTERN-2
JUNCTION-3142 5.32 PATTERN-2
JUNCTION-3143 0.0 PATTERN-2
JUNCTION-3144 0.0 PATTERN-2
JUNCTION-3145 0.0 PATTERN-2
JUNCTION-3146 0.0 PATTERN-2
JUNCTION-3147 11.54 PATTERN-2
JUNCTION-3148 0.0 PATTERN-2
JUNCTION-3149 7.44 PATTERN-2
JUNCTION-315 0.0 PATTERN-2
JUNCTION-3150 38.24 PATTERN-2
JUNCTION-3151 0.0 PATTERN-2
JUNCTION-3152 0.0 PATTERN-2
JUNCTION-3153 0.0 PATTERN-2
JUNCTION-3154 0.06 PATTERN-2
JUNCTION-3155 0.0 PATTERN-2
JUNCTION-3156 24.46 PATTERN-2
JUNCTION-3157 22.78 PATTERN-2
JUNCTION-3158 11.76 PATTERN-2
JUNCTION-3159 0.0 PATTERN-2
JUNCTION-316 0.0 PATTERN-2
JUNCTION-3160 0.0 PATTERN-2
JUNCTION-3161 0.0 PATTERN-2
JUNCTION-3162 0.0 PATTERN-2
JUNCTION-3163 43.1 PATTERN-2
JUNCTION-3164 0.0 PATTERN-2
JUNCTION-3165 5.68 PATTERN-2
JUNCTION-3166 28.46 PATTERN-2
JUNCTION-3167 5.14 PATTERN-2
JUNCTION-3168 12.5 PATTERN-2
JUNCTION-3169 13.3 PATTERN-2
JUNCTION-317 0.0 PATTERN-2
JUNCTION-3170 0.0 PATTERN-2
JUNCTION-3171 15.26 PATTERN-2
JUNCTION-3172 8.72 PATTERN-2
JUNCTION-3173 26.62 PATTERN-2
JUNCTION-3174 14.5 PATTERN-2
JUNCTION-3175 0.0 PATTERN-2
JUNCTION-3176 10.24 PATTERN-2
JUNCTION-3177 24.24 PATTERN-2
JUNCTION-3178 13.06 PATTERN-2
JUNCTION-3179 12.54 PATTERN-2
JUNCTION-318 44.14 PATTERN-2
JUNCTION-3180 0.0 PATTERN-2
JUNCTION-3181 0.0 PATTERN-2
JUNCTION-3182 3.22 PATTERN-2
JUNCTION-3183 29.48 PATTERN-2
JUNCTION-3184 11.42 PATTERN-2
JUNCTION-3185 13.88 PATTERN-2
JUNCTION-3186 43.12 PATTERN-2
JUNCTION-3187 34.68 PATTERN-2
JUNCTION-3188 18.78 PATTERN-2
JUNCTION-3189 0.0 PATTERN-2
JUNCTION-319 30.24 PATTERN-2
JUNCTION-3190 0.0 PATTERN-2
JUNCTION-3191 26.68 PATTERN-2
JUNCTION-3192 0.0 PATTERN-2
JUNCTION-3193 31.22 PATTERN-2
JUNCTION-3194 0.0 PATTERN-2
JUNCTION-3195 16.98 PATTERN-2
JUNCTION-3196 0.0 PATTERN-2
JUNCTION-3197 4.04 PATTERN-2
JUNCTION-3198 6.1 PATTERN-2
JUNCTION-3199 0.0 PATTERN-2
JUNCTION-32 16.62 PATTERN-2
JUNCTION-320 0.0 PATTERN-2
JUNCTION-3200 0.0 PATTERN-2
JUNCTION-3201 5.68 PATTERN-2
JUNCTION-3202 0.0 PATTERN-2
JUNCTION-3203 27.3 PATTERN-2
JUNCTION-3204 11.32 PATTERN-2
JUNCTION-3205 28.38 PATTERN-2
JUNCTION-3206 14.06 PATTERN-2
JUNCTION-3207 19.04 PATTERN-2
JUNCTION-3208 13.32 PATTERN-2
JUNCTION-3209 18.62 PATTERN-2
JUNCTION-321 0.0 PATTERN-2
JUNCTION-3210 16.2 PATTERN-2
JUNCTION-3211 26.3 PATTERN-2
JUNCTION-3212 389.42 PATTERN-2
JUNCTION-3213 0.0 PATTERN-2
JUNCTION-3214 0.0 PATTERN-2
JUNCTION-3215 0.0 PATTERN-2
JUNCTION-3216 0.0 PATTERN-2
JUNCTION-3217 0.0 PATTERN-2
JUNCTION-3218 0.96 PATTERN-2
JUNCTION-3219 0.0 PATTERN-2
JUNCTION-322 0.0 PATTERN-2
JUNCTION-3220 2.66 PATTERN-2
JUNCTION-3221 0.0 PATTERN-2
JUNCTION-3222 0.0 PATTERN-2
JUNCTION-3223 0.0 PATTERN-2
JUNCTION-3224 0.0 PATTERN-2
JUNCTION-3225 9.94 PATTERN-2
JUNCTION-3226 0.74 PATTERN-2
JUNCTION-3227 19.36 PATTERN-2
JUNCTION-3228 0.0 PATTERN-2
JUNCTION-3229 13.02 PATTERN-2
JUNCTION-323 0.0 PATTERN-2
JUNCTION-3230 0.0 PATTERN-2
JUNCTION-3231 0.0 PATTERN-2
JUNCTION-3232 0.0 PATTERN-2
JUNCTION-3233 0.0 PATTERN-2
JUNCTION-3234 83.14 PATTERN-2
JUNCTION-3235 0.0 PATTERN-2
JUNCTION-3236 17.6 PATTERN-2
JUNCTION-3237 0.0 PATTERN-2
JUNCTION-3238 0.0 PATTERN-2
JUNCTION-3239 48.84 PATTERN-2
JUNCTION-324 24.66 PATTERN-2
JUNCTION-3240 0.46 PATTERN-2
JUNCTION-3241 0.0 PATTERN-2
JUNCTION-3242 0.0 PATTERN-2
JUNCTION-3243 0.0 PATTERN-2
JUNCTION-3244 0.0 PATTERN-2
JUNCTION-3245 19.9 PATTERN-2
JUNCTION-3246 23.78 PATTERN-2
JUNCTION-3247 35.48 PATTERN-2
JUNCTION-3248 0.0 PATTERN-2
JUNCTION-3249 10.92 PATTERN-2
JUNCTION-325 0.0 PATTERN-2
JUNCTION-3250 0.0 PATTERN-2
JUNCTION-3251 0.0 PATTERN-2
JUNCTION-3252 35.7 PATTERN-2
JUNCTION-3253 13.2 PATTERN-2
JUNCTION-3254 0.0 PATTERN-2
JUNCTION-3255 0.0 PATTERN-2
JUNCTION-3256 46.28 PATTERN-2
JUNCTION-3257 14.62 PATTERN-2
JUNCTION-3258 16.42 PATTERN-2
JUNCTION-3259 0.0 PATTERN-2
JUNCTION-326 0.0 PATTERN-2
JUNCTION-3260 0.02 PATTERN-2
JUNCTION-3261 23.1 PATTERN-2
JUNCTION-3262 36.82 PATTERN-2
JUNCTION-3263 11.08 PATTERN-2
JUNCTION-3264 16.5 PATTERN-2
JUNCTION-3265 23.44 PATTERN-2
JUNCTION-3266 0.0 PATTERN-2
JUNCTION-3267 0.0 PATTERN-2
JUNCTION-3268 2.18 PATTERN-2
JUNCTION-3269 0.0 PATTERN-2
JUNCTION-327 0.0 PATTERN-2
JUNCTION-3270 0.0 PATTERN-2
JUNCTION-3271 15.5 PATTERN-2
JUNCTION-3272 31.48 PATTERN-2
JUNCTION-3273 0.0 PATTERN-2
JUNCTION-3274 0.0 PATTERN-2
JUNCTION-3275 3.6 PATTERN-2
JUNCTION-3276 60.2 PATTERN-2
JUNCTION-3277 0.0 PATTERN-2
JUNCTION-3278 0.64 PATTERN-2
JUNCTION-3279 0.0 PATTERN-2
JUNCTION-328 0.0 PATTERN-2
JUNCTION-3280 58.4 PATTERN-2
JUNCTION-3281 0.0 PATTERN-2
JUNCTION-3282 0.0 PATTERN-2
JUNCTION-3283 0.0 PATTERN-2
JUNCTION-3284 0.0 PATTERN-2
JUNCTION-3285 0.0 PATTERN-2
JUNCTION-3286 2.66 PATTERN-2
JUNCTION-3287 0.0 PATTERN-2
JUNCTION-3288 1.14 PATTERN-2
JUNCTION-3289 0.0 PATTERN-2
JUNCTION-329 59.26 PATTERN-2
JUNCTION-3290 0.0 PATTERN-2
JUNCTION-3291 0.0 PATTERN-2
JUNCTION-3292 46.0 PATTERN-2
JUNCTION-3293 0.0 PATTERN-2
JUNCTION-3294 9.48 PATTERN-2
JUNCTION-3295 46.0 PATTERN-2
JUNCTION-3296 0.0 PATTERN-2
JUNCTION-3297 0.0 PATTERN-2
JUNCTION-3298 0.0 PATTERN-2
JUNCTION-3299 12.74 PATTERN-2
JUNCTION-33 0.0 PATTERN-2
JUNCTION-330 0.0 PATTERN-2
JUNCTION-3300 18.02 PATTERN-2
JUNCTION-3301 87.68 PATTERN-2
JUNCTION-3302 0.0 PATTERN-2
JUNCTION-3303 0.0 PATTERN-2
JUNCTION-3304 0.0 PATTERN-2
JUNCTION-3305 43.4 PATTERN-2
JUNCTION-3306 0.0 PATTERN-2
JUNCTION-3307 17.54 PATTERN-2
JUNCTION-3308 16.04 PATTERN-2
JUNCTION-3309 12.86 PATTERN-2
JUNCTION-331 70.74 PATTERN-2
JUNCTION-3310 0.0 PATTERN-2
JUNCTION-3311 16.26 PATTERN-2
JUNCTION-3312 30.08 PATTERN-2
JUNCTION-3313 11.66 PATTERN-2
JUNCTION-3314 0.0 PATTERN-2
JUNCTION-3315 0.0 PATTERN-2
JUNCTION-3316 26.6 PATTERN-2
JUNCTION-3317 6.1 PATTERN-2
JUNCTION-3318 0.0 PATTERN-2
JUNCTION-3319 0.0 PATTERN-2
JUNCTION-332 30.02 PATTERN-2
JUNCTION-3320 0.0 PATTERN-2
JUNCTION-3321 0.0 PATTERN-2
JUNCTION-3322 0.0 PATTERN-2
JUNCTION-333 68.8 PATTERN-2
JUNCTION-334 46.56 PATTERN-2
JUNCTION-335 87.9 PATTERN-2
JUNCTION-336 0.0 PATTERN-2
JUNCTION-337 10.54 PATTERN-2
JUNCTION-338 0.0 PATTERN-2
JUNCTION-339 0.0 PATTERN-2
JUNCTION-34 13.66 PATTERN-2
JUNCTION-340 43.46 PATTERN-2
JUNCTION-341 17.68 PATTERN-2
JUNCTION-342 96.16 PATTERN-2
JUNCTION-343 39.44 PATTERN-2
JUNCTION-344 90.4 PATTERN-2
JUNCTION-345 0.0 PATTERN-2
JUNCTION-346 51.32 PATTERN-2
JUNCTION-347 0.0 PATTERN-2
JUNCTION-348 0.0 PATTERN-2
JUNCTION-349 0.0 PATTERN-2
JUNCTION-35 0.0 PATTERN-2
JUNCTION-350 27.26 PATTERN-2
JUNCTION-351 31.18 PATTERN-2
JUNCTION-352 54.92 PATTERN-2
JUNCTION-353 0.0 PATTERN-2
JUNCTION-354 0.0 PATTERN-2
JUNCTION-355 0.0 PATTERN-2
JUNCTION-356 0.0 PATTERN-2
JUNCTION-357 5.66 PATTERN-2
JUNCTION-358 80.6 PATTERN-2
JUNCTION-359 0.0 PATTERN-2
JUNCTION-36 0.0 PATTERN-2
JUNCTION-360 25.98 PATTERN-2
JUNCTION-361 40.12 PATTERN-2
JUNCTION-362 0.0 PATTERN-2
JUNCTION-363 0.0 PATTERN-2
JUNCTION-364 0.0 PATTERN-2
JUNCTION-365 0.0 PATTERN-2
JUNCTION-366 14.1 PATTERN-2
JUNCTION-367 10.74 PATTERN-2
JUNCTION-368 35.18 PATTERN-2
JUNCTION-369 26.82 PATTERN-2
JUNCTION-37 0.0 PATTERN-2
JUNCTION-370 0.0 PATTERN-2
JUNCTION-371 2.58 PATTERN-2
JUNCTION-372 0.0 PATTERN-2
JUNCTION-373 0.0 PATTERN-2
JUNCTION-374 23.32 PATTERN-2
JUNCTION-375 0.0 PATTERN-2
JUNCTION-376 28.38 PATTERN-2
JUNCTION-377 0.0 PATTERN-2
JUNCTION-378 0.0 PATTERN-2
JUNCTION-379 0.0 PATTERN-2
JUNCTION-38 14.76 PATTERN-2
JUNCTION-380 16.48 PATTERN-2
JUNCTION-381 0.0 PATTERN-2
JUNCTION-382 0.0 PATTERN-2
JUNCTION-383 0.0 PATTERN-2
JUNCTION-384 0.0 PATTERN-2
JUNCTION-385 0.0 PATTERN-2
JUNCTION-386 0.0 PATTERN-2
JUNCTION-387 0.0 PATTERN-2
JUNCTION-388 0.0 PATTERN-2
JUNCTION-389 0.0 PATTERN-2
JUNCTION-39 0.14 PATTERN-2
JUNCTION-390 0.0 PATTERN-2
JUNCTION-391 0.0 PATTERN-2
JUNCTION-392 7.58 PATTERN-2
JUNCTION-393 0.0 PATTERN-2
JUNCTION-394 0.0 PATTERN-2
JUNCTION-395 0.0 PATTERN-2
JUNCTION-396 0.0 PATTERN-2
JUNCTION-397 0.0 PATTERN-2
JUNCTION-398 0.0 PATTERN-2
JUNCTION-399 0.0 PATTERN-2
JUNCTION-4 0.0 PATTERN-2
JUNCTION-40 26.16 PATTERN-2
JUNCTION-400 0.0 PATTERN-2
JUNCTION-401 68.08 PATTERN-2
JUNCTION-402 0.0 PATTERN-2
JUNCTION-403 60.74 PATTERN-2
JUNCTION-404 6.4 PATTERN-2
JUNCTION-405 30.58 PATTERN-2
JUNCTION-406 0.0 PATTERN-2
JUNCTION-407 0.0 PATTERN-2
JUNCTION-408 0.0 PATTERN-2
JUNCTION-409 101.84 PATTERN-2
JUNCTION-41 42.1 PATTERN-2
JUNCTION-410 0.0 PATTERN-2
JUNCTION-411 17.46 PATTERN-2
JUNCTION-412 33.56 PATTERN-2
JUNCTION-413 0.0 PATTERN-2
JUNCTION-414 37.44 PATTERN-2
JUNCTION-415 0.0 PATTERN-2
JUNCTION-416 0.0 PATTERN-2
JUNCTION-417 49.34 PATTERN-2
JUNCTION-418 84.6 PATTERN-2
JUNCTION-419 42.92 PATTERN-2
JUNCTION-42 0.0 PATTERN-2
JUNCTION-420 19.34 PATTERN-2
JUNCTION-421 0.0 PATTERN-2
JUNCTION-422 2.3 PATTERN-2
JUNCTION-423 0.0 PATTERN-2
JUNCTION-424 20.3 PATTERN-2
JUNCTION-425 0.0 PATTERN-2
JUNCTION-426 0.0 PATTERN-2
JUNCTION-427 0.0 PATTERN-2
JUNCTION-428 0.0 PATTERN-2
JUNCTION-429 0.0 PATTERN-2
JUNCTION-43 0.0 PATTERN-2
JUNCTION-430 25.18 PATTERN-2
JUNCTION-431 157.0 PATTERN-2
JUNCTION-432 54.02 PATTERN-2
JUNCTION-433 0.0 PATTERN-2
JUNCTION-434 0.0 PATTERN-2
JUNCTION-435 0.0 PATTERN-2
JUNCTION-436 0.0 PATTERN-2
JUNCTION-437 0.0 PATTERN-2
JUNCTION-438 0.0 PATTERN-2
JUNCTION-439 0.0 PATTERN-2
JUNCTION-44 8.86 PATTERN-2
JUNCTION-440 0.0 PATTERN-2
JUNCTION-441 0.0 PATTERN-2
JUNCTION-442 0.0 PATTERN-2
JUNCTION-443 0.0 PATTERN-2
JUNCTION-444 0.0 PATTERN-2
JUNCTION-445 0.0 PATTERN-2
JUNCTION-446 42.84 PATTERN-2
JUNCTION-447 0.0 PATTERN-2
JUNCTION-448 0.0 PATTERN-2
JUNCTION-449 0.0 PATTERN-2
JUNCTION-45 17.54 PATTERN-2
JUNCTION-450 0.0 PATTERN-2
[truncated: 156,140 more chars]
