# Supplementary material for: Assessing Inhalation Exposures Associated with Contamination Events in Water Distribution Systems
Source: PLoS One. 2016 Dec 8;11(12):e0168051. doi: 10.1371/journal.pone.0168051 (PMC5145240; doi:10.1371/journal.pone.0168051)
Supplement: S1 Data — (ZIP) [file pone.0168051.s001.zip › E1_PLOS1.inp]

[TITLE]
[JUNCTIONS]
;ID	Elev	Demand	Pattern
100	1961.64	0.221041	DEMAND_DIURNAL	;
1009	1963.22	2.231461	DEMAND_DIURNAL	;
101	1961.69	0.242092	DEMAND_DIURNAL	;
1010	1963.25	3.17878	DEMAND_DIURNAL	;
1011	1964	1.778853	DEMAND_DIURNAL	;
1016	1984	0.231567	DEMAND_DIURNAL	;
1017	1983.22	0.042103	DEMAND_DIURNAL	;
1018	1988.43	1.210462	DEMAND_DIURNAL	;
102	1962.72	0.842061	DEMAND_DIURNAL	;
1020	1984	2.041997	DEMAND_DIURNAL	;
1021	1984	0.915741	DEMAND_DIURNAL	;
1022	1984	1.24204	DEMAND_DIURNAL	;
1023	1984	0.947318	DEMAND_DIURNAL	;
1024	1990	0.084206	DEMAND_DIURNAL	;
1027	1986.45	0.599968	DEMAND_DIURNAL	;
1028	1994	0		;
1029	1994	0.263144	DEMAND_DIURNAL	;
103	1960	0.589443	DEMAND_DIURNAL	;
1030	1990	2.35777	DEMAND_DIURNAL	;
1032	1989.35	0.6947	DEMAND_DIURNAL	;
1038	1982.34	3.915583	DEMAND_DIURNAL	;
1039	1983.01	6.862796	DEMAND_DIURNAL	;
104	1964	1.515709	DEMAND_DIURNAL	;
1040	1991.69	7.378558	DEMAND_DIURNAL	;
1041	1989.92	0.189464	DEMAND_DIURNAL	;
1042	2008.61	1.168359	DEMAND_DIURNAL	;
1043	2008.49	0		;
1044	2010.58	0		;
1045	2010.79	0.126309	DEMAND_DIURNAL	;
1046	2010.92	0.34735	DEMAND_DIURNAL	;
105	1961.66	0.915741	DEMAND_DIURNAL	;
106	1960.14	0.263144	DEMAND_DIURNAL	;
1063	1984.43	0.747329	DEMAND_DIURNAL	;
1064	1985.27	1.494658	DEMAND_DIURNAL	;
1065	2018	0.747329	DEMAND_DIURNAL	;
1066	2018	0		;
1067	2018	3.852428	DEMAND_DIURNAL	;
1068	2016.94	1.063102	DEMAND_DIURNAL	;
1069	2016.9	0.778906	DEMAND_DIURNAL	;
107	1960.11	0.284196	DEMAND_DIURNAL	;
1070	2016	1.420978	DEMAND_DIURNAL	;
1071	2016	0.252618	DEMAND_DIURNAL	;
1072	2016.71	0.947318	DEMAND_DIURNAL	;
1073	2019.07	0.957844	DEMAND_DIURNAL	;
1074	2018.49	0.747329	DEMAND_DIURNAL	;
1075	2017.68	0.242092	DEMAND_DIURNAL	;
1076	2017.92	0.084206	DEMAND_DIURNAL	;
1077	2017.94	1.210462	DEMAND_DIURNAL	;
1078	2016	0.315773	DEMAND_DIURNAL	;
1079	2016	1.063102	DEMAND_DIURNAL	;
108	1960.36	0.34735	DEMAND_DIURNAL	;
1080	2016	2.420925	DEMAND_DIURNAL	;
1081	1962.63	5.968106	DEMAND_DIURNAL	;
1082	1962	4.852375	DEMAND_DIURNAL	;
1083	1962	0.231567	DEMAND_DIURNAL	;
1084	1962	0.842061	DEMAND_DIURNAL	;
1085	1959.92	6.704909	DEMAND_DIURNAL	;
1086	1962	1.463081	DEMAND_DIURNAL	;
1087	1962	2.031472	DEMAND_DIURNAL	;
1088	1962.78	2.63144	DEMAND_DIURNAL	;
1089	1964	2.736698	DEMAND_DIURNAL	;
109	1960.31	0.105258	DEMAND_DIURNAL	;
1090	1956	1.957791	DEMAND_DIURNAL	;
1091	1964	1.768328	DEMAND_DIURNAL	;
1092	1964	2.915636	DEMAND_DIURNAL	;
1093	1956.82	2.020946	DEMAND_DIURNAL	;
1094	1964	0.957844	DEMAND_DIURNAL	;
1095	1958	1.473606	DEMAND_DIURNAL	;
1096	1962.71	0.410505	DEMAND_DIURNAL	;
1097	1962.68	2.884058	DEMAND_DIURNAL	;
1098	1963.27	0.357876	DEMAND_DIURNAL	;
1099	1964	3.52613	DEMAND_DIURNAL	;
110	1960.29	0.463133	DEMAND_DIURNAL	;
1100	1963.24	4.589231	DEMAND_DIURNAL	;
1101	1964	2.031472	DEMAND_DIURNAL	;
1102	1964	2.441976	DEMAND_DIURNAL	;
1103	1962	3.262986	DEMAND_DIURNAL	;
1104	1962.26	2.915636	DEMAND_DIURNAL	;
1105	1964.62	1.347297	DEMAND_DIURNAL	;
1106	1964.32	2.315667	DEMAND_DIURNAL	;
1107	1964	2.757749	DEMAND_DIURNAL	;
1108	1963.68	2.431451	DEMAND_DIURNAL	;
1109	1965.54	0.905215	DEMAND_DIURNAL	;
111	1964	0.789432	DEMAND_DIURNAL	;
1110	2006.37	2.315667	DEMAND_DIURNAL	;
1111	2006	2.147255	DEMAND_DIURNAL	;
1112	2005.9	4.083995	DEMAND_DIURNAL	;
1113	2006	1.526235	DEMAND_DIURNAL	;
1114	2005.36	0.736803	DEMAND_DIURNAL	;
1115	2008	0.610494	DEMAND_DIURNAL	;
1116	2013.2	0.631546	DEMAND_DIURNAL	;
1117	2013.09	0.936793	DEMAND_DIURNAL	;
1118	2012.1	0.599968	DEMAND_DIURNAL	;
1119	2012	0.526288	DEMAND_DIURNAL	;
112	1964.35	0.284196	DEMAND_DIURNAL	;
1120	2011.36	0.536814	DEMAND_DIURNAL	;
1121	2010.78	0.715752	DEMAND_DIURNAL	;
1122	2010.22	0.442082	DEMAND_DIURNAL	;
1123	2008	1.431503	DEMAND_DIURNAL	;
1124	2010	0.821009	DEMAND_DIURNAL	;
1125	2008.21	1.58939	DEMAND_DIURNAL	;
1126	2008	2.21041	DEMAND_DIURNAL	;
1127	2008.07	1.652544	DEMAND_DIURNAL	;
1128	2008.08	1.799905	DEMAND_DIURNAL	;
1129	2009.28	1.568338	DEMAND_DIURNAL	;
113	1964.36	0.07368	DEMAND_DIURNAL	;
1130	2009.75	1.263091	DEMAND_DIURNAL	;
1131	2010.51	2.841955	DEMAND_DIURNAL	;
1132	2009.33	1.610441	DEMAND_DIURNAL	;
1133	2009.92	1.58939	DEMAND_DIURNAL	;
1134	2008.54	1.66307	DEMAND_DIURNAL	;
1135	2017.6	4.683963	DEMAND_DIURNAL	;
1136	2016.79	0.147361	DEMAND_DIURNAL	;
1137	2016.02	0.210515	DEMAND_DIURNAL	;
1139	2011.87	0		;
114	1964	0.231567	DEMAND_DIURNAL	;
1140	2009.03	0		;
1141	2008.98	0		;
1142	2008.07	2.831429	DEMAND_DIURNAL	;
1143	1976.52	1.326246	DEMAND_DIURNAL	;
1144	1978.7	1.557812	DEMAND_DIURNAL	;
1145	1980.15	2.399873	DEMAND_DIURNAL	;
1146	1980.47	3.462975	DEMAND_DIURNAL	;
1147	1980	0.76838	DEMAND_DIURNAL	;
1148	1966.01	2.526182	DEMAND_DIURNAL	;
1149	1966.57	5.557601	DEMAND_DIURNAL	;
115	1964	0.063155	DEMAND_DIURNAL	;
1150	1965.48	1.778853	DEMAND_DIURNAL	;
1151	1966	1.526235	DEMAND_DIURNAL	;
1152	1966	1.3894	DEMAND_DIURNAL	;
1153	1965.2	0.263144	DEMAND_DIURNAL	;
1154	1965.1	1.642019	DEMAND_DIURNAL	;
1155	1965.69	3.894531	DEMAND_DIURNAL	;
1156	1965.26	1.368349	DEMAND_DIURNAL	;
1157	1965.23	0.442082	DEMAND_DIURNAL	;
1158	1964.33	2.915636	DEMAND_DIURNAL	;
1159	1962.37	0.810484	DEMAND_DIURNAL	;
116	1966	0.157886	DEMAND_DIURNAL	;
1160	1960.56	0.442082	DEMAND_DIURNAL	;
1161	1962.37	1.526235	DEMAND_DIURNAL	;
1162	1960.36	0.54734	DEMAND_DIURNAL	;
1163	1963.65	1.526235	DEMAND_DIURNAL	;
1164	1962.85	0.399979	DEMAND_DIURNAL	;
1165	1986.48	0.305247	DEMAND_DIURNAL	;
1166	1986	0.442082	DEMAND_DIURNAL	;
1167	1986	0.021052	DEMAND_DIURNAL	;
1168	1985.95	0.147361	DEMAND_DIURNAL	;
1169	1986	0.115783	DEMAND_DIURNAL	;
117	1963.09	1.115731	DEMAND_DIURNAL	;
1170	1986.75	0.89469	DEMAND_DIURNAL	;
1171	1986	0.315773	DEMAND_DIURNAL	;
1172	1984.37	0.578917	DEMAND_DIURNAL	;
1173	1982.92	3.894531	DEMAND_DIURNAL	;
1174	1984.01	0.42103	DEMAND_DIURNAL	;
1175	1984.35	0.568391	DEMAND_DIURNAL	;
1176	1982.95	3.284037	DEMAND_DIURNAL	;
1177	1984.96	0.168412	DEMAND_DIURNAL	;
1178	1984.32	0.599968	DEMAND_DIURNAL	;
1179	1984.82	0.27367	DEMAND_DIURNAL	;
118	1960.08	0.505236	DEMAND_DIURNAL	;
1180	1985.37	0.442082	DEMAND_DIURNAL	;
1181	1987.51	1.557812	DEMAND_DIURNAL	;
1182	1986.46	1.273617	DEMAND_DIURNAL	;
1183	1985.46	0.736803	DEMAND_DIURNAL	;
1184	1985.59	0.168412	DEMAND_DIURNAL	;
1185	1988	0.926267	DEMAND_DIURNAL	;
1186	1986	0.684174	DEMAND_DIURNAL	;
1187	1985.48	0.168412	DEMAND_DIURNAL	;
1188	1985.53	0.010526	DEMAND_DIURNAL	;
1189	1984.49	1.294668	DEMAND_DIURNAL	;
119	1960.38	0.189464	DEMAND_DIURNAL	;
1190	1984.97	0.305247	DEMAND_DIURNAL	;
1191	1982.84	1.326246	DEMAND_DIURNAL	;
1192	1985.84	0.199989	DEMAND_DIURNAL	;
1193	1985.89	0.389453	DEMAND_DIURNAL	;
1194	1988	0.305247	DEMAND_DIURNAL	;
1195	1985.8	0.231567	DEMAND_DIURNAL	;
1196	1986.01	0.673649	DEMAND_DIURNAL	;
1197	1985.78	0.252618	DEMAND_DIURNAL	;
1198	1985.79	0.010526	DEMAND_DIURNAL	;
1199	1984.94	0.736803	DEMAND_DIURNAL	;
120	1960.41	0.199989	DEMAND_DIURNAL	;
1200	1985.43	0.378927	DEMAND_DIURNAL	;
1201	1985.13	1.031524	DEMAND_DIURNAL	;
1202	1985.15	1.189411	DEMAND_DIURNAL	;
1203	1984.23	0.821009	DEMAND_DIURNAL	;
1204	1982.88	0.263144	DEMAND_DIURNAL	;
1205	1982.86	0.76838	DEMAND_DIURNAL	;
1206	1982.36	0.831535	DEMAND_DIURNAL	;
1207	1982.86	0.031577	DEMAND_DIURNAL	;
1208	1984.55	0.284196	DEMAND_DIURNAL	;
1209	1982.88	0.031577	DEMAND_DIURNAL	;
121	1960.38	1.189411	DEMAND_DIURNAL	;
1210	1978	6.104941	DEMAND_DIURNAL	;
1211	1978	0.105258	DEMAND_DIURNAL	;
1212	1978	0.368402	DEMAND_DIURNAL	;
1213	2013.33	2.694595	DEMAND_DIURNAL	;
1214	2014.08	0.147361	DEMAND_DIURNAL	;
1215	2014.07	1.31572	DEMAND_DIURNAL	;
1216	2012.91	0.021052	DEMAND_DIURNAL	;
1217	2013	0.284196	DEMAND_DIURNAL	;
1218	2013.58	0.178938	DEMAND_DIURNAL	;
1219	2013.59	0.199989	DEMAND_DIURNAL	;
122	1964.55	0.715752	DEMAND_DIURNAL	;
1220	2014	0.063155	DEMAND_DIURNAL	;
1221	2014	0.810484	DEMAND_DIURNAL	;
1222	2014.09	2.505131	DEMAND_DIURNAL	;
1223	2012.46	0.063155	DEMAND_DIURNAL	;
1224	2012.45	0.021052	DEMAND_DIURNAL	;
1225	2012.17	0.010526	DEMAND_DIURNAL	;
1226	2012.2	0.063155	DEMAND_DIURNAL	;
1227	2012.18	0.010526	DEMAND_DIURNAL	;
1228	2012	0		;
1229	2012.28	1.020999	DEMAND_DIURNAL	;
123	1966.04	1.505184	DEMAND_DIURNAL	;
1230	2012	0.105258	DEMAND_DIURNAL	;
1231	2012.03	0.07368	DEMAND_DIURNAL	;
1232	2012.01	0.021052	DEMAND_DIURNAL	;
1233	2012.11	2.652492	DEMAND_DIURNAL	;
1234	2012	0		;
1235	2012	0.042103	DEMAND_DIURNAL	;
1236	1985.54	3.347192	DEMAND_DIURNAL	;
1237	1994	0.642071	DEMAND_DIURNAL	;
1238	1969.98	0.284196	DEMAND_DIURNAL	;
1239	1970	0.136835	DEMAND_DIURNAL	;
124	1966.63	1.599916	DEMAND_DIURNAL	;
1240	1969.69	0.136835	DEMAND_DIURNAL	;
1241	1970	0.010526	DEMAND_DIURNAL	;
1242	1967.19	0.442082	DEMAND_DIURNAL	;
1243	1969.95	0.378927	DEMAND_DIURNAL	;
1244	1968	0.010526	DEMAND_DIURNAL	;
1245	1968	0.021052	DEMAND_DIURNAL	;
1246	1966	0.515762	DEMAND_DIURNAL	;
1247	1966	0.936793	DEMAND_DIURNAL	;
1248	1966	0.021052	DEMAND_DIURNAL	;
1249	1962	3.157728	DEMAND_DIURNAL	;
125	1973.04	0		;
1250	1982.58	0		;
1251	1982	3.462975	DEMAND_DIURNAL	;
1252	1982	0.821009	DEMAND_DIURNAL	;
1253	1984	0.578917	DEMAND_DIURNAL	;
1254	1985.32	1.24204	DEMAND_DIURNAL	;
1255	1985.23	0.284196	DEMAND_DIURNAL	;
1256	1990	2.936687	DEMAND_DIURNAL	;
1257	2006	0		;
1258	2006	0.021052	DEMAND_DIURNAL	;
1259	2007.52	0.07368	DEMAND_DIURNAL	;
126	1966.15	2.884058	DEMAND_DIURNAL	;
1260	1972	1.610441	DEMAND_DIURNAL	;
1261	1972	1.694647	DEMAND_DIURNAL	;
1262	1971.76	2.810378	DEMAND_DIURNAL	;
1263	1970	2.063049	DEMAND_DIURNAL	;
1264	1967.39	0.76838	DEMAND_DIURNAL	;
1265	1974	10.567863	DEMAND_DIURNAL	;
1266	1966	1.947266	DEMAND_DIURNAL	;
1267	1979.82	10.778378	DEMAND_DIURNAL	;
1268	1978	6.378611	DEMAND_DIURNAL	;
1269	1951.23	0.652597	DEMAND_DIURNAL	;
127	1966.7	2.789326	DEMAND_DIURNAL	;
1270	1954	2.515657	DEMAND_DIURNAL	;
1271	1963.41	0.526288	DEMAND_DIURNAL	;
1272	1962	0.810484	DEMAND_DIURNAL	;
1274	1960.51	0.557865	DEMAND_DIURNAL	;
1277	1964	5.441818	DEMAND_DIURNAL	;
1278	1964.8	5.768116	DEMAND_DIURNAL	;
1279	1972.13	0.536814	DEMAND_DIURNAL	;
1280	1970.74	1.726225	DEMAND_DIURNAL	;
1281	1962.15	1.431503	DEMAND_DIURNAL	;
1282	1965.93	2.715646	DEMAND_DIURNAL	;
1283	1964	1.884111	DEMAND_DIURNAL	;
1284	1964	1.463081	DEMAND_DIURNAL	;
1285	1964	2.105152	DEMAND_DIURNAL	;
1286	2002.37	0.07368	DEMAND_DIURNAL	;
1287	2005.84	0.126309	DEMAND_DIURNAL	;
1288	2003.27	0.557865	DEMAND_DIURNAL	;
1289	2017.57	6.936476	DEMAND_DIURNAL	;
1291	2018	3.641913	DEMAND_DIURNAL	;
1292	2017.66	0.473659	DEMAND_DIURNAL	;
1293	1996	1.989369	DEMAND_DIURNAL	;
1294	1995.83	0.052629	DEMAND_DIURNAL	;
1295	1990	0.168412	DEMAND_DIURNAL	;
1296	1990	0.084206	DEMAND_DIURNAL	;
1297	1992.18	7.936423	DEMAND_DIURNAL	;
1299	2014	0.010526	DEMAND_DIURNAL	;
13	2016	4.241881	DEMAND_DIURNAL	;
1300	2013.56	0.084206	DEMAND_DIURNAL	;
1301	2012	8.031155	DEMAND_DIURNAL	;
1302	2012	0.526288	DEMAND_DIURNAL	;
1303	2012	0.115783	DEMAND_DIURNAL	;
1304	2012	3.59981	DEMAND_DIURNAL	;
1305	2010	2.094626	DEMAND_DIURNAL	;
1306	2008.33	2.020946	DEMAND_DIURNAL	;
1307	2008	2.020946	DEMAND_DIURNAL	;
1308	2008	0		;
1309	1968	0.884164	DEMAND_DIURNAL	;
1310	1964.43	0		;
1311	1964.59	0.105258	DEMAND_DIURNAL	;
1312	1958	0.136835	DEMAND_DIURNAL	;
1313	1958	0.105258	DEMAND_DIURNAL	;
1314	1958	0.042103	DEMAND_DIURNAL	;
1316	1950	0		;
1317	1932	3.020893	DEMAND_DIURNAL	;
1318	1938	1.105205	DEMAND_DIURNAL	;
1319	1938	0.010526	DEMAND_DIURNAL	;
1320	1955.19	2.168307	DEMAND_DIURNAL	;
1321	1964	3.652439	DEMAND_DIURNAL	;
1322	1964	0		;
1323	1964	7.336455	DEMAND_DIURNAL	;
1324	1962	0		;
1325	1962	0		;
1328	1966	0		;
1329	1966	2.220935	DEMAND_DIURNAL	;
133	1984	0.021052	DEMAND_DIURNAL	;
1330	1984	0.747329	DEMAND_DIURNAL	;
1331	1987.14	1.052576	DEMAND_DIURNAL	;
1333	1974	0.568391	DEMAND_DIURNAL	;
1334	1968	0.305247	DEMAND_DIURNAL	;
1335	1968	0.105258	DEMAND_DIURNAL	;
1336	1966	3.631387	DEMAND_DIURNAL	;
1337	1973	0		;
1339	1976	0		;
1340	1976	3.473501	DEMAND_DIURNAL	;
1341	1976	0.252618	DEMAND_DIURNAL	;
1342	1960	0		;
1343	1977.15	0.536814	DEMAND_DIURNAL	;
1344	1968	3.126151	DEMAND_DIURNAL	;
1345	1970.17	2.589337	DEMAND_DIURNAL	;
1346	1970	0.052629	DEMAND_DIURNAL	;
1347	1968	0.147361	DEMAND_DIURNAL	;
1348	1976	0.221041	DEMAND_DIURNAL	;
1349	1977.93	1.505184	DEMAND_DIURNAL	;
135	1984	0.157886	DEMAND_DIURNAL	;
1350	1972	3.589284	DEMAND_DIURNAL	;
1351	1974	1.999894	DEMAND_DIURNAL	;
1353	1986.51	0.536814	DEMAND_DIURNAL	;
1354	1986.51	0.010526	DEMAND_DIURNAL	;
1355	1988.29	1.273617	DEMAND_DIURNAL	;
1356	1988.23	0.231567	DEMAND_DIURNAL	;
1357	1986.51	0.031577	DEMAND_DIURNAL	;
1360	2019.22	0		;
1361	2020.64	0		;
1362	2012.54	0		;
1363	2020.26	0.189464	DEMAND_DIURNAL	;
1364	2018.14	0		;
1365	2020	0		;
1376	1991.37	0		;
1377	2012.49	0		;
1378	2012.46	0.031577	DEMAND_DIURNAL	;
1379	2010	0.07368	DEMAND_DIURNAL	;
1380	2008	0.021052	DEMAND_DIURNAL	;
1381	2009.6	0.021052	DEMAND_DIURNAL	;
1382	2016	6.736486	DEMAND_DIURNAL	;
1383	2006	0.010526	DEMAND_DIURNAL	;
1384	2006.16	0		;
1385	2006.58	0		;
1386	2011.88	0		;
1387	2012.21	0		;
1388	2010.03	0		;
1389	2010	0		;
1390	2010.01	0.052629	DEMAND_DIURNAL	;
1391	2010.03	0.168412	DEMAND_DIURNAL	;
1392	2010	0.052629	DEMAND_DIURNAL	;
1393	2010	0.052629	DEMAND_DIURNAL	;
1394	2010	0.105258	DEMAND_DIURNAL	;
1395	2010	0.07368	DEMAND_DIURNAL	;
1396	2010	0.126309	DEMAND_DIURNAL	;
1397	2008	0.084206	DEMAND_DIURNAL	;
1398	2006.58	0		;
1399	2008.08	0		;
14	2015.49	18.167462	DEMAND_DIURNAL	;
1400	2006	0		;
1401	2006	0		;
1402	2006	0.042103	DEMAND_DIURNAL	;
1403	2020.25	4.389242	DEMAND_DIURNAL	;
1404	2019.2	2.252513	DEMAND_DIURNAL	;
1405	2019.25	4.420819	DEMAND_DIURNAL	;
1406	2019.02	1.126256	DEMAND_DIURNAL	;
1407	2019.22	1.347297	DEMAND_DIURNAL	;
1408	2019.95	4.305036	DEMAND_DIURNAL	;
1409	2019.96	1.568338	DEMAND_DIURNAL	;
1410	2020.17	0.736803	DEMAND_DIURNAL	;
1411	2021.88	1.757802	DEMAND_DIURNAL	;
1412	2021.85	0.852587	DEMAND_DIURNAL	;
1413	2021.83	0.126309	DEMAND_DIURNAL	;
1414	2000.92	0.168412	DEMAND_DIURNAL	;
1415	2006	0.389453	DEMAND_DIURNAL	;
1417	2006	6.525971	DEMAND_DIURNAL	;
1418	1994	1.705173	DEMAND_DIURNAL	;
1419	1985.71	0.778906	DEMAND_DIURNAL	;
1420	1990	1.336772	DEMAND_DIURNAL	;
1421	1984	1.284143	DEMAND_DIURNAL	;
1422	1982	15.809692	DEMAND_DIURNAL	;
1423	1988	1.336772	DEMAND_DIURNAL	;
1424	1988	0.284196	DEMAND_DIURNAL	;
1425	1987.57	0.284196	DEMAND_DIURNAL	;
1426	1987.62	1.063102	DEMAND_DIURNAL	;
1427	1986.82	1.168359	DEMAND_DIURNAL	;
1428	1986	0.642071	DEMAND_DIURNAL	;
1429	1986	2.01042	DEMAND_DIURNAL	;
1430	1986	0.07368	DEMAND_DIURNAL	;
1431	1986.13	0.178938	DEMAND_DIURNAL	;
1433	1986.09	0.094732	DEMAND_DIURNAL	;
1434	1986	0.221041	DEMAND_DIURNAL	;
1435	1986	0.231567	DEMAND_DIURNAL	;
1436	1986	0.189464	DEMAND_DIURNAL	;
1437	1986	0.042103	DEMAND_DIURNAL	;
1438	1986	0.231567	DEMAND_DIURNAL	;
1440	1986	0.284196	DEMAND_DIURNAL	;
1441	1986	0.126309	DEMAND_DIURNAL	;
1442	1986	0.189464	DEMAND_DIURNAL	;
1443	1986	0.115783	DEMAND_DIURNAL	;
1444	1986	0.199989	DEMAND_DIURNAL	;
1446	1986	0.242092	DEMAND_DIURNAL	;
1447	1986	0.178938	DEMAND_DIURNAL	;
1448	1986	0.042103	DEMAND_DIURNAL	;
1449	1984.66	0.76838	DEMAND_DIURNAL	;
1451	1984.9	0.084206	DEMAND_DIURNAL	;
1452	1985.29	0.094732	DEMAND_DIURNAL	;
1453	1985.53	0.221041	DEMAND_DIURNAL	;
1455	1985.46	0.052629	DEMAND_DIURNAL	;
1456	1985.25	0.07368	DEMAND_DIURNAL	;
1457	1984.13	0.115783	DEMAND_DIURNAL	;
1458	1984.21	0.063155	DEMAND_DIURNAL	;
1459	1984.23	0.189464	DEMAND_DIURNAL	;
1460	1984.05	0.54734	DEMAND_DIURNAL	;
1461	1984	0.42103	DEMAND_DIURNAL	;
1462	1984	0.284196	DEMAND_DIURNAL	;
1463	1982.03	0.452608	DEMAND_DIURNAL	;
1464	1982	0.042103	DEMAND_DIURNAL	;
1465	1982	0.042103	DEMAND_DIURNAL	;
1466	1982	0.147361	DEMAND_DIURNAL	;
1467	1981.17	0.684174	DEMAND_DIURNAL	;
1468	1981.93	0.315773	DEMAND_DIURNAL	;
1469	1982.57	0.76838	DEMAND_DIURNAL	;
1470	1984	1.136782	DEMAND_DIURNAL	;
1471	1984	2.473554	DEMAND_DIURNAL	;
1472	1984	2.431451	DEMAND_DIURNAL	;
1473	1984	2.452502	DEMAND_DIURNAL	;
1474	1984	1.31572	DEMAND_DIURNAL	;
1475	1986	1.126256	DEMAND_DIURNAL	;
1476	1981.78	0.652597	DEMAND_DIURNAL	;
1477	1981.96	2.715646	DEMAND_DIURNAL	;
1478	1993.93	0.642071	DEMAND_DIURNAL	;
1479	1993.87	3.452449	DEMAND_DIURNAL	;
1480	1992.23	5.441818	DEMAND_DIURNAL	;
1481	1992.28	2.957739	DEMAND_DIURNAL	;
1482	1986.73	2.947213	DEMAND_DIURNAL	;
1489	1996.65	0.126309	DEMAND_DIURNAL	;
1490	1996.83	0		;
1491	2006.39	0		;
1492	2007.06	8.652175	DEMAND_DIURNAL	;
1493	2006.3	0		;
1494	2006.21	7.883794	DEMAND_DIURNAL	;
1496	2007.96	6.294404	DEMAND_DIURNAL	;
1497	1996.85	0		;
1498	1994	0.021052	DEMAND_DIURNAL	;
1499	1994	0.147361	DEMAND_DIURNAL	;
15	2016	1.378875	DEMAND_DIURNAL	;
1500	1994	0		;
1501	1998.63	0.399979	DEMAND_DIURNAL	;
1502	1994	6.389136	DEMAND_DIURNAL	;
1503	1994.47	0.210515	DEMAND_DIURNAL	;
1504	1994.14	0.221041	DEMAND_DIURNAL	;
1505	1993.13	0.021052	DEMAND_DIURNAL	;
1506	1992.93	4.736592	DEMAND_DIURNAL	;
1507	1990	0.010526	DEMAND_DIURNAL	;
1508	1990	0.715752	DEMAND_DIURNAL	;
1509	1987.8	5.547076	DEMAND_DIURNAL	;
1510	1988.3	1.126256	DEMAND_DIURNAL	;
1511	1987.17	0.526288	DEMAND_DIURNAL	;
1512	1988.12	0.936793	DEMAND_DIURNAL	;
1513	1988	0.631546	DEMAND_DIURNAL	;
1514	1986.35	0.684174	DEMAND_DIURNAL	;
1515	1986.2	1.189411	DEMAND_DIURNAL	;
1516	1986.16	1.231514	DEMAND_DIURNAL	;
1517	1987.96	2.252513	DEMAND_DIURNAL	;
1518	1988	3.357717	DEMAND_DIURNAL	;
1519	1986.09	1.463081	DEMAND_DIURNAL	;
1520	1986.06	2.126204	DEMAND_DIURNAL	;
1521	1987.57	3.378769	DEMAND_DIURNAL	;
1522	1988	3.105099	DEMAND_DIURNAL	;
1523	1986	1.189411	DEMAND_DIURNAL	;
1524	1986	0.157886	DEMAND_DIURNAL	;
1525	1974.8	0.526288	DEMAND_DIURNAL	;
1527	1974.92	0		;
1528	1972	0		;
1529	1961.78	0.084206	DEMAND_DIURNAL	;
1531	1961.79	1.484132	DEMAND_DIURNAL	;
1532	1961.79	0.042103	DEMAND_DIURNAL	;
1533	1961.77	0.568391	DEMAND_DIURNAL	;
1534	1961.79	0.084206	DEMAND_DIURNAL	;
1535	1963.79	0.168412	DEMAND_DIURNAL	;
1536	1977.33	0.284196	DEMAND_DIURNAL	;
1539	1974.56	0.34735	DEMAND_DIURNAL	;
1540	1974.62	0.168412	DEMAND_DIURNAL	;
1541	1974	1.368349	DEMAND_DIURNAL	;
1542	1975.04	0.357876	DEMAND_DIURNAL	;
1543	1976.43	0.157886	DEMAND_DIURNAL	;
1544	1976.42	0.115783	DEMAND_DIURNAL	;
1545	1976.27	0.715752	DEMAND_DIURNAL	;
1546	1977.39	1.073628	DEMAND_DIURNAL	;
1547	1976.73	0.884164	DEMAND_DIURNAL	;
1548	1976	1.705173	DEMAND_DIURNAL	;
1549	1977.96	1.284143	DEMAND_DIURNAL	;
1550	1976.98	1.231514	DEMAND_DIURNAL	;
1551	1978	0.515762	DEMAND_DIURNAL	;
1552	1979.11	1.947266	DEMAND_DIURNAL	;
1553	1978.57	1.726225	DEMAND_DIURNAL	;
1554	1979.37	2.041997	DEMAND_DIURNAL	;
1555	1979.3	0.926267	DEMAND_DIURNAL	;
1556	1979.26	2.726172	DEMAND_DIURNAL	;
1557	1983.2	2.178832	DEMAND_DIURNAL	;
1558	1984	0.831535	DEMAND_DIURNAL	;
1559	1984	0.999947	DEMAND_DIURNAL	;
1560	1984	0.052629	DEMAND_DIURNAL	;
1561	1984	1.105205	DEMAND_DIURNAL	;
1562	1984	1.484132	DEMAND_DIURNAL	;
1563	1983.7	0.62102	DEMAND_DIURNAL	;
1564	1983.44	1.284143	DEMAND_DIURNAL	;
1565	1982.92	0.031577	DEMAND_DIURNAL	;
1566	1982.93	0.947318	DEMAND_DIURNAL	;
1567	1984	2.241987	DEMAND_DIURNAL	;
1568	1982.69	1.326246	DEMAND_DIURNAL	;
1569	1982.92	1.631493	DEMAND_DIURNAL	;
1570	1982.92	0.031577	DEMAND_DIURNAL	;
1571	1983.75	0.6947	DEMAND_DIURNAL	;
1572	1983.73	0.021052	DEMAND_DIURNAL	;
1573	1983.72	0.663123	DEMAND_DIURNAL	;
1574	1985.34	1.073628	DEMAND_DIURNAL	;
1575	1985.33	0.021052	DEMAND_DIURNAL	;
1576	1985.33	0.96837	DEMAND_DIURNAL	;
1577	1983.85	2.136729	DEMAND_DIURNAL	;
1578	1986	1.136782	DEMAND_DIURNAL	;
1579	1986.33	1.31572	DEMAND_DIURNAL	;
158	1951.63	0.07368	DEMAND_DIURNAL	;
1580	1986.67	0.873638	DEMAND_DIURNAL	;
1581	1986.59	0.715752	DEMAND_DIURNAL	;
1582	1986	3.59981	DEMAND_DIURNAL	;
1583	1986	1.199937	DEMAND_DIURNAL	;
1584	1986	2.28409	DEMAND_DIURNAL	;
1585	1986	3.389295	DEMAND_DIURNAL	;
1586	1988	0.663123	DEMAND_DIURNAL	;
1587	1988.46	0.557865	DEMAND_DIURNAL	;
1588	1988	0.642071	DEMAND_DIURNAL	;
1589	1988.37	4.4945	DEMAND_DIURNAL	;
1590	1988.92	0.042103	DEMAND_DIURNAL	;
1591	1988	2.505131	DEMAND_DIURNAL	;
1592	1989.47	3.662964	DEMAND_DIURNAL	;
1593	1981.08	0.157886	DEMAND_DIURNAL	;
1594	1980.82	1.631493	DEMAND_DIURNAL	;
1595	1983.38	4.662912	DEMAND_DIURNAL	;
1596	1983.34	5.999683	DEMAND_DIURNAL	;
1597	1984.62	2.799852	DEMAND_DIURNAL	;
1598	1985.85	0.021052	DEMAND_DIURNAL	;
1599	1985.77	1.199937	DEMAND_DIURNAL	;
1600	1984.55	0.336824	DEMAND_DIURNAL	;
1601	1984.44	2.568285	DEMAND_DIURNAL	;
1602	1986.37	0.42103	DEMAND_DIURNAL	;
1603	1987.33	0.642071	DEMAND_DIURNAL	;
1604	1990.33	0.89469	DEMAND_DIURNAL	;
1605	1990.39	0.842061	DEMAND_DIURNAL	;
1606	1986.79	1.052576	DEMAND_DIURNAL	;
1607	1987	0.105258	DEMAND_DIURNAL	;
1608	1986.91	0.336824	DEMAND_DIURNAL	;
1609	1987.3	0.126309	DEMAND_DIURNAL	;
1610	1988	0.147361	DEMAND_DIURNAL	;
1611	1987.02	0.189464	DEMAND_DIURNAL	;
1612	1984.54	1.147308	DEMAND_DIURNAL	;
1613	1986.12	0.378927	DEMAND_DIURNAL	;
1614	1985.26	0.210515	DEMAND_DIURNAL	;
1615	1985.41	0.789432	DEMAND_DIURNAL	;
1616	1984	1.357823	DEMAND_DIURNAL	;
1617	1984	2.968264	DEMAND_DIURNAL	;
1618	1977.93	1.505184	DEMAND_DIURNAL	;
1619	1975.43	2.347244	DEMAND_DIURNAL	;
1620	1974.42	0.378927	DEMAND_DIURNAL	;
1621	1971.75	4.420819	DEMAND_DIURNAL	;
1622	1971.29	1.210462	DEMAND_DIURNAL	;
1623	1969.54	0.452608	DEMAND_DIURNAL	;
1624	1962.15	1.915688	DEMAND_DIURNAL	;
1625	1964	1.178885	DEMAND_DIURNAL	;
1626	1964	0.210515	DEMAND_DIURNAL	;
1627	1964	0.705226	DEMAND_DIURNAL	;
1628	1964	0.852587	DEMAND_DIURNAL	;
1629	1963.27	0.126309	DEMAND_DIURNAL	;
163	1960.13	0.063155	DEMAND_DIURNAL	;
1630	1966	2.389348	DEMAND_DIURNAL	;
1631	1966.52	0.484185	DEMAND_DIURNAL	;
1632	1966.53	4.22083	DEMAND_DIURNAL	;
1633	1971.16	6.189147	DEMAND_DIURNAL	;
1634	1970.32	0.42103	DEMAND_DIURNAL	;
1635	1970.31	2.999842	DEMAND_DIURNAL	;
1636	1970.04	1.463081	DEMAND_DIURNAL	;
1637	1966.54	1.947266	DEMAND_DIURNAL	;
1638	1970.03	5.431292	DEMAND_DIURNAL	;
1639	1966.24	5.315509	DEMAND_DIURNAL	;
164	1958.14	0.221041	DEMAND_DIURNAL	;
1640	1969.73	0.736803	DEMAND_DIURNAL	;
1641	1970	4.420819	DEMAND_DIURNAL	;
1642	1967.7	3.041945	DEMAND_DIURNAL	;
1643	1962.78	0.736803	DEMAND_DIURNAL	;
1644	1963.03	3.147202	DEMAND_DIURNAL	;
1645	1970	2.494605	DEMAND_DIURNAL	;
1646	1982.26	0.526288	DEMAND_DIURNAL	;
1647	1982	6.441765	DEMAND_DIURNAL	;
1648	1974.53	10.483657	DEMAND_DIURNAL	;
1649	1976.7	8.157464	DEMAND_DIURNAL	;
165	1954.91	0.031577	DEMAND_DIURNAL	;
1650	1977.9	3.957686	DEMAND_DIURNAL	;
1651	1973.94	6.368085	DEMAND_DIURNAL	;
1652	1974.37	0.389453	DEMAND_DIURNAL	;
1653	1974.31	7.094362	DEMAND_DIURNAL	;
1654	1975.51	0.842061	DEMAND_DIURNAL	;
1655	1975.25	0.557865	DEMAND_DIURNAL	;
1656	1976.3	1.852534	DEMAND_DIURNAL	;
1657	1976	0.62102	DEMAND_DIURNAL	;
1658	1977.17	2.178832	DEMAND_DIURNAL	;
1659	1976.13	1.147308	DEMAND_DIURNAL	;
166	1961.4	0.105258	DEMAND_DIURNAL	;
1660	1975.85	0.757855	DEMAND_DIURNAL	;
1661	1977.87	2.726172	DEMAND_DIURNAL	;
1662	1977.85	2.263038	DEMAND_DIURNAL	;
1663	1973.81	1.673596	DEMAND_DIURNAL	;
1664	1975.15	3.357717	DEMAND_DIURNAL	;
1665	1976	2.263038	DEMAND_DIURNAL	;
1666	1975.78	5.136571	DEMAND_DIURNAL	;
1667	1976.08	1.684122	DEMAND_DIURNAL	;
1668	1976.21	0.463133	DEMAND_DIURNAL	;
1669	1977.48	1.378875	DEMAND_DIURNAL	;
167	1954.53	0.199989	DEMAND_DIURNAL	;
1670	1977.79	4.178727	DEMAND_DIURNAL	;
1671	1976.93	2.757749	DEMAND_DIURNAL	;
1672	1982	9.220566	DEMAND_DIURNAL	;
1673	1976.66	1.484132	DEMAND_DIURNAL	;
1674	1975.78	15.083414	DEMAND_DIURNAL	;
1675	1976.21	0.6947	DEMAND_DIURNAL	;
1676	1976.76	2.020946	DEMAND_DIURNAL	;
1677	1976.81	7.757485	DEMAND_DIURNAL	;
1678	1977.34	10.504708	DEMAND_DIURNAL	;
1679	1982	1.494658	DEMAND_DIURNAL	;
168	1978	6.757538	DEMAND_DIURNAL	;
1680	1981.11	0.231567	DEMAND_DIURNAL	;
1681	1982	0.210515	DEMAND_DIURNAL	;
1682	1982	0.326299	DEMAND_DIURNAL	;
1683	1982	0		;
1684	1981.89	0		;
1685	1982	0.610494	DEMAND_DIURNAL	;
1686	1967.06	3.568233	DEMAND_DIURNAL	;
1687	1968	0.484185	DEMAND_DIURNAL	;
1688	1968	0.926267	DEMAND_DIURNAL	;
1689	1969.09	1.273617	DEMAND_DIURNAL	;
169	1962	12.894056	DEMAND_DIURNAL	;
1690	1969.81	0.42103	DEMAND_DIURNAL	;
1691	1969.3	0.62102	DEMAND_DIURNAL	;
1692	1969.36	1.010473	DEMAND_DIURNAL	;
1693	1969.36	0.54734	DEMAND_DIURNAL	;
1694	1968.43	1.199937	DEMAND_DIURNAL	;
1695	1968.34	1.820956	DEMAND_DIURNAL	;
1696	1968.8	3.441924	DEMAND_DIURNAL	;
1697	1968	2.736698	DEMAND_DIURNAL	;
1698	1968	1.284143	DEMAND_DIURNAL	;
1699	1967.83	2.115678	DEMAND_DIURNAL	;
170	1962	3.25246	DEMAND_DIURNAL	;
1700	1968	1.463081	DEMAND_DIURNAL	;
1701	1968	2.315667	DEMAND_DIURNAL	;
1702	1968.35	6.65228	DEMAND_DIURNAL	;
1703	1968	2.494605	DEMAND_DIURNAL	;
1704	1968	2.820904	DEMAND_DIURNAL	;
1705	1966.72	1.557812	DEMAND_DIURNAL	;
1706	1966.47	2.105152	DEMAND_DIURNAL	;
1707	1966	3.073522	DEMAND_DIURNAL	;
1708	1967.89	1.610441	DEMAND_DIURNAL	;
1709	1967.53	5.062891	DEMAND_DIURNAL	;
1710	1966	1.905163	DEMAND_DIURNAL	;
1711	1967.39	3.989263	DEMAND_DIURNAL	;
1712	1966	3.105099	DEMAND_DIURNAL	;
1713	1966	2.220935	DEMAND_DIURNAL	;
1714	1959.21	1.020999	DEMAND_DIURNAL	;
1715	1967.61	2.452502	DEMAND_DIURNAL	;
1716	1966	1.536761	DEMAND_DIURNAL	;
1717	1966	3.347192	DEMAND_DIURNAL	;
1718	1965.62	1.873585	DEMAND_DIURNAL	;
1719	1964	0.715752	DEMAND_DIURNAL	;
172	2011.06	0.6947	DEMAND_DIURNAL	;
1720	1964	0.957844	DEMAND_DIURNAL	;
1721	1964	0.578917	DEMAND_DIURNAL	;
1722	1960	0.715752	DEMAND_DIURNAL	;
1723	1960	0.905215	DEMAND_DIURNAL	;
1724	1967.3	0.599968	DEMAND_DIURNAL	;
1725	1966	4.241881	DEMAND_DIURNAL	;
1726	1966	4.515551	DEMAND_DIURNAL	;
1727	1968	0.27367	DEMAND_DIURNAL	;
1728	1969.74	0.726277	DEMAND_DIURNAL	;
1729	1970	2.70512	DEMAND_DIURNAL	;
173	1994	0		;
1730	1968.75	7.368032	DEMAND_DIURNAL	;
1731	1964.94	3.368243	DEMAND_DIURNAL	;
1732	1964	2.041997	DEMAND_DIURNAL	;
1733	1964.7	2.168307	DEMAND_DIURNAL	;
1734	1966	12.788798	DEMAND_DIURNAL	;
1735	1966	0.54734	DEMAND_DIURNAL	;
1736	1966	3.25246	DEMAND_DIURNAL	;
1737	1966	0.484185	DEMAND_DIURNAL	;
1738	1966	3.905057	DEMAND_DIURNAL	;
1739	1966	2.526182	DEMAND_DIURNAL	;
174	1991.99	2.147255	DEMAND_DIURNAL	;
1740	1966	5.568127	DEMAND_DIURNAL	;
1741	1966	2.35777	DEMAND_DIURNAL	;
1742	1965.81	1.189411	DEMAND_DIURNAL	;
1743	1965.84	0.199989	DEMAND_DIURNAL	;
1744	1966	0.378927	DEMAND_DIURNAL	;
1745	1966	4.968159	DEMAND_DIURNAL	;
1746	1964.53	2.041997	DEMAND_DIURNAL	;
1747	1964.55	0.96837	DEMAND_DIURNAL	;
1748	1964.42	0.684174	DEMAND_DIURNAL	;
1749	1964.58	0.757855	DEMAND_DIURNAL	;
175	1952	2.168307	DEMAND_DIURNAL	;
1750	1984	0.747329	DEMAND_DIURNAL	;
1751	1984	1.842008	DEMAND_DIURNAL	;
1752	1984.2	1.399926	DEMAND_DIURNAL	;
1753	1985.47	1.999894	DEMAND_DIURNAL	;
1754	1984.84	1.705173	DEMAND_DIURNAL	;
1755	1985.31	1.273617	DEMAND_DIURNAL	;
1756	1984.33	1.273617	DEMAND_DIURNAL	;
1757	1984.22	1.063102	DEMAND_DIURNAL	;
1758	1984.37	1.189411	DEMAND_DIURNAL	;
1759	1984.22	1.284143	DEMAND_DIURNAL	;
176	1981.98	0.07368	DEMAND_DIURNAL	;
1760	1984	2.147255	DEMAND_DIURNAL	;
1761	1982.39	3.799799	DEMAND_DIURNAL	;
1762	1982.41	1.757802	DEMAND_DIURNAL	;
1763	1986	3.905057	DEMAND_DIURNAL	;
1764	1983.42	4.483974	DEMAND_DIURNAL	;
1765	1982	0.736803	DEMAND_DIURNAL	;
1766	1982.35	0.905215	DEMAND_DIURNAL	;
1767	1983.25	1.094679	DEMAND_DIURNAL	;
1768	1976	7.378558	DEMAND_DIURNAL	;
1769	1976	5.599704	DEMAND_DIURNAL	;
1770	1976	4.115572	DEMAND_DIURNAL	;
1771	1974.47	1.93674	DEMAND_DIURNAL	;
1772	1974.61	1.410452	DEMAND_DIURNAL	;
1773	1976.84	1.968317	DEMAND_DIURNAL	;
1774	1975.5	1.599916	DEMAND_DIURNAL	;
1775	1974	1.905163	DEMAND_DIURNAL	;
1776	1974.05	3.115625	DEMAND_DIURNAL	;
1777	1974.74	1.810431	DEMAND_DIURNAL	;
1778	1974.28	1.157834	DEMAND_DIURNAL	;
1779	1974.32	1.294668	DEMAND_DIURNAL	;
1780	1974	2.105152	DEMAND_DIURNAL	;
1781	1974	2.894584	DEMAND_DIURNAL	;
1782	1982	3.694542	DEMAND_DIURNAL	;
1783	1980	0.357876	DEMAND_DIURNAL	;
1784	1980	0.642071	DEMAND_DIURNAL	;
1785	1978.49	1.536761	DEMAND_DIURNAL	;
1786	1977.68	1.189411	DEMAND_DIURNAL	;
1787	1977.54	0.810484	DEMAND_DIURNAL	;
1788	1978	0.505236	DEMAND_DIURNAL	;
1789	1979.91	1.126256	DEMAND_DIURNAL	;
179	1991.62	5.1892	DEMAND_DIURNAL	;
1790	1980	0.642071	DEMAND_DIURNAL	;
1791	1980	1.347297	DEMAND_DIURNAL	;
1792	1979.97	2.768275	DEMAND_DIURNAL	;
1793	1977.28	2.168307	DEMAND_DIURNAL	;
1794	1976	3.610336	DEMAND_DIURNAL	;
1795	1975.81	2.410399	DEMAND_DIURNAL	;
1796	1977.35	0.947318	DEMAND_DIURNAL	;
1797	1975.89	2.399873	DEMAND_DIURNAL	;
1798	1974.3	1.620967	DEMAND_DIURNAL	;
1799	1973.81	0.378927	DEMAND_DIURNAL	;
180	1996.99	0.642071	DEMAND_DIURNAL	;
1800	1975.54	3.652439	DEMAND_DIURNAL	;
1801	1974.91	2.70512	DEMAND_DIURNAL	;
1802	1974.57	2.041997	DEMAND_DIURNAL	;
1803	1975.53	3.789274	DEMAND_DIURNAL	;
1804	1969.5	0.010526	DEMAND_DIURNAL	;
1805	1970.81	5.799694	DEMAND_DIURNAL	;
1806	1969.99	2.536708	DEMAND_DIURNAL	;
1807	1972.8	1.852534	DEMAND_DIURNAL	;
1808	1974	2.599863	DEMAND_DIURNAL	;
1809	1972	4.662912	DEMAND_DIURNAL	;
181	1975.77	0.410505	DEMAND_DIURNAL	;
1810	1971.72	1.989369	DEMAND_DIURNAL	;
1811	1968.68	1.24204	DEMAND_DIURNAL	;
1812	1968	4.262933	DEMAND_DIURNAL	;
1813	1968.49	1.105205	DEMAND_DIURNAL	;
1814	1968	1.73675	DEMAND_DIURNAL	;
1815	1967.26	2.494605	DEMAND_DIURNAL	;
1816	1965.98	0.294721	DEMAND_DIURNAL	;
1817	1967.07	1.126256	DEMAND_DIURNAL	;
1818	1967.7	1.273617	DEMAND_DIURNAL	;
1819	1972	2.378822	DEMAND_DIURNAL	;
182	1980.39	0.263144	DEMAND_DIURNAL	;
1820	1972.04	1.726225	DEMAND_DIURNAL	;
1821	1970	2.28409	DEMAND_DIURNAL	;
1822	1968.53	5.041839	DEMAND_DIURNAL	;
1823	1968.71	1.378875	DEMAND_DIURNAL	;
1824	1969.22	1.252565	DEMAND_DIURNAL	;
1825	1996.57	1.252565	DEMAND_DIURNAL	;
1826	1987.96	0.673649	DEMAND_DIURNAL	;
1827	1988.01	0.715752	DEMAND_DIURNAL	;
1828	1988.91	3.52613	DEMAND_DIURNAL	;
1829	1990.56	1.210462	DEMAND_DIURNAL	;
183	1960.44	6.083889	DEMAND_DIURNAL	;
1830	1990.67	0.326299	DEMAND_DIURNAL	;
1831	1991.04	0.589443	DEMAND_DIURNAL	;
1832	1995.12	0.599968	DEMAND_DIURNAL	;
1833	1991.57	1.463081	DEMAND_DIURNAL	;
1834	1993.14	1.778853	DEMAND_DIURNAL	;
1835	1994	0.747329	DEMAND_DIURNAL	;
1836	1998	0.399979	DEMAND_DIURNAL	;
1837	1998	0.115783	DEMAND_DIURNAL	;
1838	1998	0.6947	DEMAND_DIURNAL	;
1839	1998	1.368349	DEMAND_DIURNAL	;
184	1964	5.641807	DEMAND_DIURNAL	;
1840	1998	0.084206	DEMAND_DIURNAL	;
1841	1987.71	8.51534	DEMAND_DIURNAL	;
1842	1986	5.873374	DEMAND_DIURNAL	;
1843	1987.23	1.915688	DEMAND_DIURNAL	;
1844	1986.4	7.010156	DEMAND_DIURNAL	;
1845	1988.54	2.157781	DEMAND_DIURNAL	;
1846	1988.32	1.357823	DEMAND_DIURNAL	;
1847	1988.05	2.263038	DEMAND_DIURNAL	;
1848	1987.91	1.757802	DEMAND_DIURNAL	;
1849	1986.47	1.705173	DEMAND_DIURNAL	;
185	1963.68	5.283932	DEMAND_DIURNAL	;
1850	1986.7	2.094626	DEMAND_DIURNAL	;
1851	1987.76	1.684122	DEMAND_DIURNAL	;
1852	1986.02	2.189358	DEMAND_DIURNAL	;
1853	1986.74	1.473606	DEMAND_DIURNAL	;
1854	1987.03	1.189411	DEMAND_DIURNAL	;
1855	1986.43	1.168359	DEMAND_DIURNAL	;
1858	1988.28	3.747171	DEMAND_DIURNAL	;
1859	1989.01	3.536655	DEMAND_DIURNAL	;
186	1962.33	12.525654	DEMAND_DIURNAL	;
1860	1987.59	2.126204	DEMAND_DIURNAL	;
1861	1988.56	1.220988	DEMAND_DIURNAL	;
1862	1988.14	2.810378	DEMAND_DIURNAL	;
1863	1989.93	5.641807	DEMAND_DIURNAL	;
1864	1989.81	3.747171	DEMAND_DIURNAL	;
1865	1990	4.305036	DEMAND_DIURNAL	;
1866	1991.89	3.294563	DEMAND_DIURNAL	;
1867	1990.72	0.62102	DEMAND_DIURNAL	;
1868	1991.94	5.673385	DEMAND_DIURNAL	;
1869	1991.28	1.505184	DEMAND_DIURNAL	;
187	1960.99	8.083784	DEMAND_DIURNAL	;
1870	1990.5	2.452502	DEMAND_DIURNAL	;
1871	1992.44	2.01042	DEMAND_DIURNAL	;
1872	1992.48	4.02084	DEMAND_DIURNAL	;
1873	1991.61	0.831535	DEMAND_DIURNAL	;
1874	1991.66	2.441976	DEMAND_DIURNAL	;
1875	1992	2.094626	DEMAND_DIURNAL	;
1876	1992.08	2.97879	DEMAND_DIURNAL	;
188	1961.53	1.284143	DEMAND_DIURNAL	;
1880	1990.12	3.799799	DEMAND_DIURNAL	;
1881	1993.04	2.778801	DEMAND_DIURNAL	;
1882	1992.08	2.852481	DEMAND_DIURNAL	;
1883	1992.99	1.66307	DEMAND_DIURNAL	;
1884	1994.05	4.620809	DEMAND_DIURNAL	;
1885	1993.3	2.820904	DEMAND_DIURNAL	;
1886	1993.42	2.736698	DEMAND_DIURNAL	;
1887	1993.67	2.894584	DEMAND_DIURNAL	;
1888	1993.26	1.473606	DEMAND_DIURNAL	;
1889	1993.88	1.894637	DEMAND_DIURNAL	;
1890	1993	1.999894	DEMAND_DIURNAL	;
1896	1993.94	1.189411	DEMAND_DIURNAL	;
1897	1993.95	2.073575	DEMAND_DIURNAL	;
1898	1993.89	1.157834	DEMAND_DIURNAL	;
1899	1993.72	2.936687	DEMAND_DIURNAL	;
1900	1994.38	3.547181	DEMAND_DIURNAL	;
1901	1994.2	1.778853	DEMAND_DIURNAL	;
1902	1994	3.157728	DEMAND_DIURNAL	;
1903	1994.56	3.852428	DEMAND_DIURNAL	;
1904	1995.42	1.378875	DEMAND_DIURNAL	;
1905	1995.07	2.610388	DEMAND_DIURNAL	;
1906	1995.01	1.873585	DEMAND_DIURNAL	;
1907	2002.99	3.126151	DEMAND_DIURNAL	;
1908	1996.99	2.70512	DEMAND_DIURNAL	;
1909	1996.02	1.715699	DEMAND_DIURNAL	;
1910	1995.97	1.294668	DEMAND_DIURNAL	;
1911	1995.65	3.094573	DEMAND_DIURNAL	;
1912	1995.19	0.915741	DEMAND_DIURNAL	;
1913	1995.51	3.262986	DEMAND_DIURNAL	;
1914	1994.15	2.747223	DEMAND_DIURNAL	;
1915	1994.5	0.778906	DEMAND_DIURNAL	;
1916	1991.03	0.42103	DEMAND_DIURNAL	;
1917	1991.03	2.505131	DEMAND_DIURNAL	;
1918	1993.49	1.515709	DEMAND_DIURNAL	;
1919	1992	1.989369	DEMAND_DIURNAL	;
1920	1994.1	3.894531	DEMAND_DIURNAL	;
1921	1984.4	1.147308	DEMAND_DIURNAL	;
1922	1983.99	1.305194	DEMAND_DIURNAL	;
1923	1982.9	1.3894	DEMAND_DIURNAL	;
1924	1983.44	4.210304	DEMAND_DIURNAL	;
1925	1985.15	1.757802	DEMAND_DIURNAL	;
1926	1993.89	1.31572	DEMAND_DIURNAL	;
1927	1993.96	0.736803	DEMAND_DIURNAL	;
1928	1993.94	2.463028	DEMAND_DIURNAL	;
1929	1994.89	1.3894	DEMAND_DIURNAL	;
193	2014	11.904635	DEMAND_DIURNAL	;
1930	1995.93	3.126151	DEMAND_DIURNAL	;
1931	1996.81	3.747171	DEMAND_DIURNAL	;
1932	1995.31	0.947318	DEMAND_DIURNAL	;
1933	1995.58	4.178727	DEMAND_DIURNAL	;
1934	1997.26	3.105099	DEMAND_DIURNAL	;
1935	1998	5.062891	DEMAND_DIURNAL	;
1936	1997.73	2.873532	DEMAND_DIURNAL	;
1937	2000.09	1.273617	DEMAND_DIURNAL	;
1938	1999.38	1.768328	DEMAND_DIURNAL	;
1939	1986.02	1.147308	DEMAND_DIURNAL	;
1940	1993.29	3.305089	DEMAND_DIURNAL	;
1941	1992	1.294668	DEMAND_DIURNAL	;
1942	1990	1.578864	DEMAND_DIURNAL	;
1943	1992.98	2.55776	DEMAND_DIURNAL	;
1944	1993.32	3.094573	DEMAND_DIURNAL	;
1945	1992.18	3.020893	DEMAND_DIURNAL	;
1946	1987.82	1.852534	DEMAND_DIURNAL	;
1947	1989.27	2.105152	DEMAND_DIURNAL	;
1948	1990.26	1.010473	DEMAND_DIURNAL	;
1949	1988.07	1.505184	DEMAND_DIURNAL	;
1950	1990.65	1.399926	DEMAND_DIURNAL	;
1951	1991.19	2.63144	DEMAND_DIURNAL	;
1952	1992.23	3.39982	DEMAND_DIURNAL	;
1953	1994	2.70512	DEMAND_DIURNAL	;
1954	1996	3.073522	DEMAND_DIURNAL	;
1955	1995.86	3.841902	DEMAND_DIURNAL	;
1956	1992.99	4.599757	DEMAND_DIURNAL	;
1957	1995.5	3.757696	DEMAND_DIURNAL	;
1958	1994.44	2.726172	DEMAND_DIURNAL	;
1959	1997.02	3.105099	DEMAND_DIURNAL	;
1960	1996.58	2.136729	DEMAND_DIURNAL	;
1961	1996.8	3.568233	DEMAND_DIURNAL	;
1962	1996.51	3.05247	DEMAND_DIURNAL	;
1963	1984.37	0.715752	DEMAND_DIURNAL	;
1964	1984.12	0.294721	DEMAND_DIURNAL	;
1965	1984.27	0.052629	DEMAND_DIURNAL	;
1966	1991.14	1.136782	DEMAND_DIURNAL	;
1967	1991.1	0.778906	DEMAND_DIURNAL	;
1968	1986.86	0.89469	DEMAND_DIURNAL	;
1969	1989.71	1.105205	DEMAND_DIURNAL	;
197	1984.79	0.221041	DEMAND_DIURNAL	;
1970	1992	1.04205	DEMAND_DIURNAL	;
1971	1992.89	1.842008	DEMAND_DIURNAL	;
1972	1992.72	0.715752	DEMAND_DIURNAL	;
1973	1984.05	0.978896	DEMAND_DIURNAL	;
1974	1984.09	1.231514	DEMAND_DIURNAL	;
1975	1984.08	0.115783	DEMAND_DIURNAL	;
1976	1990	1.126256	DEMAND_DIURNAL	;
1977	1990	0.757855	DEMAND_DIURNAL	;
1978	1990.04	0.652597	DEMAND_DIURNAL	;
1979	1991.49	2.241987	DEMAND_DIURNAL	;
198	1984.23	4.4945	DEMAND_DIURNAL	;
1980	1996	2.915636	DEMAND_DIURNAL	;
1981	1995.97	2.484079	DEMAND_DIURNAL	;
1982	1995.97	0.726277	DEMAND_DIURNAL	;
1983	1997.4	2.589337	DEMAND_DIURNAL	;
1984	1997.46	1.599916	DEMAND_DIURNAL	;
1985	1998	2.989316	DEMAND_DIURNAL	;
1986	1994.13	1.494658	DEMAND_DIURNAL	;
1987	1994.05	1.620967	DEMAND_DIURNAL	;
1988	1999.84	0.905215	DEMAND_DIURNAL	;
1989	1999.17	1.652544	DEMAND_DIURNAL	;
199	1986.67	0.126309	DEMAND_DIURNAL	;
1990	1998.18	3.17878	DEMAND_DIURNAL	;
1991	1998.19	1.810431	DEMAND_DIURNAL	;
1992	1998.79	4.02084	DEMAND_DIURNAL	;
1993	1998.71	1.157834	DEMAND_DIURNAL	;
1994	2001.32	2.799852	DEMAND_DIURNAL	;
1995	2000.14	1.757802	DEMAND_DIURNAL	;
1996	2000.11	3.926108	DEMAND_DIURNAL	;
1997	1998.34	2.368296	DEMAND_DIURNAL	;
1998	2000.09	1.442029	DEMAND_DIURNAL	;
1999	2000.6	2.189358	DEMAND_DIURNAL	;
2000	2001.01	3.505078	DEMAND_DIURNAL	;
2001	2000.79	2.378822	DEMAND_DIURNAL	;
2002	2000.78	2.884058	DEMAND_DIURNAL	;
2003	2002.38	3.515604	DEMAND_DIURNAL	;
2004	2003.53	3.294563	DEMAND_DIURNAL	;
2005	2003.4	2.031472	DEMAND_DIURNAL	;
2006	2001.78	2.494605	DEMAND_DIURNAL	;
2007	2001.85	1.347297	DEMAND_DIURNAL	;
2008	2002	1.336772	DEMAND_DIURNAL	;
2009	2002.84	2.041997	DEMAND_DIURNAL	;
201	2016	0.526288	DEMAND_DIURNAL	;
2010	2002.03	3.084048	DEMAND_DIURNAL	;
2011	2002.84	1.368349	DEMAND_DIURNAL	;
2012	2003.91	3.631387	DEMAND_DIURNAL	;
2013	2001.61	4.578706	DEMAND_DIURNAL	;
2014	2001.97	2.178832	DEMAND_DIURNAL	;
2015	2000.07	5.273406	DEMAND_DIURNAL	;
2016	2003.04	4.178727	DEMAND_DIURNAL	;
2017	2001.92	5.157622	DEMAND_DIURNAL	;
2018	2007.79	0.6947	DEMAND_DIURNAL	;
2019	2007.92	0.315773	DEMAND_DIURNAL	;
2020	2004.13	2.178832	DEMAND_DIURNAL	;
2021	2004.39	5.210251	DEMAND_DIURNAL	;
2022	2005.19	2.178832	DEMAND_DIURNAL	;
2023	2006.57	1.578864	DEMAND_DIURNAL	;
2024	1996	2.01042	DEMAND_DIURNAL	;
2025	1996	5.799694	DEMAND_DIURNAL	;
2026	2001.48	2.463028	DEMAND_DIURNAL	;
2027	2001.48	2.147255	DEMAND_DIURNAL	;
2028	2001.53	0.126309	DEMAND_DIURNAL	;
2030	2005.15	1.578864	DEMAND_DIURNAL	;
2031	2004.28	1.189411	DEMAND_DIURNAL	;
2032	2004.36	0.010526	DEMAND_DIURNAL	;
2033	1999.28	0.252618	DEMAND_DIURNAL	;
2036	2002.23	0.063155	DEMAND_DIURNAL	;
2038	1998.55	0		;
2039	1992.99	1.799905	DEMAND_DIURNAL	;
204	2018	0.115783	DEMAND_DIURNAL	;
2040	1992.64	0.168412	DEMAND_DIURNAL	;
2041	1992.73	0.084206	DEMAND_DIURNAL	;
2042	1992.05	0.010526	DEMAND_DIURNAL	;
2043	1990	3.52613	DEMAND_DIURNAL	;
2044	1990.08	0.76838	DEMAND_DIURNAL	;
2045	1989.77	2.473554	DEMAND_DIURNAL	;
2046	1998	0.663123	DEMAND_DIURNAL	;
2047	1996.92	0.76838	DEMAND_DIURNAL	;
2048	1995.05	4.083995	DEMAND_DIURNAL	;
2049	1988.27	7.557496	DEMAND_DIURNAL	;
205	2018	0.094732	DEMAND_DIURNAL	;
2050	1989.05	4.778695	DEMAND_DIURNAL	;
2051	1982	3.926108	DEMAND_DIURNAL	;
2052	1990	3.010367	DEMAND_DIURNAL	;
2053	1998	2.63144	DEMAND_DIURNAL	;
2054	1997.56	0.652597	DEMAND_DIURNAL	;
2055	1998	0.673649	DEMAND_DIURNAL	;
2056	1998.04	0.631546	DEMAND_DIURNAL	;
2057	1999.11	0.526288	DEMAND_DIURNAL	;
2058	1999.67	2.041997	DEMAND_DIURNAL	;
2059	1999.84	1.978843	DEMAND_DIURNAL	;
2060	1996.16	3.957686	DEMAND_DIURNAL	;
2061	2009.71	1.86306	DEMAND_DIURNAL	;
2062	2008	2.063049	DEMAND_DIURNAL	;
2063	2008.11	2.441976	DEMAND_DIURNAL	;
2064	2010.3	3.284037	DEMAND_DIURNAL	;
2065	2010.1	1.305194	DEMAND_DIURNAL	;
2066	2008	2.378822	DEMAND_DIURNAL	;
2067	2008.56	2.505131	DEMAND_DIURNAL	;
2068	2008	1.536761	DEMAND_DIURNAL	;
2069	2008	3.389295	DEMAND_DIURNAL	;
207	2012	0.526288	DEMAND_DIURNAL	;
2070	2012.22	2.126204	DEMAND_DIURNAL	;
2071	2014	3.147202	DEMAND_DIURNAL	;
2072	2011.49	1.420978	DEMAND_DIURNAL	;
2073	2010	1.568338	DEMAND_DIURNAL	;
2074	2012.13	3.020893	DEMAND_DIURNAL	;
2075	2012	3.87348	DEMAND_DIURNAL	;
2076	2010.3	1.189411	DEMAND_DIURNAL	;
2077	2010.22	2.21041	DEMAND_DIURNAL	;
2078	2009.27	1.052576	DEMAND_DIURNAL	;
2079	2012	1.93674	DEMAND_DIURNAL	;
208	2015.84	4.02084	DEMAND_DIURNAL	;
2080	2011.27	3.147202	DEMAND_DIURNAL	;
2081	2010	3.557707	DEMAND_DIURNAL	;
2082	2009.43	0.726277	DEMAND_DIURNAL	;
2083	2009.46	1.884111	DEMAND_DIURNAL	;
2084	2010	1.399926	DEMAND_DIURNAL	;
2085	2010	1.094679	DEMAND_DIURNAL	;
2086	2009.92	1.768328	DEMAND_DIURNAL	;
2087	2010	0.915741	DEMAND_DIURNAL	;
2088	2010	0.536814	DEMAND_DIURNAL	;
2089	2010.36	1.020999	DEMAND_DIURNAL	;
2090	2010	3.789274	DEMAND_DIURNAL	;
2091	2010	1.557812	DEMAND_DIURNAL	;
2092	2009.77	1.610441	DEMAND_DIURNAL	;
2093	2010	0.715752	DEMAND_DIURNAL	;
2094	2010	1.852534	DEMAND_DIURNAL	;
2095	2004.7	19.398976	DEMAND_DIURNAL	;
2096	2006	3.147202	DEMAND_DIURNAL	;
2097	2005.43	2.747223	DEMAND_DIURNAL	;
2098	2006.4	2.736698	DEMAND_DIURNAL	;
2099	2007.58	2.547234	DEMAND_DIURNAL	;
2100	2006	2.378822	DEMAND_DIURNAL	;
2101	2007.11	2.28409	DEMAND_DIURNAL	;
2102	2007.61	2.505131	DEMAND_DIURNAL	;
2103	2007.58	2.031472	DEMAND_DIURNAL	;
2104	2008	2.999842	DEMAND_DIURNAL	;
2105	2008	1.820956	DEMAND_DIURNAL	;
2106	2008.75	2.189358	DEMAND_DIURNAL	;
2107	2008	2.136729	DEMAND_DIURNAL	;
2108	2008.21	1.86306	DEMAND_DIURNAL	;
2109	2008	2.599863	DEMAND_DIURNAL	;
2110	2005.63	2.136729	DEMAND_DIURNAL	;
2111	2008.08	2.168307	DEMAND_DIURNAL	;
2112	2007.76	2.378822	DEMAND_DIURNAL	;
2113	2008.62	1.989369	DEMAND_DIURNAL	;
2114	2005.51	2.799852	DEMAND_DIURNAL	;
2115	2005.71	1.463081	DEMAND_DIURNAL	;
2116	2008	2.220935	DEMAND_DIURNAL	;
2117	2006	2.220935	DEMAND_DIURNAL	;
2118	1999.34	1.126256	DEMAND_DIURNAL	;
2119	1999.33	0.905215	DEMAND_DIURNAL	;
212	1989.57	3.662964	DEMAND_DIURNAL	;
2120	2000.1	3.189305	DEMAND_DIURNAL	;
2121	2001.17	3.094573	DEMAND_DIURNAL	;
2122	2000.93	2.231461	DEMAND_DIURNAL	;
2123	2000.83	3.168254	DEMAND_DIURNAL	;
2124	2001.92	1.094679	DEMAND_DIURNAL	;
2125	2001.83	1.463081	DEMAND_DIURNAL	;
2126	1998.83	0.515762	DEMAND_DIURNAL	;
2127	2000.7	3.452449	DEMAND_DIURNAL	;
2128	2002.2	0.178938	DEMAND_DIURNAL	;
2129	2002	2.789326	DEMAND_DIURNAL	;
213	1989.86	0.284196	DEMAND_DIURNAL	;
2130	2002.95	1.126256	DEMAND_DIURNAL	;
2131	2002.38	1.968317	DEMAND_DIURNAL	;
2132	2002	1.463081	DEMAND_DIURNAL	;
2133	2005.95	9.041628	DEMAND_DIURNAL	;
2134	2004	4.305036	DEMAND_DIURNAL	;
2135	2004	0.736803	DEMAND_DIURNAL	;
2136	2004	0.294721	DEMAND_DIURNAL	;
2137	2004.04	2.441976	DEMAND_DIURNAL	;
2138	2004	2.031472	DEMAND_DIURNAL	;
2139	2008	0.76838	DEMAND_DIURNAL	;
2140	2006.7	0.642071	DEMAND_DIURNAL	;
2141	2006.74	1.378875	DEMAND_DIURNAL	;
2142	2007.03	0.42103	DEMAND_DIURNAL	;
2143	2008	0.515762	DEMAND_DIURNAL	;
2144	2008	0.915741	DEMAND_DIURNAL	;
2145	2008	0.484185	DEMAND_DIURNAL	;
2146	2008.01	0.536814	DEMAND_DIURNAL	;
2147	2008.61	0.526288	DEMAND_DIURNAL	;
2148	2009.02	0.526288	DEMAND_DIURNAL	;
2149	2010.87	1.273617	DEMAND_DIURNAL	;
2150	2009.31	0.399979	DEMAND_DIURNAL	;
2151	2005.72	0.463133	DEMAND_DIURNAL	;
2152	2005.26	2.094626	DEMAND_DIURNAL	;
2153	2005.04	2.652492	DEMAND_DIURNAL	;
2154	2006.39	1.284143	DEMAND_DIURNAL	;
2155	2006	1.86306	DEMAND_DIURNAL	;
2156	2006	1.336772	DEMAND_DIURNAL	;
2157	2005.91	2.0841	DEMAND_DIURNAL	;
2158	2008	0.905215	DEMAND_DIURNAL	;
2159	2006.4	1.378875	DEMAND_DIURNAL	;
216	2018	0.242092	DEMAND_DIURNAL	;
2160	2007.18	1.368349	DEMAND_DIURNAL	;
2161	2004.73	3.799799	DEMAND_DIURNAL	;
2162	2006	2.052523	DEMAND_DIURNAL	;
2163	2005.32	2.115678	DEMAND_DIURNAL	;
2164	2009.94	1.442029	DEMAND_DIURNAL	;
2165	2010	1.989369	DEMAND_DIURNAL	;
2166	2010	1.810431	DEMAND_DIURNAL	;
2167	2009.6	1.915688	DEMAND_DIURNAL	;
2168	2009.37	1.431503	DEMAND_DIURNAL	;
2169	2008.85	1.810431	DEMAND_DIURNAL	;
217	2018	5.715488	DEMAND_DIURNAL	;
2170	2008.65	0.368402	DEMAND_DIURNAL	;
2171	2008.96	0.999947	DEMAND_DIURNAL	;
2172	2008	1.705173	DEMAND_DIURNAL	;
2173	2007.08	2.315667	DEMAND_DIURNAL	;
2174	2005.67	3.315614	DEMAND_DIURNAL	;
2175	2009.11	0.410505	DEMAND_DIURNAL	;
2176	2010	1.66307	DEMAND_DIURNAL	;
2177	2008	0.747329	DEMAND_DIURNAL	;
2178	2008	1.189411	DEMAND_DIURNAL	;
2179	2008	1.757802	DEMAND_DIURNAL	;
218	2019.63	5.410241	DEMAND_DIURNAL	;
2180	2007.02	2.220935	DEMAND_DIURNAL	;
2181	2006.36	4.305036	DEMAND_DIURNAL	;
2183	2002	6.547023	DEMAND_DIURNAL	;
2184	2003.49	2.694595	DEMAND_DIURNAL	;
2185	2004.23	3.620861	DEMAND_DIURNAL	;
2186	2005.38	2.410399	DEMAND_DIURNAL	;
2187	2005.47	1.284143	DEMAND_DIURNAL	;
2188	2005.26	2.947213	DEMAND_DIURNAL	;
2189	2002.69	4.241881	DEMAND_DIURNAL	;
219	2019.67	0.326299	DEMAND_DIURNAL	;
2190	2002	4.905004	DEMAND_DIURNAL	;
2191	2002.8	2.968264	DEMAND_DIURNAL	;
2193	1995.97	1.115731	DEMAND_DIURNAL	;
2194	1996	8.641649	DEMAND_DIURNAL	;
2195	1996	0.863112	DEMAND_DIURNAL	;
2196	1996.28	3.536655	DEMAND_DIURNAL	;
2197	1997.95	6.589126	DEMAND_DIURNAL	;
2198	1997.81	3.831377	DEMAND_DIURNAL	;
2199	1998	6.378611	DEMAND_DIURNAL	;
220	1986.35	0.842061	DEMAND_DIURNAL	;
2200	1998.31	3.073522	DEMAND_DIURNAL	;
2201	2008	0.084206	DEMAND_DIURNAL	;
2202	2010.06	2.452502	DEMAND_DIURNAL	;
2203	2013.7	0.831535	DEMAND_DIURNAL	;
2204	2013.32	1.894637	DEMAND_DIURNAL	;
2205	2012	0.505236	DEMAND_DIURNAL	;
2206	2011.43	0.526288	DEMAND_DIURNAL	;
2207	2011.35	0.999947	DEMAND_DIURNAL	;
2208	2010	0.252618	DEMAND_DIURNAL	;
2209	2010	0.473659	DEMAND_DIURNAL	;
2210	2011.08	0.884164	DEMAND_DIURNAL	;
2211	2011.69	1.442029	DEMAND_DIURNAL	;
2212	2011.13	0.568391	DEMAND_DIURNAL	;
2213	2010	1.231514	DEMAND_DIURNAL	;
2214	2008	0.389453	DEMAND_DIURNAL	;
2215	2007.12	0.726277	DEMAND_DIURNAL	;
2216	2007.28	0.189464	DEMAND_DIURNAL	;
2217	2007.92	1.094679	DEMAND_DIURNAL	;
2218	2008	1.789379	DEMAND_DIURNAL	;
2219	2008	0		;
222	1985.89	0.684174	DEMAND_DIURNAL	;
2220	2018	0.915741	DEMAND_DIURNAL	;
2221	2016	1.199937	DEMAND_DIURNAL	;
2222	2014.35	2.273564	DEMAND_DIURNAL	;
2223	2015.58	0.684174	DEMAND_DIURNAL	;
2224	2010.09	2.55776	DEMAND_DIURNAL	;
2225	2008.17	1.063102	DEMAND_DIURNAL	;
2226	2007.4	0.905215	DEMAND_DIURNAL	;
2227	2007.31	1.24204	DEMAND_DIURNAL	;
2228	2007.26	0.842061	DEMAND_DIURNAL	;
2229	2007.24	0		;
223	1985.88	1.778853	DEMAND_DIURNAL	;
2230	2018	1.810431	DEMAND_DIURNAL	;
2231	2020.62	2.252513	DEMAND_DIURNAL	;
2232	2022	0.336824	DEMAND_DIURNAL	;
2233	2021.98	0.399979	DEMAND_DIURNAL	;
2234	2026	0.452608	DEMAND_DIURNAL	;
2235	2022	0.663123	DEMAND_DIURNAL	;
2236	2024	0.684174	DEMAND_DIURNAL	;
2237	2023.97	0.231567	DEMAND_DIURNAL	;
2238	2024	0.136835	DEMAND_DIURNAL	;
2239	2028	0.294721	DEMAND_DIURNAL	;
224	1985.77	1.905163	DEMAND_DIURNAL	;
2240	2028.41	0.34735	DEMAND_DIURNAL	;
2241	2027.08	0.399979	DEMAND_DIURNAL	;
2242	2026.74	0.842061	DEMAND_DIURNAL	;
2243	2026.55	0.263144	DEMAND_DIURNAL	;
2244	2026.26	0.284196	DEMAND_DIURNAL	;
2245	2026.73	0.284196	DEMAND_DIURNAL	;
2246	2019.71	7.094362	DEMAND_DIURNAL	;
2247	2019.83	1.04205	DEMAND_DIURNAL	;
2248	2026.52	0.652597	DEMAND_DIURNAL	;
2249	2027	0.663123	DEMAND_DIURNAL	;
2250	2008.19	0.473659	DEMAND_DIURNAL	;
2251	2008.09	3.294563	DEMAND_DIURNAL	;
2252	2010	0.599968	DEMAND_DIURNAL	;
2253	2012	1.947266	DEMAND_DIURNAL	;
2254	2006	4.694489	DEMAND_DIURNAL	;
2255	2005.38	2.820904	DEMAND_DIURNAL	;
2256	2006.64	1.757802	DEMAND_DIURNAL	;
2257	2013.6	3.831377	DEMAND_DIURNAL	;
2258	2016.52	2.031472	DEMAND_DIURNAL	;
2259	2018	3.831377	DEMAND_DIURNAL	;
226	1986.39	1.684122	DEMAND_DIURNAL	;
2260	2007.9	2.305141	DEMAND_DIURNAL	;
2261	2008.66	1.536761	DEMAND_DIURNAL	;
2262	2008.41	2.799852	DEMAND_DIURNAL	;
2263	2010	2.126204	DEMAND_DIURNAL	;
2264	2014.08	2.347244	DEMAND_DIURNAL	;
2265	2014.63	1.04205	DEMAND_DIURNAL	;
2266	2011.48	1.252565	DEMAND_DIURNAL	;
2267	2010.98	1.294668	DEMAND_DIURNAL	;
2268	2009.51	4.210304	DEMAND_DIURNAL	;
2269	2002.2	8.736381	DEMAND_DIURNAL	;
227	2022.65	0.178938	DEMAND_DIURNAL	;
2270	2006.53	5.062891	DEMAND_DIURNAL	;
2271	2010.92	2.894584	DEMAND_DIURNAL	;
2272	2011.93	2.515657	DEMAND_DIURNAL	;
2273	2011.31	2.936687	DEMAND_DIURNAL	;
2274	2010	2.157781	DEMAND_DIURNAL	;
2275	2010.94	2.536708	DEMAND_DIURNAL	;
2276	2008	2.620914	DEMAND_DIURNAL	;
2277	2009.61	1.66307	DEMAND_DIURNAL	;
2278	2011.02	2.463028	DEMAND_DIURNAL	;
2279	2010.88	7.831165	DEMAND_DIURNAL	;
2280	2023.85	4.778695	DEMAND_DIURNAL	;
2281	2022	1.526235	DEMAND_DIURNAL	;
2282	2021.11	0.42103	DEMAND_DIURNAL	;
2283	2022	1.399926	DEMAND_DIURNAL	;
2284	2019.2	3.589284	DEMAND_DIURNAL	;
2285	2024.91	1.747276	DEMAND_DIURNAL	;
2286	2014.7	2.220935	DEMAND_DIURNAL	;
2287	2022.44	1.147308	DEMAND_DIURNAL	;
2288	2015.52	3.378769	DEMAND_DIURNAL	;
2289	2024	0.473659	DEMAND_DIURNAL	;
2290	2024	5.462869	DEMAND_DIURNAL	;
2291	2027.31	2.126204	DEMAND_DIURNAL	;
2292	2029.83	2.336719	DEMAND_DIURNAL	;
2293	2027.56	1.694647	DEMAND_DIURNAL	;
2294	2017.05	7.052259	DEMAND_DIURNAL	;
2295	2018.76	5.862848	DEMAND_DIURNAL	;
2296	2027.2	0.957844	DEMAND_DIURNAL	;
2297	2027.37	5.062891	DEMAND_DIURNAL	;
2298	2029.2	2.094626	DEMAND_DIURNAL	;
2299	2029.32	4.178727	DEMAND_DIURNAL	;
230	2022.57	0		;
2300	2007.62	0.684174	DEMAND_DIURNAL	;
2301	2007.55	1.652544	DEMAND_DIURNAL	;
2302	2008.87	1.631493	DEMAND_DIURNAL	;
2303	2010.06	2.97879	DEMAND_DIURNAL	;
2304	2010.69	2.399873	DEMAND_DIURNAL	;
2305	2013.47	1.947266	DEMAND_DIURNAL	;
2306	2012.74	1.631493	DEMAND_DIURNAL	;
2307	2014.56	2.147255	DEMAND_DIURNAL	;
2308	2014.72	4.02084	DEMAND_DIURNAL	;
2309	2015.17	2.115678	DEMAND_DIURNAL	;
231	2022.71	0.042103	DEMAND_DIURNAL	;
2310	2016.21	3.968212	DEMAND_DIURNAL	;
2311	2016.69	2.094626	DEMAND_DIURNAL	;
2312	2016.11	1.957791	DEMAND_DIURNAL	;
2313	2017.19	3.968212	DEMAND_DIURNAL	;
2314	2016.32	0.831535	DEMAND_DIURNAL	;
2315	2016.92	0.978896	DEMAND_DIURNAL	;
2316	2016.95	0.568391	DEMAND_DIURNAL	;
2317	2016.94	0.021052	DEMAND_DIURNAL	;
2318	2022	1.368349	DEMAND_DIURNAL	;
2319	2017.13	1.799905	DEMAND_DIURNAL	;
232	2023.46	0.147361	DEMAND_DIURNAL	;
2320	2018.48	2.799852	DEMAND_DIURNAL	;
2321	2018.16	2.178832	DEMAND_DIURNAL	;
2322	2018.07	3.336666	DEMAND_DIURNAL	;
2323	2019.69	1.399926	DEMAND_DIURNAL	;
2324	2019.63	2.957739	DEMAND_DIURNAL	;
2325	2019.68	4.273459	DEMAND_DIURNAL	;
2326	2019.66	2.126204	DEMAND_DIURNAL	;
2327	2020	2.389348	DEMAND_DIURNAL	;
2328	2020.16	3.115625	DEMAND_DIURNAL	;
2329	2019.48	1.484132	DEMAND_DIURNAL	;
233	2022.28	0.27367	DEMAND_DIURNAL	;
2330	2019.75	3.557707	DEMAND_DIURNAL	;
2331	2017.64	0.494711	DEMAND_DIURNAL	;
2332	2018.03	0.757855	DEMAND_DIURNAL	;
2333	2018	2.820904	DEMAND_DIURNAL	;
2334	2020.92	3.431398	DEMAND_DIURNAL	;
2335	2020	3.315614	DEMAND_DIURNAL	;
2336	2018.05	1.673596	DEMAND_DIURNAL	;
2337	2021.66	3.305089	DEMAND_DIURNAL	;
2338	2019.89	4.462922	DEMAND_DIURNAL	;
2339	2021.9	5.326035	DEMAND_DIURNAL	;
234	2023.37	0.010526	DEMAND_DIURNAL	;
2340	2022.49	5.715488	DEMAND_DIURNAL	;
2341	2026.19	3.189305	DEMAND_DIURNAL	;
2342	2025.24	3.126151	DEMAND_DIURNAL	;
2343	2026	1.852534	DEMAND_DIURNAL	;
2344	2022.99	5.747065	DEMAND_DIURNAL	;
2345	2022.12	2.536708	DEMAND_DIURNAL	;
2346	2011.41	0.389453	DEMAND_DIURNAL	;
2347	2010	1.852534	DEMAND_DIURNAL	;
2348	2010	1.063102	DEMAND_DIURNAL	;
2349	2009.24	2.70512	DEMAND_DIURNAL	;
235	2019.9	0.778906	DEMAND_DIURNAL	;
2350	2008.06	4.957633	DEMAND_DIURNAL	;
2351	2006	30.53523	DEMAND_DIURNAL	;
2352	2010	1.3894	DEMAND_DIURNAL	;
2353	2010	1.947266	DEMAND_DIURNAL	;
2354	2008	2.231461	DEMAND_DIURNAL	;
2355	2006	19.38845	DEMAND_DIURNAL	;
2356	2006	5.515498	DEMAND_DIURNAL	;
2357	2008	0.631546	DEMAND_DIURNAL	;
2358	2006	3.926108	DEMAND_DIURNAL	;
2359	2007.99	0.42103	DEMAND_DIURNAL	;
236	2019.93	0.178938	DEMAND_DIURNAL	;
2360	2006	0.76838	DEMAND_DIURNAL	;
2361	2005.15	5.315509	DEMAND_DIURNAL	;
2362	2005.18	1.273617	DEMAND_DIURNAL	;
2363	2004	5.799694	DEMAND_DIURNAL	;
2364	2004	20.409449	DEMAND_DIURNAL	;
2365	2006.93	0.842061	DEMAND_DIURNAL	;
2366	2007.4	1.126256	DEMAND_DIURNAL	;
2367	2006	3.862954	DEMAND_DIURNAL	;
2368	2004.39	5.052365	DEMAND_DIURNAL	;
2369	2004	1.989369	DEMAND_DIURNAL	;
237	2021.98	1.884111	DEMAND_DIURNAL	;
2370	2008	0.27367	DEMAND_DIURNAL	;
2371	2008	4.883953	DEMAND_DIURNAL	;
2372	2006.94	1.894637	DEMAND_DIURNAL	;
2373	2007.71	1.557812	DEMAND_DIURNAL	;
2374	2008.44	1.336772	DEMAND_DIURNAL	;
2375	2010	0.989421	DEMAND_DIURNAL	;
2376	2010	1.220988	DEMAND_DIURNAL	;
2377	2010	2.810378	DEMAND_DIURNAL	;
2378	2012	1.505184	DEMAND_DIURNAL	;
2379	2010.8	2.547234	DEMAND_DIURNAL	;
238	2020.28	0.042103	DEMAND_DIURNAL	;
2380	2010.54	1.420978	DEMAND_DIURNAL	;
2381	2010	2.263038	DEMAND_DIURNAL	;
2382	2009.81	1.905163	DEMAND_DIURNAL	;
2383	2008	3.778748	DEMAND_DIURNAL	;
2384	2009.03	4.273459	DEMAND_DIURNAL	;
2385	2008	6.168095	DEMAND_DIURNAL	;
2386	2006	2.852481	DEMAND_DIURNAL	;
2387	2008	0.54734	DEMAND_DIURNAL	;
2388	2008.75	3.115625	DEMAND_DIURNAL	;
2389	2010.21	0.378927	DEMAND_DIURNAL	;
239	2020.41	1.715699	DEMAND_DIURNAL	;
2390	2010	0.663123	DEMAND_DIURNAL	;
2391	2010	2.052523	DEMAND_DIURNAL	;
2392	2010	2.252513	DEMAND_DIURNAL	;
2393	2010.57	1.378875	DEMAND_DIURNAL	;
2394	2010.04	1.252565	DEMAND_DIURNAL	;
2395	2011.3	2.494605	DEMAND_DIURNAL	;
2396	2010.5	1.715699	DEMAND_DIURNAL	;
2397	2010.11	5.420766	DEMAND_DIURNAL	;
2398	2011.8	5.873374	DEMAND_DIURNAL	;
2399	2016.95	2.915636	DEMAND_DIURNAL	;
240	2022.9	3.147202	DEMAND_DIURNAL	;
2400	2016	3.641913	DEMAND_DIURNAL	;
2401	2015.78	2.094626	DEMAND_DIURNAL	;
2402	2012	0.821009	DEMAND_DIURNAL	;
2403	2012	0.557865	DEMAND_DIURNAL	;
2404	2012	1.199937	DEMAND_DIURNAL	;
2405	2012	2.094626	DEMAND_DIURNAL	;
2406	2012.2	1.073628	DEMAND_DIURNAL	;
2407	2013.34	0.76838	DEMAND_DIURNAL	;
2408	2013.64	0.27367	DEMAND_DIURNAL	;
2409	2016	0.473659	DEMAND_DIURNAL	;
241	2022.54	0.484185	DEMAND_DIURNAL	;
2410	2011.57	1.768328	DEMAND_DIURNAL	;
2411	2011.64	0.873638	DEMAND_DIURNAL	;
2412	2008.04	3.010367	DEMAND_DIURNAL	;
2413	2008	3.241934	DEMAND_DIURNAL	;
2414	2008	3.010367	DEMAND_DIURNAL	;
2415	2007.38	10.546812	DEMAND_DIURNAL	;
2416	2012.52	3.041945	DEMAND_DIURNAL	;
2417	2008	3.452449	DEMAND_DIURNAL	;
2418	2008	1.884111	DEMAND_DIURNAL	;
2419	2008	1.568338	DEMAND_DIURNAL	;
242	2021.25	1.410452	DEMAND_DIURNAL	;
2420	2012	0.684174	DEMAND_DIURNAL	;
2421	2012	0.578917	DEMAND_DIURNAL	;
2422	2012	0.484185	DEMAND_DIURNAL	;
2423	2011.92	1.052576	DEMAND_DIURNAL	;
2424	2010	3.684016	DEMAND_DIURNAL	;
2425	2010	1.094679	DEMAND_DIURNAL	;
2426	2008	3.957686	DEMAND_DIURNAL	;
2427	2007.16	2.410399	DEMAND_DIURNAL	;
2428	2006	2.999842	DEMAND_DIURNAL	;
2429	2006	1.199937	DEMAND_DIURNAL	;
243	2020.65	1.252565	DEMAND_DIURNAL	;
2430	2006.64	2.420925	DEMAND_DIURNAL	;
2431	2006.55	0.915741	DEMAND_DIURNAL	;
2432	2008	4.799747	DEMAND_DIURNAL	;
2433	2008	1.399926	DEMAND_DIURNAL	;
2434	2008	1.978843	DEMAND_DIURNAL	;
2435	2008.98	3.273511	DEMAND_DIURNAL	;
2436	2008	4.273459	DEMAND_DIURNAL	;
2437	2008.19	3.768222	DEMAND_DIURNAL	;
2438	2010	6.810167	DEMAND_DIURNAL	;
2439	2010.48	7.157517	DEMAND_DIURNAL	;
244	1974	0		;
2440	2011.2	1.526235	DEMAND_DIURNAL	;
2441	2012	1.652544	DEMAND_DIURNAL	;
2442	2012	1.442029	DEMAND_DIURNAL	;
2443	2012	3.926108	DEMAND_DIURNAL	;
2444	2012.01	4.02084	DEMAND_DIURNAL	;
2445	2012	0.915741	DEMAND_DIURNAL	;
2446	2012	2.0841	DEMAND_DIURNAL	;
2447	2012	1.063102	DEMAND_DIURNAL	;
2448	2012	1.894637	DEMAND_DIURNAL	;
2449	2012	1.852534	DEMAND_DIURNAL	;
2450	2011.37	2.873532	DEMAND_DIURNAL	;
2451	2012	0.947318	DEMAND_DIURNAL	;
2452	2012	2.97879	DEMAND_DIURNAL	;
2453	2010	2.97879	DEMAND_DIURNAL	;
2454	2010.94	2.894584	DEMAND_DIURNAL	;
2455	2011.92	4.36819	DEMAND_DIURNAL	;
2456	2012	3.705068	DEMAND_DIURNAL	;
2457	2013.81	0.905215	DEMAND_DIURNAL	;
2458	2014	5.547076	DEMAND_DIURNAL	;
2459	2012	0.557865	DEMAND_DIURNAL	;
2460	2012	0.589443	DEMAND_DIURNAL	;
2461	2012	2.884058	DEMAND_DIURNAL	;
2462	2012.01	3.073522	DEMAND_DIURNAL	;
2463	2013.63	0.473659	DEMAND_DIURNAL	;
2464	2012	3.547181	DEMAND_DIURNAL	;
2465	2011.4	5.073416	DEMAND_DIURNAL	;
2466	2011.89	1.73675	DEMAND_DIURNAL	;
2467	2011.9	2.894584	DEMAND_DIURNAL	;
2468	2010.15	4.873427	DEMAND_DIURNAL	;
2469	2010.13	3.210357	DEMAND_DIURNAL	;
2470	2014	2.947213	DEMAND_DIURNAL	;
2471	2014	7.094362	DEMAND_DIURNAL	;
2472	2010	1.694647	DEMAND_DIURNAL	;
2473	2010	1.368349	DEMAND_DIURNAL	;
2474	2010	1.568338	DEMAND_DIURNAL	;
2475	2010	2.463028	DEMAND_DIURNAL	;
2476	2012	0.42103	DEMAND_DIURNAL	;
2477	2010	1.189411	DEMAND_DIURNAL	;
2478	2010	0.147361	DEMAND_DIURNAL	;
2479	2010.23	0.999947	DEMAND_DIURNAL	;
2480	2010	0.336824	DEMAND_DIURNAL	;
2481	2012	1.799905	DEMAND_DIURNAL	;
2482	2012	1.31572	DEMAND_DIURNAL	;
2483	2010.06	4.105046	DEMAND_DIURNAL	;
2484	2010.06	1.810431	DEMAND_DIURNAL	;
2485	2010.03	3.020893	DEMAND_DIURNAL	;
2486	2014	6.883847	DEMAND_DIURNAL	;
2487	2018	1.778853	DEMAND_DIURNAL	;
2488	2011.67	3.631387	DEMAND_DIURNAL	;
2489	2010.9	0.873638	DEMAND_DIURNAL	;
2490	2010.84	0.494711	DEMAND_DIURNAL	;
2491	2010	0.96837	DEMAND_DIURNAL	;
2492	2011.28	0.736803	DEMAND_DIURNAL	;
2493	2010.26	0.242092	DEMAND_DIURNAL	;
2494	2010.26	0.778906	DEMAND_DIURNAL	;
2495	2010	1.726225	DEMAND_DIURNAL	;
2496	2012	1.136782	DEMAND_DIURNAL	;
2497	2012	1.578864	DEMAND_DIURNAL	;
2498	2011.32	0.663123	DEMAND_DIURNAL	;
2499	2012	1.04205	DEMAND_DIURNAL	;
2500	2011.65	2.28409	DEMAND_DIURNAL	;
2501	2012	2.97879	DEMAND_DIURNAL	;
2502	2012	3.799799	DEMAND_DIURNAL	;
2503	2012.26	3.505078	DEMAND_DIURNAL	;
2504	2013.22	3.94716	DEMAND_DIURNAL	;
2505	2017.73	2.515657	DEMAND_DIURNAL	;
2506	2014	0.505236	DEMAND_DIURNAL	;
2507	2014	0.999947	DEMAND_DIURNAL	;
2508	2014	0.210515	DEMAND_DIURNAL	;
2509	2014	0.115783	DEMAND_DIURNAL	;
2510	2013.6	1.336772	DEMAND_DIURNAL	;
2511	2014	1.915688	DEMAND_DIURNAL	;
2512	2014	0.526288	DEMAND_DIURNAL	;
2513	2014	2.526182	DEMAND_DIURNAL	;
2514	2014	2.0841	DEMAND_DIURNAL	;
2515	2014	1.431503	DEMAND_DIURNAL	;
2516	2014	2.915636	DEMAND_DIURNAL	;
2517	2014	1.810431	DEMAND_DIURNAL	;
2518	2014	0.54734	DEMAND_DIURNAL	;
2519	2012.49	2.936687	DEMAND_DIURNAL	;
2520	2012	0.526288	DEMAND_DIURNAL	;
2521	2011.16	0.505236	DEMAND_DIURNAL	;
2522	2014	0.631546	DEMAND_DIURNAL	;
2523	2014	2.894584	DEMAND_DIURNAL	;
2524	2012	1.515709	DEMAND_DIURNAL	;
2525	2012	1.294668	DEMAND_DIURNAL	;
2526	2012	1.284143	DEMAND_DIURNAL	;
2527	2012	3.17878	DEMAND_DIURNAL	;
2528	2014	3.94716	DEMAND_DIURNAL	;
2529	2015.78	0.705226	DEMAND_DIURNAL	;
2530	2014	0.473659	DEMAND_DIURNAL	;
2531	2014	0.263144	DEMAND_DIURNAL	;
2532	2014	0.757855	DEMAND_DIURNAL	;
2533	2014	0.010526	DEMAND_DIURNAL	;
2534	2014.05	0.010526	DEMAND_DIURNAL	;
2535	2014.09	0.736803	DEMAND_DIURNAL	;
2536	2016	0.76838	DEMAND_DIURNAL	;
2537	2016	0.76838	DEMAND_DIURNAL	;
2538	2016.14	0.715752	DEMAND_DIURNAL	;
2539	2014	1.24204	DEMAND_DIURNAL	;
2540	2015.63	1.694647	DEMAND_DIURNAL	;
2541	2016.16	1.010473	DEMAND_DIURNAL	;
2542	2018	0.810484	DEMAND_DIURNAL	;
2543	2020	1.526235	DEMAND_DIURNAL	;
2544	2018	0.926267	DEMAND_DIURNAL	;
2545	2020	2.052523	DEMAND_DIURNAL	;
2546	2016.3	1.252565	DEMAND_DIURNAL	;
2547	2018.36	0.715752	DEMAND_DIURNAL	;
2548	2018.52	1.978843	DEMAND_DIURNAL	;
2549	2016.28	0.021052	DEMAND_DIURNAL	;
2550	2016	0.631546	DEMAND_DIURNAL	;
2551	2017.2	1.031524	DEMAND_DIURNAL	;
2552	2018	1.410452	DEMAND_DIURNAL	;
2553	2018.3	0.484185	DEMAND_DIURNAL	;
2554	2018	1.010473	DEMAND_DIURNAL	;
2555	2018	0.305247	DEMAND_DIURNAL	;
2556	2018.63	0.305247	DEMAND_DIURNAL	;
2557	2016.72	1.136782	DEMAND_DIURNAL	;
2558	2018.28	0.663123	DEMAND_DIURNAL	;
2559	2016	0.610494	DEMAND_DIURNAL	;
2560	2014.89	0.263144	DEMAND_DIURNAL	;
2561	2018	0.094732	DEMAND_DIURNAL	;
2563	2018	3.17878	DEMAND_DIURNAL	;
2564	2019.99	11.273089	DEMAND_DIURNAL	;
2565	2018	2.294616	DEMAND_DIURNAL	;
2566	2016	2.726172	DEMAND_DIURNAL	;
2567	2016.39	3.999789	DEMAND_DIURNAL	;
2568	2016	1.999894	DEMAND_DIURNAL	;
2569	2016	2.894584	DEMAND_DIURNAL	;
2570	2016	0.6947	DEMAND_DIURNAL	;
2571	2016	1.010473	DEMAND_DIURNAL	;
2572	2016	2.70512	DEMAND_DIURNAL	;
2573	2016	2.115678	DEMAND_DIURNAL	;
2574	2015.76	7.157517	DEMAND_DIURNAL	;
2575	2015.97	1.094679	DEMAND_DIURNAL	;
2576	2015.69	2.70512	DEMAND_DIURNAL	;
2577	2014.16	1.063102	DEMAND_DIURNAL	;
2578	2014.58	3.852428	DEMAND_DIURNAL	;
2579	2017.36	4.305036	DEMAND_DIURNAL	;
2580	2015.96	3.05247	DEMAND_DIURNAL	;
2581	2016.36	2.273564	DEMAND_DIURNAL	;
2582	2016	1.852534	DEMAND_DIURNAL	;
2583	2017.8	0.284196	DEMAND_DIURNAL	;
2584	2017.46	1.326246	DEMAND_DIURNAL	;
2585	2016.21	3.473501	DEMAND_DIURNAL	;
2586	2017.17	2.884058	DEMAND_DIURNAL	;
2587	2015.23	4.02084	DEMAND_DIURNAL	;
2588	2014.99	3.494552	DEMAND_DIURNAL	;
2589	2014	2.399873	DEMAND_DIURNAL	;
2590	2014	0.715752	DEMAND_DIURNAL	;
2591	2014	0.536814	DEMAND_DIURNAL	;
2592	2013.76	1.66307	DEMAND_DIURNAL	;
2593	2012.97	3.631387	DEMAND_DIURNAL	;
2594	2012.53	2.273564	DEMAND_DIURNAL	;
2595	2013.35	0.884164	DEMAND_DIURNAL	;
2596	2013.49	0.389453	DEMAND_DIURNAL	;
2597	2013.69	0.42103	DEMAND_DIURNAL	;
2598	2013.83	1.073628	DEMAND_DIURNAL	;
2599	2014	14.841322	DEMAND_DIURNAL	;
26	1980.42	1.020999	DEMAND_DIURNAL	;
2600	2012.56	0.27367	DEMAND_DIURNAL	;
2601	2012.96	1.957791	DEMAND_DIURNAL	;
2604	2016.43	0.326299	DEMAND_DIURNAL	;
2605	2016.41	0.589443	DEMAND_DIURNAL	;
2606	2015.44	0.42103	DEMAND_DIURNAL	;
2607	2015.3	0.631546	DEMAND_DIURNAL	;
2609	2014.46	0.357876	DEMAND_DIURNAL	;
2610	2014	1.305194	DEMAND_DIURNAL	;
2611	2021.42	0.726277	DEMAND_DIURNAL	;
2612	2021.29	0.726277	DEMAND_DIURNAL	;
2613	2021.55	0.6947	DEMAND_DIURNAL	;
2614	2020.09	1.273617	DEMAND_DIURNAL	;
2615	2021	2.90511	DEMAND_DIURNAL	;
2616	2022	0.631546	DEMAND_DIURNAL	;
2617	2020	0.999947	DEMAND_DIURNAL	;
2618	2020.4	1.010473	DEMAND_DIURNAL	;
2619	2020	2.241987	DEMAND_DIURNAL	;
2620	2020	0.526288	DEMAND_DIURNAL	;
2621	2020	0.536814	DEMAND_DIURNAL	;
2622	2019.86	1.326246	DEMAND_DIURNAL	;
2623	2020.89	0.6947	DEMAND_DIURNAL	;
2624	2021.2	5.968106	DEMAND_DIURNAL	;
2625	2021.19	0.578917	DEMAND_DIURNAL	;
2626	2021.94	5.620756	DEMAND_DIURNAL	;
2627	2020.04	2.231461	DEMAND_DIURNAL	;
2628	2020.17	0.463133	DEMAND_DIURNAL	;
2629	2020.61	0.368402	DEMAND_DIURNAL	;
263	2021.57	10.546812	DEMAND_DIURNAL	;
2630	2020.62	0.526288	DEMAND_DIURNAL	;
2631	2019.94	0.431556	DEMAND_DIURNAL	;
2632	2019.76	1.410452	DEMAND_DIURNAL	;
2633	2019.11	1.978843	DEMAND_DIURNAL	;
2634	2020	2.494605	DEMAND_DIURNAL	;
2635	2019.38	1.905163	DEMAND_DIURNAL	;
2636	2018.69	1.063102	DEMAND_DIURNAL	;
2637	2018.54	0.705226	DEMAND_DIURNAL	;
2638	2018.66	0.89469	DEMAND_DIURNAL	;
2639	2018	0.842061	DEMAND_DIURNAL	;
264	2014	0.021052	DEMAND_DIURNAL	;
2640	2018	1.894637	DEMAND_DIURNAL	;
2641	2018	1.705173	DEMAND_DIURNAL	;
2642	2018	1.24204	DEMAND_DIURNAL	;
2643	2018.08	2.031472	DEMAND_DIURNAL	;
2644	2018.23	3.17878	DEMAND_DIURNAL	;
2645	2017.91	1.515709	DEMAND_DIURNAL	;
2646	2020.06	0.27367	DEMAND_DIURNAL	;
2647	2020	0.873638	DEMAND_DIURNAL	;
2648	2018.95	3.715593	DEMAND_DIURNAL	;
2649	2019.79	1.789379	DEMAND_DIURNAL	;
265	2019.49	9.010051	DEMAND_DIURNAL	;
2650	2021.28	1.04205	DEMAND_DIURNAL	;
2651	2020.66	3.126151	DEMAND_DIURNAL	;
2652	2018	1.020999	DEMAND_DIURNAL	;
2653	2018	1.063102	DEMAND_DIURNAL	;
2654	2019.7	0.378927	DEMAND_DIURNAL	;
2655	2019.33	1.126256	DEMAND_DIURNAL	;
2656	2018.58	1.378875	DEMAND_DIURNAL	;
2657	2017.82	2.126204	DEMAND_DIURNAL	;
2658	2017.98	2.326193	DEMAND_DIURNAL	;
2659	2017.1	1.968317	DEMAND_DIURNAL	;
266	2018	1.515709	DEMAND_DIURNAL	;
2660	2017.1	1.884111	DEMAND_DIURNAL	;
2661	2017.88	1.884111	DEMAND_DIURNAL	;
2662	2017.92	0.484185	DEMAND_DIURNAL	;
2663	2017.65	1.157834	DEMAND_DIURNAL	;
2664	2017.43	1.484132	DEMAND_DIURNAL	;
2665	2016.74	1.199937	DEMAND_DIURNAL	;
2666	2016.41	1.463081	DEMAND_DIURNAL	;
2667	2016.1	0.663123	DEMAND_DIURNAL	;
2668	2016.11	1.094679	DEMAND_DIURNAL	;
2669	2016	1.620967	DEMAND_DIURNAL	;
267	2018	0.105258	DEMAND_DIURNAL	;
2670	2017.59	1.431503	DEMAND_DIURNAL	;
2671	2017.62	0.021052	DEMAND_DIURNAL	;
2672	2017.63	0.221041	DEMAND_DIURNAL	;
2673	2017.6	0.021052	DEMAND_DIURNAL	;
2674	2018	10.588915	DEMAND_DIURNAL	;
2675	2016.86	1.620967	DEMAND_DIURNAL	;
2676	2016.48	0.936793	DEMAND_DIURNAL	;
2677	2017.35	2.747223	DEMAND_DIURNAL	;
2678	2016	0.463133	DEMAND_DIURNAL	;
2679	2016	1.31572	DEMAND_DIURNAL	;
268	2018	0.263144	DEMAND_DIURNAL	;
2680	2016	1.894637	DEMAND_DIURNAL	;
2681	2016.18	1.715699	DEMAND_DIURNAL	;
2682	2014.48	2.041997	DEMAND_DIURNAL	;
2683	2016	1.820956	DEMAND_DIURNAL	;
2684	1972	1.094679	DEMAND_DIURNAL	;
2685	1972	2.063049	DEMAND_DIURNAL	;
2686	1974.49	0.084206	DEMAND_DIURNAL	;
2687	1974.44	0.147361	DEMAND_DIURNAL	;
2688	1966	1.473606	DEMAND_DIURNAL	;
2689	1963.68	12.683541	DEMAND_DIURNAL	;
269	2017.33	0.736803	DEMAND_DIURNAL	;
2690	1952	20.577861	DEMAND_DIURNAL	;
2691	1969.01	0.978896	DEMAND_DIURNAL	;
2692	1969.42	1.3894	DEMAND_DIURNAL	;
2693	1954	1.536761	DEMAND_DIURNAL	;
2694	1955.49	1.58939	DEMAND_DIURNAL	;
2695	1964	1.410452	DEMAND_DIURNAL	;
2696	1964	0.810484	DEMAND_DIURNAL	;
2697	1966	0.999947	DEMAND_DIURNAL	;
2698	1966.89	2.126204	DEMAND_DIURNAL	;
2699	1970.98	0.526288	DEMAND_DIURNAL	;
27	1980.65	1.620967	DEMAND_DIURNAL	;
270	2017.13	0.96837	DEMAND_DIURNAL	;
2700	1969.77	0.399979	DEMAND_DIURNAL	;
2701	1970.79	0.936793	DEMAND_DIURNAL	;
2702	1969.65	0.578917	DEMAND_DIURNAL	;
2703	1971.03	2.410399	DEMAND_DIURNAL	;
2704	1969.28	4.747118	DEMAND_DIURNAL	;
2705	1972.43	1.273617	DEMAND_DIURNAL	;
2706	1972.87	1.978843	DEMAND_DIURNAL	;
2707	1970	2.263038	DEMAND_DIURNAL	;
2708	1971.4	1.93674	DEMAND_DIURNAL	;
2709	1966	3.294563	DEMAND_DIURNAL	;
271	2016.85	0.76838	DEMAND_DIURNAL	;
2710	1972	2.326193	DEMAND_DIURNAL	;
2711	1974	0.789432	DEMAND_DIURNAL	;
2712	1971.99	0.852587	DEMAND_DIURNAL	;
2713	1972	1.031524	DEMAND_DIURNAL	;
2714	1948	1.368349	DEMAND_DIURNAL	;
2715	1961.79	3.978737	DEMAND_DIURNAL	;
2716	1966	0.673649	DEMAND_DIURNAL	;
2717	1952	2.841955	DEMAND_DIURNAL	;
2718	1956	1.842008	DEMAND_DIURNAL	;
2719	1968.34	1.263091	DEMAND_DIURNAL	;
272	2016.65	0.673649	DEMAND_DIURNAL	;
2720	1970	1.747276	DEMAND_DIURNAL	;
2721	1970	0.96837	DEMAND_DIURNAL	;
2722	1968.62	2.789326	DEMAND_DIURNAL	;
2723	1970.56	2.157781	DEMAND_DIURNAL	;
2724	1966	2.378822	DEMAND_DIURNAL	;
2725	1971.88	0.157886	DEMAND_DIURNAL	;
2726	1971.98	1.568338	DEMAND_DIURNAL	;
2727	1972	0.357876	DEMAND_DIURNAL	;
2728	1971.94	0.957844	DEMAND_DIURNAL	;
2729	1972.22	1.020999	DEMAND_DIURNAL	;
273	2014.84	1.010473	DEMAND_DIURNAL	;
2730	1972.62	0.957844	DEMAND_DIURNAL	;
2731	1972.56	2.347244	DEMAND_DIURNAL	;
2732	1974	0.96837	DEMAND_DIURNAL	;
2733	1973.89	2.441976	DEMAND_DIURNAL	;
2734	1974	1.220988	DEMAND_DIURNAL	;
2735	1974.38	1.799905	DEMAND_DIURNAL	;
2736	1975.9	2.336719	DEMAND_DIURNAL	;
2737	1973.59	4.199778	DEMAND_DIURNAL	;
2738	1969.46	1.820956	DEMAND_DIURNAL	;
2739	1968.04	0.957844	DEMAND_DIURNAL	;
274	2015.67	1.431503	DEMAND_DIURNAL	;
2740	1960.21	0.42103	DEMAND_DIURNAL	;
2741	1965.71	3.115625	DEMAND_DIURNAL	;
2742	1966.38	2.799852	DEMAND_DIURNAL	;
2743	1971.14	1.24204	DEMAND_DIURNAL	;
2744	1970.84	0.221041	DEMAND_DIURNAL	;
2745	1970	7.283826	DEMAND_DIURNAL	;
2746	1969.49	2.115678	DEMAND_DIURNAL	;
2747	1966.22	6.189147	DEMAND_DIURNAL	;
2748	1966	2.431451	DEMAND_DIURNAL	;
2749	1966.15	2.336719	DEMAND_DIURNAL	;
275	2014	1.094679	DEMAND_DIURNAL	;
2750	1968	1.420978	DEMAND_DIURNAL	;
2751	1968	2.126204	DEMAND_DIURNAL	;
2752	1967.2	1.705173	DEMAND_DIURNAL	;
2753	1967.79	1.947266	DEMAND_DIURNAL	;
2754	1969.45	1.820956	DEMAND_DIURNAL	;
2755	1969.97	1.86306	DEMAND_DIURNAL	;
2756	1969.87	2.368296	DEMAND_DIURNAL	;
2757	1970	3.884005	DEMAND_DIURNAL	;
2758	1972.06	2.410399	DEMAND_DIURNAL	;
2759	1972.14	3.17878	DEMAND_DIURNAL	;
276	2014.55	1.136782	DEMAND_DIURNAL	;
2760	1971.77	2.126204	DEMAND_DIURNAL	;
2761	1972.05	1.894637	DEMAND_DIURNAL	;
2762	1970	1.305194	DEMAND_DIURNAL	;
2763	1979.13	4.210304	DEMAND_DIURNAL	;
2764	1980	4.873427	DEMAND_DIURNAL	;
2765	1978.78	2.599863	DEMAND_DIURNAL	;
2766	1979.86	2.020946	DEMAND_DIURNAL	;
2767	1974	0.978896	DEMAND_DIURNAL	;
2768	1975.48	1.831482	DEMAND_DIURNAL	;
2769	1975.14	0		;
277	2015.26	1.86306	DEMAND_DIURNAL	;
2770	1975.51	2.36	DEMAND_DIURNAL	;
2771	1970	0.831535	DEMAND_DIURNAL	;
2772	1971.56	2.441976	DEMAND_DIURNAL	;
2773	1961.48	0.715752	DEMAND_DIURNAL	;
2774	1964.06	0.736803	DEMAND_DIURNAL	;
2775	1968	1.284143	DEMAND_DIURNAL	;
2776	1968.18	5.641807	DEMAND_DIURNAL	;
2777	1972.29	0.168412	DEMAND_DIURNAL	;
2778	1971.47	5.283932	DEMAND_DIURNAL	;
2779	1972.76	4.094521	DEMAND_DIURNAL	;
278	2014.11	1.884111	DEMAND_DIURNAL	;
2780	1971.88	2.810378	DEMAND_DIURNAL	;
2781	1974	8.031155	DEMAND_DIURNAL	;
2782	1974	2.568285	DEMAND_DIURNAL	;
2783	1980	4.978684	DEMAND_DIURNAL	;
2784	1979.9	3.505078	DEMAND_DIURNAL	;
2785	1968	1.020999	DEMAND_DIURNAL	;
2786	1963.68	0.89469	DEMAND_DIURNAL	;
2787	1971.3	3.715593	DEMAND_DIURNAL	;
2789	1967.08	6.347033	DEMAND_DIURNAL	;
279	2019.09	3.284037	DEMAND_DIURNAL	;
2790	1970	0.463133	DEMAND_DIURNAL	;
2791	1972.94	5.978632	DEMAND_DIURNAL	;
2792	1972	5.736539	DEMAND_DIURNAL	;
2793	1974.05	2.841955	DEMAND_DIURNAL	;
2794	1968.02	2.231461	DEMAND_DIURNAL	;
2795	1974.33	0.684174	DEMAND_DIURNAL	;
2796	1968	1.157834	DEMAND_DIURNAL	;
2797	1961.5	0.6947	DEMAND_DIURNAL	;
2798	1970	0.947318	DEMAND_DIURNAL	;
2799	1972	3.515604	DEMAND_DIURNAL	;
28	1980	0.210515	DEMAND_DIURNAL	;
280	2018	1.210462	DEMAND_DIURNAL	;
2801	1978	6.936476	DEMAND_DIURNAL	;
2802	1976	0.42103	DEMAND_DIURNAL	;
2803	1971.83	1.484132	DEMAND_DIURNAL	;
2804	1971.01	1.620967	DEMAND_DIURNAL	;
2805	1971.41	1.768328	DEMAND_DIURNAL	;
2806	1971.67	1.58939	DEMAND_DIURNAL	;
2807	1971.69	1.284143	DEMAND_DIURNAL	;
2808	1966	3.620861	DEMAND_DIURNAL	;
2809	1971.53	1.31572	DEMAND_DIURNAL	;
281	2016.95	0.852587	DEMAND_DIURNAL	;
2810	1965.92	3.231408	DEMAND_DIURNAL	;
2811	1971.85	0.926267	DEMAND_DIURNAL	;
2812	1971.69	3.568233	DEMAND_DIURNAL	;
2813	1971.95	9.75738	DEMAND_DIURNAL	;
2814	1972.38	1.820956	DEMAND_DIURNAL	;
2815	1959.92	3.484027	DEMAND_DIURNAL	;
2816	1969.94	1.694647	DEMAND_DIURNAL	;
2817	1969.94	1.252565	DEMAND_DIURNAL	;
2818	1968	2.947213	DEMAND_DIURNAL	;
2819	1960.93	2.378822	DEMAND_DIURNAL	;
282	2016.38	0.578917	DEMAND_DIURNAL	;
2820	1964.71	3.862954	DEMAND_DIURNAL	;
2821	1968.03	2.873532	DEMAND_DIURNAL	;
2823	1964	1.799905	DEMAND_DIURNAL	;
2824	1962.24	0.821009	DEMAND_DIURNAL	;
2825	1964	2.126204	DEMAND_DIURNAL	;
2826	1968	2.70512	DEMAND_DIURNAL	;
2827	1961.29	0.610494	DEMAND_DIURNAL	;
2828	1965.99	1.263091	DEMAND_DIURNAL	;
2829	1964.48	1.368349	DEMAND_DIURNAL	;
283	2016.11	0.42103	DEMAND_DIURNAL	;
2830	1959.99	1.136782	DEMAND_DIURNAL	;
2831	1964.67	2.326193	DEMAND_DIURNAL	;
2832	1963.93	1.399926	DEMAND_DIURNAL	;
2833	1974	0.54734	DEMAND_DIURNAL	;
2834	1975.27	5.694436	DEMAND_DIURNAL	;
2835	1978.35	3.957686	DEMAND_DIURNAL	;
2836	1978.21	1.852534	DEMAND_DIURNAL	;
2837	1976.2	0.684174	DEMAND_DIURNAL	;
2838	1978	2.55776	DEMAND_DIURNAL	;
2839	1974	1.252565	DEMAND_DIURNAL	;
284	2014.39	0.463133	DEMAND_DIURNAL	;
2840	1974	2.168307	DEMAND_DIURNAL	;
2841	1974.26	1.368349	DEMAND_DIURNAL	;
2842	1975	1.894637	DEMAND_DIURNAL	;
2843	1976.04	5.052365	DEMAND_DIURNAL	;
2844	1968.25	0.252618	DEMAND_DIURNAL	;
2845	1973	1.189411	DEMAND_DIURNAL	;
2846	1977.5	2.494605	DEMAND_DIURNAL	;
2847	1973.34	2.399873	DEMAND_DIURNAL	;
2848	1971.62	3.484027	DEMAND_DIURNAL	;
2849	1951.42	3.736645	DEMAND_DIURNAL	;
285	2016	0.336824	DEMAND_DIURNAL	;
2850	1952	3.862954	DEMAND_DIURNAL	;
2851	1952.87	2.747223	DEMAND_DIURNAL	;
2852	1948	3.926108	DEMAND_DIURNAL	;
2853	1954	8.58902	DEMAND_DIURNAL	;
2854	1966.99	3.620861	DEMAND_DIURNAL	;
2855	1967.29	4.083995	DEMAND_DIURNAL	;
2856	1966.35	3.662964	DEMAND_DIURNAL	;
2857	1966.8	1.494658	DEMAND_DIURNAL	;
2858	1966.19	1.094679	DEMAND_DIURNAL	;
2859	1970	2.115678	DEMAND_DIURNAL	;
286	2016	0.305247	DEMAND_DIURNAL	;
2860	1972	1.568338	DEMAND_DIURNAL	;
2861	1969.81	0.810484	DEMAND_DIURNAL	;
2862	1965.6	4.441871	DEMAND_DIURNAL	;
2863	1963.87	0.526288	DEMAND_DIURNAL	;
2864	1959.39	1.063102	DEMAND_DIURNAL	;
2865	1970	0.221041	DEMAND_DIURNAL	;
2867	1963.79	0.126309	DEMAND_DIURNAL	;
2868	1978.09	4.852375	DEMAND_DIURNAL	;
2869	1977.5	0.684174	DEMAND_DIURNAL	;
287	2016.18	0.642071	DEMAND_DIURNAL	;
2870	1978.63	3.862954	DEMAND_DIURNAL	;
2871	1972.39	0.652597	DEMAND_DIURNAL	;
2872	1972.36	0.536814	DEMAND_DIURNAL	;
2873	1974	0.957844	DEMAND_DIURNAL	;
2874	1974.29	0.568391	DEMAND_DIURNAL	;
2875	1975.47	0.410505	DEMAND_DIURNAL	;
2876	1975.59	1.347297	DEMAND_DIURNAL	;
2877	1977.66	0.557865	DEMAND_DIURNAL	;
2878	1980	1.947266	DEMAND_DIURNAL	;
2879	1981.8	9.252143	DEMAND_DIURNAL	;
288	1988	1.126256	DEMAND_DIURNAL	;
2880	1980.16	9.788957	DEMAND_DIURNAL	;
2881	1982	3.357717	DEMAND_DIURNAL	;
2882	1982	0		;
2883	1981.6	2.441976	DEMAND_DIURNAL	;
2884	1981.64	0		;
2885	1960	0.673649	DEMAND_DIURNAL	;
2886	1960	0.873638	DEMAND_DIURNAL	;
2887	1965.83	3.999789	DEMAND_DIURNAL	;
2888	1962.57	0.263144	DEMAND_DIURNAL	;
289	1988	0.578917	DEMAND_DIURNAL	;
2890	1967.88	2.241987	DEMAND_DIURNAL	;
2891	1968.18	1.084153	DEMAND_DIURNAL	;
2892	1982.77	0.578917	DEMAND_DIURNAL	;
2893	1982.83	0.494711	DEMAND_DIURNAL	;
2894	1983.16	0		;
2895	1982.74	2.389348	DEMAND_DIURNAL	;
2896	1982.8	0		;
2897	1977.79	0		;
2898	1983.24	0		;
2899	1983.21	0		;
29	1980	0.821009	DEMAND_DIURNAL	;
290	1986.75	0.221041	DEMAND_DIURNAL	;
2900	1980	1.726225	DEMAND_DIURNAL	;
2901	1980	0.010526	DEMAND_DIURNAL	;
2902	1980	2.473554	DEMAND_DIURNAL	;
2903	1980	0.357876	DEMAND_DIURNAL	;
2904	1980	0.063155	DEMAND_DIURNAL	;
2905	1978.06	10.557337	DEMAND_DIURNAL	;
2906	1967.15	0.357876	DEMAND_DIURNAL	;
2907	1974.15	4.831324	DEMAND_DIURNAL	;
2908	1980.06	5.083942	DEMAND_DIURNAL	;
2909	1975.02	4.431345	DEMAND_DIURNAL	;
291	1988.19	1.568338	DEMAND_DIURNAL	;
2910	1976	0.978896	DEMAND_DIURNAL	;
2911	1976	1.694647	DEMAND_DIURNAL	;
2912	1974.86	2.494605	DEMAND_DIURNAL	;
2913	1974.89	1.515709	DEMAND_DIURNAL	;
2914	1974	2.35777	DEMAND_DIURNAL	;
2915	1974	0.936793	DEMAND_DIURNAL	;
2916	1978.03	2.410399	DEMAND_DIURNAL	;
2917	1978	1.368349	DEMAND_DIURNAL	;
2918	1978	2.073575	DEMAND_DIURNAL	;
2919	1978	0.873638	DEMAND_DIURNAL	;
292	1989.91	2.410399	DEMAND_DIURNAL	;
2920	1978	0.778906	DEMAND_DIURNAL	;
2921	1976	6.92595	DEMAND_DIURNAL	;
2922	1977.72	0.063155	DEMAND_DIURNAL	;
2923	1977.52	0.589443	DEMAND_DIURNAL	;
2924	1977.83	4.98921	DEMAND_DIURNAL	;
2925	1977.8	0.515762	DEMAND_DIURNAL	;
2926	1979.88	4.862901	DEMAND_DIURNAL	;
2927	1980	0.157886	DEMAND_DIURNAL	;
2928	1974	2.726172	DEMAND_DIURNAL	;
2929	1972.04	5.431292	DEMAND_DIURNAL	;
293	1988.44	2.094626	DEMAND_DIURNAL	;
2930	1975.1	0.989421	DEMAND_DIURNAL	;
2931	1974	8.462711	DEMAND_DIURNAL	;
2932	1974	1.347297	DEMAND_DIURNAL	;
2933	1974	0.599968	DEMAND_DIURNAL	;
2934	1973.36	1.252565	DEMAND_DIURNAL	;
2935	1972.79	5.799694	DEMAND_DIURNAL	;
2936	1972	1.578864	DEMAND_DIURNAL	;
2937	1980	0.094732	DEMAND_DIURNAL	;
2938	1978	5.926003	DEMAND_DIURNAL	;
2939	1980.64	5.094468	DEMAND_DIURNAL	;
294	1990	0.031577	DEMAND_DIURNAL	;
2940	1965.35	0.326299	DEMAND_DIURNAL	;
2941	1947.68	6.757538	DEMAND_DIURNAL	;
2942	1952	0.642071	DEMAND_DIURNAL	;
2943	1964.14	0.252618	DEMAND_DIURNAL	;
2944	1964.08	0.27367	DEMAND_DIURNAL	;
2945	1953.96	1.431503	DEMAND_DIURNAL	;
2946	1952.77	0.42103	DEMAND_DIURNAL	;
2947	1959.72	2.410399	DEMAND_DIURNAL	;
2948	1959.11	0.536814	DEMAND_DIURNAL	;
2949	1978.13	19.062151	DEMAND_DIURNAL	;
295	1990	0.526288	DEMAND_DIURNAL	;
2950	1979.1	5.673385	DEMAND_DIURNAL	;
2951	1967.48	0.357876	DEMAND_DIURNAL	;
2952	1967.04	1.631493	DEMAND_DIURNAL	;
2953	1965.62	7.652228	DEMAND_DIURNAL	;
2954	1970.27	1.494658	DEMAND_DIURNAL	;
2955	1969.92	2.641966	DEMAND_DIURNAL	;
2956	1967.56	1.136782	DEMAND_DIURNAL	;
2957	1969.42	1.220988	DEMAND_DIURNAL	;
2958	1971.64	0.89469	DEMAND_DIURNAL	;
2959	1968.1	0.263144	DEMAND_DIURNAL	;
296	1990	1.368349	DEMAND_DIURNAL	;
2960	1970.06	1.578864	DEMAND_DIURNAL	;
2961	1970	1.93674	DEMAND_DIURNAL	;
2962	1970	5.031313	DEMAND_DIURNAL	;
2963	1969.02	1.357823	DEMAND_DIURNAL	;
2964	1969.74	2.90511	DEMAND_DIURNAL	;
2965	1973.07	1.747276	DEMAND_DIURNAL	;
2966	1969.43	2.073575	DEMAND_DIURNAL	;
2967	1968.3	2.147255	DEMAND_DIURNAL	;
2968	1972.52	3.094573	DEMAND_DIURNAL	;
2969	1968.25	1.620967	DEMAND_DIURNAL	;
[truncated: 5,408 more rows]
[truncated: 4 more columns]
