# Supplementary material for: Assessing Inhalation Exposures Associated with Contamination Events in Water Distribution Systems
Source: PLoS One. 2016 Dec 8;11(12):e0168051. doi: 10.1371/journal.pone.0168051 (PMC5145240; doi:10.1371/journal.pone.0168051)
Supplement: S1 Data — (ZIP) [file pone.0168051.s001.zip › E3_PLOS1.inp]

[TITLE]
[JUNCTIONS]
;ID	Elev	Demand	Pattern
JUNCTION-0	35.507973	2.69823	PATTERN-1	;
JUNCTION-1	30.0	0.0	PATTERN-1	;
JUNCTION-10	64.66994	1.49503	PATTERN-1	;
JUNCTION-100	30.0	0.16169	PATTERN-1	;
JUNCTION-1000	74.0429	0.0	PATTERN-1	;
JUNCTION-10000	15.0	2.9738	PATTERN-1	;
JUNCTION-10001	15.0	1.04588	PATTERN-1	;
JUNCTION-10002	15.0	2.58293	PATTERN-1	;
JUNCTION-10003	15.0	2.65393	PATTERN-1	;
JUNCTION-10004	15.0	0.88805	PATTERN-1	;
JUNCTION-10005	15.0	2.6193	PATTERN-1	;
JUNCTION-10006	15.0	1.16641	PATTERN-1	;
JUNCTION-10007	15.0	3.60095	PATTERN-1	;
JUNCTION-10008	81.803531	0.18051	PATTERN-1	;
JUNCTION-10009	15.0	3.55792	PATTERN-1	;
JUNCTION-1001	53.543678	2.93354	PATTERN-1	;
JUNCTION-10010	20.0	0.0	PATTERN-1	;
JUNCTION-10011	12.5	0.0	PATTERN-1	;
JUNCTION-10012	20.0	0.0	PATTERN-1	;
JUNCTION-10013	20.0	0.0	PATTERN-1	;
JUNCTION-10014	20.0	0.0	PATTERN-1	;
JUNCTION-10015	20.0	0.0	PATTERN-1	;
JUNCTION-10016	30.0	11.37059	PATTERN-1	;
JUNCTION-10017	22.188355	0.0	PATTERN-1	;
JUNCTION-10018	25.0	0.0	PATTERN-1	;
JUNCTION-10019	83.261645	0.23457	PATTERN-1	;
JUNCTION-1002	57.5	1.7915	PATTERN-1	;
JUNCTION-10020	30.0	0.0	PATTERN-1	;
JUNCTION-10021	12.5	0.0	PATTERN-1	;
JUNCTION-10022	13.738687	10.53434	PATTERN-1	;
JUNCTION-10023	11.542337	0.0	PATTERN-1	;
JUNCTION-10024	5.528293	0.0	PATTERN-1	;
JUNCTION-10025	3.902931	0.0	PATTERN-1	;
JUNCTION-10026	25.0	0.0	PATTERN-1	;
JUNCTION-10027	25.0	0.0	PATTERN-1	;
JUNCTION-10028	25.0	0.0	PATTERN-1	;
JUNCTION-10029	18.56073	0.0	PATTERN-1	;
JUNCTION-1003	59.293067	3.45955	PATTERN-1	;
JUNCTION-10030	67.34201	0.0	PATTERN-1	;
JUNCTION-10031	25.0	0.0	PATTERN-1	;
JUNCTION-10032	21.491617	0.0	PATTERN-1	;
JUNCTION-10033	17.917092	0.23211	PATTERN-1	;
JUNCTION-10034	10.0	0.0	PATTERN-1	;
JUNCTION-10035	22.10319	0.13492	PATTERN-1	;
JUNCTION-10036	11.655156	0.05166	PATTERN-1	;
JUNCTION-10037	25.0	0.0	PATTERN-1	;
JUNCTION-10038	22.5	0.80688	PATTERN-1	;
JUNCTION-10039	22.5	0.45595	PATTERN-1	;
JUNCTION-1004	59.036879	1.98137	PATTERN-1	;
JUNCTION-10040	24.660746	0.0	PATTERN-1	;
JUNCTION-10041	68.485977	0.09104	PATTERN-1	;
JUNCTION-10042	28.165198	0.0	PATTERN-1	;
JUNCTION-10043	23.341739	10.97887	PATTERN-1	;
JUNCTION-10044	20.0	3.1791	PATTERN-1	;
JUNCTION-10045	23.841758	0.15136	PATTERN-1	;
JUNCTION-10046	14.992178	0.72582	PATTERN-1	;
JUNCTION-10047	25.0	0.0	PATTERN-1	;
JUNCTION-10048	5.0	1.54001	PATTERN-1	;
JUNCTION-10049	2.5	4.04159	PATTERN-1	;
JUNCTION-1005	63.590822	1.81141	PATTERN-1	;
JUNCTION-10050	25.0	0.0	PATTERN-1	;
JUNCTION-10051	25.0	3.6046	PATTERN-1	;
JUNCTION-10052	82.783093	0.23861	PATTERN-1	;
JUNCTION-10053	25.0	0.0	PATTERN-1	;
JUNCTION-10054	42.380804	0.0	PATTERN-1	;
JUNCTION-10055	39.358196	2.60696	PATTERN-1	;
JUNCTION-10056	38.983538	0.0	PATTERN-1	;
JUNCTION-10057	27.5	0.68822	PATTERN-1	;
JUNCTION-10058	27.651763	2.24297	PATTERN-1	;
JUNCTION-10059	30.0	2.60057	PATTERN-1	;
JUNCTION-1006	65.893326	1.07171	PATTERN-1	;
JUNCTION-10060	35.188987	0.0877	PATTERN-1	;
JUNCTION-10061	75.0	2.75798	PATTERN-1	;
JUNCTION-10062	75.0	2.43923	PATTERN-1	;
JUNCTION-10063	65.0	0.0	PATTERN-1	;
JUNCTION-10064	75.0	1.89057	PATTERN-1	;
JUNCTION-10065	20.0	0.0	PATTERN-1	;
JUNCTION-10066	20.0	0.0	PATTERN-1	;
JUNCTION-10067	12.546986	0.18784	PATTERN-1	;
JUNCTION-10068	15.0	0.86877	PATTERN-1	;
JUNCTION-10069	15.0	0.0	PATTERN-1	;
JUNCTION-1007	58.0951	4.13692	PATTERN-1	;
JUNCTION-10070	25.0	0.0	PATTERN-1	;
JUNCTION-10071	14.45069	2.9149	PATTERN-1	;
JUNCTION-10072	18.840926	1.30875	PATTERN-1	;
JUNCTION-10073	10.0	0.70404	PATTERN-1	;
JUNCTION-10074	60.0	1.20827	PATTERN-1	;
JUNCTION-10075	65.0	0.0	PATTERN-1	;
JUNCTION-10076	19.795984	2.10582	PATTERN-1	;
JUNCTION-10077	20.624626	1.00652	PATTERN-1	;
JUNCTION-10078	20.0	2.3816	PATTERN-1	;
JUNCTION-10079	23.777611	1.78726	PATTERN-1	;
JUNCTION-1008	59.325797	3.5163	PATTERN-1	;
JUNCTION-10080	25.0	2.88643	PATTERN-1	;
JUNCTION-10081	20.0	1.15324	PATTERN-1	;
JUNCTION-10082	22.929702	2.44039	PATTERN-1	;
JUNCTION-10083	22.5	3.35577	PATTERN-1	;
JUNCTION-10084	20.0	2.72509	PATTERN-1	;
JUNCTION-10085	22.302742	2.09275	PATTERN-1	;
JUNCTION-10086	66.865337	0.13567	PATTERN-1	;
JUNCTION-10087	19.707297	1.42443	PATTERN-1	;
JUNCTION-10088	20.97792	3.82838	PATTERN-1	;
JUNCTION-10089	20.0	1.58154	PATTERN-1	;
JUNCTION-1009	55.0	2.50165	PATTERN-1	;
JUNCTION-10090	7.944551	0.5125	PATTERN-1	;
JUNCTION-10091	68.943775	1.79087	PATTERN-1	;
JUNCTION-10092	64.665203	2.23385	PATTERN-1	;
JUNCTION-10093	67.720005	2.7435	PATTERN-1	;
JUNCTION-10094	59.097083	2.55155	PATTERN-1	;
JUNCTION-10095	22.5	0.0	PATTERN-1	;
JUNCTION-10096	15.0	0.0	PATTERN-1	;
JUNCTION-10097	72.152942	0.38449	PATTERN-1	;
JUNCTION-10098	21.393088	4.19596	PATTERN-1	;
JUNCTION-10099	66.904686	1.33305	PATTERN-1	;
JUNCTION-101	30.0	1.39892	PATTERN-1	;
JUNCTION-1010	58.165388	3.49234	PATTERN-1	;
JUNCTION-10100	63.532785	0.65157	PATTERN-1	;
JUNCTION-10101	64.958316	0.44105	PATTERN-1	;
JUNCTION-10102	72.579319	2.1091	PATTERN-1	;
JUNCTION-10103	70.0	1.99525	PATTERN-1	;
JUNCTION-10104	72.5	1.13249	PATTERN-1	;
JUNCTION-10105	67.765747	1.89445	PATTERN-1	;
JUNCTION-10106	72.5	1.68825	PATTERN-1	;
JUNCTION-10107	69.556888	0.94901	PATTERN-1	;
JUNCTION-10108	72.650047	0.16505	PATTERN-1	;
JUNCTION-10109	67.784416	1.22291	PATTERN-1	;
JUNCTION-1011	49.72769	1.56718	PATTERN-1	;
JUNCTION-10110	73.883095	2.63787	PATTERN-1	;
JUNCTION-10111	74.869822	0.0	PATTERN-1	;
JUNCTION-10112	70.682298	0.0	PATTERN-1	;
JUNCTION-10113	73.075793	0.40957	PATTERN-1	;
JUNCTION-10114	68.475489	3.22322	PATTERN-1	;
JUNCTION-10115	67.145868	1.68518	PATTERN-1	;
JUNCTION-10116	72.585649	0.58291	PATTERN-1	;
JUNCTION-10117	73.801767	2.32717	PATTERN-1	;
JUNCTION-10118	72.035749	0.65464	PATTERN-1	;
JUNCTION-10119	65.0	0.22461	PATTERN-1	;
JUNCTION-1012	83.023576	0.91041	PATTERN-1	;
JUNCTION-10120	72.57026	0.72325	PATTERN-1	;
JUNCTION-10121	72.304414	1.95401	PATTERN-1	;
JUNCTION-10122	73.331678	2.04137	PATTERN-1	;
JUNCTION-10123	71.679446	0.86302	PATTERN-1	;
JUNCTION-10124	75.0	12.68705	PATTERN-1	;
JUNCTION-10125	75.0	0.25709	PATTERN-1	;
JUNCTION-10126	75.0	0.0	PATTERN-1	;
JUNCTION-10127	79.727704	0.0	PATTERN-1	;
JUNCTION-10128	79.321806	0.0	PATTERN-1	;
JUNCTION-10129	75.42337	0.59052	PATTERN-1	;
JUNCTION-1013	52.370534	2.72254	PATTERN-1	;
JUNCTION-10130	55.0	0.19362	PATTERN-1	;
JUNCTION-10131	78.697135	0.0	PATTERN-1	;
JUNCTION-10132	75.0	1.00767	PATTERN-1	;
JUNCTION-10133	75.0	0.2513	PATTERN-1	;
JUNCTION-10134	75.0	0.0	PATTERN-1	;
JUNCTION-10135	75.0	0.0	PATTERN-1	;
JUNCTION-10136	25.162735	0.33432	PATTERN-1	;
JUNCTION-10137	25.0	0.11856	PATTERN-1	;
JUNCTION-10138	25.0	0.0	PATTERN-1	;
JUNCTION-10139	15.0	0.35013	PATTERN-1	;
JUNCTION-1014	55.0	2.26081	PATTERN-1	;
JUNCTION-10140	10.0	0.0	PATTERN-1	;
JUNCTION-10141	55.0	0.54145	PATTERN-1	;
JUNCTION-10142	9.7	0.20513	PATTERN-1	;
JUNCTION-10143	12.5	0.29922	PATTERN-1	;
JUNCTION-10144	5.0	1.63497	PATTERN-1	;
JUNCTION-10145	15.0	0.59169	PATTERN-1	;
JUNCTION-10146	74.765798	1.14193	PATTERN-1	;
JUNCTION-10147	78.2041	1.56006	PATTERN-1	;
JUNCTION-10148	70.939892	0.6758	PATTERN-1	;
JUNCTION-10149	71.974032	0.6966	PATTERN-1	;
JUNCTION-1015	55.0	2.18373	PATTERN-1	;
JUNCTION-10150	75.0	2.50121	PATTERN-1	;
JUNCTION-10151	75.0	3.51079	PATTERN-1	;
JUNCTION-10152	57.03102	0.6472	PATTERN-1	;
JUNCTION-10153	20.0	0.0	PATTERN-1	;
JUNCTION-10154	12.5	1.47902	PATTERN-1	;
JUNCTION-10155	10.0	0.54658	PATTERN-1	;
JUNCTION-10156	7.846469	0.74551	PATTERN-1	;
JUNCTION-10157	6.464377	0.32132	PATTERN-1	;
JUNCTION-10158	10.0	0.36832	PATTERN-1	;
JUNCTION-10159	29.818029	1.38649	PATTERN-1	;
JUNCTION-1016	50.0	0.82325	PATTERN-1	;
JUNCTION-10160	31.026566	0.76243	PATTERN-1	;
JUNCTION-10161	27.770946	2.89299	PATTERN-1	;
JUNCTION-10162	75.0	1.31566	PATTERN-1	;
JUNCTION-10163	61.550159	2.34712	PATTERN-1	;
JUNCTION-10164	75.0	0.56107	PATTERN-1	;
JUNCTION-10165	75.0	0.3509	PATTERN-1	;
JUNCTION-10166	75.0	0.99766	PATTERN-1	;
JUNCTION-10167	75.0	0.82518	PATTERN-1	;
JUNCTION-10168	77.5	1.38604	PATTERN-1	;
JUNCTION-10169	75.0	0.86545	PATTERN-1	;
JUNCTION-1017	40.837703	0.68486	PATTERN-1	;
JUNCTION-10170	5.720764	0.22817	PATTERN-1	;
JUNCTION-10171	75.0	2.30864	PATTERN-1	;
JUNCTION-10172	75.0	2.08643	PATTERN-1	;
JUNCTION-10173	75.0	0.54966	PATTERN-1	;
JUNCTION-10174	59.841388	1.0623	PATTERN-1	;
JUNCTION-10175	75.0	0.8321	PATTERN-1	;
JUNCTION-10176	75.0	2.506	PATTERN-1	;
JUNCTION-10177	75.0	1.52547	PATTERN-1	;
JUNCTION-10178	75.0	2.32559	PATTERN-1	;
JUNCTION-10179	75.0	1.98258	PATTERN-1	;
JUNCTION-1018	77.576686	0.38196	PATTERN-1	;
JUNCTION-10180	72.365085	3.03341	PATTERN-1	;
JUNCTION-10181	71.633304	2.15796	PATTERN-1	;
JUNCTION-10182	68.935061	0.93196	PATTERN-1	;
JUNCTION-10183	71.686592	2.28734	PATTERN-1	;
JUNCTION-10184	75.0	0.0	PATTERN-1	;
JUNCTION-10185	63.178917	2.28079	PATTERN-1	;
JUNCTION-10186	57.92773	0.30968	PATTERN-1	;
JUNCTION-10187	73.975878	1.78985	PATTERN-1	;
JUNCTION-10188	74.893626	1.63283	PATTERN-1	;
JUNCTION-10189	75.0	2.24534	PATTERN-1	;
JUNCTION-1019	62.27665	1.64875	PATTERN-1	;
JUNCTION-10190	75.518495	3.80047	PATTERN-1	;
JUNCTION-10191	75.0	0.70777	PATTERN-1	;
JUNCTION-10192	73.491047	2.78055	PATTERN-1	;
JUNCTION-10193	27.5	0.56004	PATTERN-1	;
JUNCTION-10194	29.757828	0.78573	PATTERN-1	;
JUNCTION-10195	22.5	0.74439	PATTERN-1	;
JUNCTION-10196	27.778389	0.30686	PATTERN-1	;
JUNCTION-10197	55.800693	2.06099	PATTERN-1	;
JUNCTION-10198	32.050969	0.24928	PATTERN-1	;
JUNCTION-10199	75.190058	0.56791	PATTERN-1	;
JUNCTION-102	56.0	4.56284	PATTERN-1	;
JUNCTION-1020	65.0	2.26603	PATTERN-1	;
JUNCTION-10200	73.026789	2.50514	PATTERN-1	;
JUNCTION-10201	32.413618	0.90433	PATTERN-1	;
JUNCTION-10202	28.716403	1.74097	PATTERN-1	;
JUNCTION-10203	34.248923	2.48992	PATTERN-1	;
JUNCTION-10204	30.0	1.16653	PATTERN-1	;
JUNCTION-10205	35.0	1.7398	PATTERN-1	;
JUNCTION-10206	38.380759	1.43274	PATTERN-1	;
JUNCTION-10207	22.39554	2.32889	PATTERN-1	;
JUNCTION-10208	56.317106	1.58747	PATTERN-1	;
JUNCTION-10209	29.827575	2.09226	PATTERN-1	;
JUNCTION-1021	68.401878	3.78004	PATTERN-1	;
JUNCTION-10210	55.783502	0.97598	PATTERN-1	;
JUNCTION-10211	68.468523	0.0	PATTERN-1	;
JUNCTION-10212	27.5	0.0	PATTERN-1	;
JUNCTION-10213	22.5	0.0	PATTERN-1	;
JUNCTION-10214	36.962665	0.44383	PATTERN-1	;
JUNCTION-10215	33.592123	0.0	PATTERN-1	;
JUNCTION-10216	27.5	1.47941	PATTERN-1	;
JUNCTION-10217	20.0	0.0	PATTERN-1	;
JUNCTION-10218	20.0	0.1438	PATTERN-1	;
JUNCTION-10219	50.0	1.55348	PATTERN-1	;
JUNCTION-1022	66.10134	2.31177	PATTERN-1	;
JUNCTION-10220	30.510436	0.0	PATTERN-1	;
JUNCTION-10221	28.039414	2.04186	PATTERN-1	;
JUNCTION-10222	34.08237	1.89794	PATTERN-1	;
JUNCTION-10223	32.640508	0.46055	PATTERN-1	;
JUNCTION-10224	25.0	0.1203	PATTERN-1	;
JUNCTION-10225	40.0	0.21816	PATTERN-1	;
JUNCTION-10226	40.0	1.63783	PATTERN-1	;
JUNCTION-10227	20.0	0.47686	PATTERN-1	;
JUNCTION-10228	25.0	0.49647	PATTERN-1	;
JUNCTION-10229	20.0	1.07895	PATTERN-1	;
JUNCTION-1023	79.279853	1.37594	PATTERN-1	;
JUNCTION-10230	50.0	8.10245	PATTERN-1	;
JUNCTION-10231	31.534099	0.21683	PATTERN-1	;
JUNCTION-10232	30.0	1.13909	PATTERN-1	;
JUNCTION-10233	36.480631	0.24147	PATTERN-1	;
JUNCTION-10234	27.5	1.44904	PATTERN-1	;
JUNCTION-10235	24.493993	2.44121	PATTERN-1	;
JUNCTION-10236	21.133162	1.95915	PATTERN-1	;
JUNCTION-10237	15.0	0.50786	PATTERN-1	;
JUNCTION-10238	18.313348	12.89994	PATTERN-1	;
JUNCTION-10239	15.0	0.89364	PATTERN-1	;
JUNCTION-1024	70.648474	0.10885	PATTERN-1	;
JUNCTION-10240	26.92671	1.89349	PATTERN-1	;
JUNCTION-10241	50.0	1.61499	PATTERN-1	;
JUNCTION-10242	28.021983	0.0	PATTERN-1	;
JUNCTION-10243	30.0	2.43778	PATTERN-1	;
JUNCTION-10244	26.55912	2.21522	PATTERN-1	;
JUNCTION-10245	30.0	0.62709	PATTERN-1	;
JUNCTION-10246	18.582557	7.28851	PATTERN-1	;
JUNCTION-10247	29.658961	0.91413	PATTERN-1	;
JUNCTION-10248	32.379543	0.04362	PATTERN-1	;
JUNCTION-10249	32.127816	0.79393	PATTERN-1	;
JUNCTION-1025	50.0	0.16474	PATTERN-1	;
JUNCTION-10250	43.287671	0.40469	PATTERN-1	;
JUNCTION-10251	44.894	5.42044	PATTERN-1	;
JUNCTION-10252	46.813979	0.46606	PATTERN-1	;
JUNCTION-10253	28.762328	0.57968	PATTERN-1	;
JUNCTION-10254	15.0	0.0	PATTERN-1	;
JUNCTION-10255	15.0	0.32018	PATTERN-1	;
JUNCTION-10256	16.444154	1.33349	PATTERN-1	;
JUNCTION-10257	7.5	0.52214	PATTERN-1	;
JUNCTION-10258	12.92891	1.22919	PATTERN-1	;
JUNCTION-10259	15.0	1.07403	PATTERN-1	;
JUNCTION-1026	45.0	0.24596	PATTERN-1	;
JUNCTION-10260	19.448363	0.59647	PATTERN-1	;
JUNCTION-10261	13.906572	0.0	PATTERN-1	;
JUNCTION-10262	3.17738	0.79104	PATTERN-1	;
JUNCTION-10263	44.502911	2.18189	PATTERN-1	;
JUNCTION-10264	13.055718	0.02466	PATTERN-1	;
JUNCTION-10265	2.5	0.0	PATTERN-1	;
JUNCTION-10266	13.806435	0.22615	PATTERN-1	;
JUNCTION-10267	9.557553	0.29386	PATTERN-1	;
JUNCTION-10268	17.79408	0.06631	PATTERN-1	;
JUNCTION-10269	23.285809	0.46041	PATTERN-1	;
JUNCTION-1027	30.0	0.0	PATTERN-1	;
JUNCTION-10270	26.99816	2.96661	PATTERN-1	;
JUNCTION-10271	20.0	0.27587	PATTERN-1	;
JUNCTION-10272	25.0	0.63581	PATTERN-1	;
JUNCTION-10273	26.700758	0.92655	PATTERN-1	;
JUNCTION-10274	53.174027	1.38615	PATTERN-1	;
JUNCTION-10275	20.0	0.2998	PATTERN-1	;
JUNCTION-10276	24.030919	0.6016	PATTERN-1	;
JUNCTION-10277	16.467572	0.5452	PATTERN-1	;
JUNCTION-10278	12.028649	0.0	PATTERN-1	;
JUNCTION-10279	12.396135	0.0	PATTERN-1	;
JUNCTION-1028	27.660862	0.0	PATTERN-1	;
JUNCTION-10280	21.624549	0.41442	PATTERN-1	;
JUNCTION-10281	22.429804	0.23614	PATTERN-1	;
JUNCTION-10282	20.0	3.68295	PATTERN-1	;
JUNCTION-10283	20.0	2.04497	PATTERN-1	;
JUNCTION-10284	26.822558	1.35638	PATTERN-1	;
JUNCTION-10285	53.418562	0.41021	PATTERN-1	;
JUNCTION-10286	25.0	4.67334	PATTERN-1	;
JUNCTION-10287	25.0	2.66531	PATTERN-1	;
JUNCTION-10288	25.0	1.08547	PATTERN-1	;
JUNCTION-10289	35.907845	2.00263	PATTERN-1	;
JUNCTION-1029	35.342021	2.23356	PATTERN-1	;
JUNCTION-10290	23.233203	1.09268	PATTERN-1	;
JUNCTION-10291	17.370078	0.23886	PATTERN-1	;
JUNCTION-10292	13.107795	0.52486	PATTERN-1	;
JUNCTION-10293	36.715512	0.72753	PATTERN-1	;
JUNCTION-10294	37.261791	1.0651	PATTERN-1	;
JUNCTION-10295	29.945748	0.6726	PATTERN-1	;
JUNCTION-10296	30.0	1.93045	PATTERN-1	;
JUNCTION-10297	62.754073	1.81773	PATTERN-1	;
JUNCTION-10298	51.689411	1.36508	PATTERN-1	;
JUNCTION-10299	39.398773	0.05804	PATTERN-1	;
JUNCTION-103	30.0	0.78478	PATTERN-1	;
JUNCTION-1030	33.612418	2.10816	PATTERN-1	;
JUNCTION-10300	40.0	0.47436	PATTERN-1	;
JUNCTION-10301	35.0	0.52871	PATTERN-1	;
JUNCTION-10302	17.868924	0.4261	PATTERN-1	;
JUNCTION-10303	19.124547	0.23055	PATTERN-1	;
JUNCTION-10304	23.642326	3.04732	PATTERN-1	;
JUNCTION-10305	17.5	0.09387	PATTERN-1	;
JUNCTION-10306	15.0	0.85929	PATTERN-1	;
JUNCTION-10307	56.442485	1.35945	PATTERN-1	;
JUNCTION-10308	62.309228	2.14888	PATTERN-1	;
JUNCTION-10309	50.037159	0.78035	PATTERN-1	;
JUNCTION-1031	35.0	2.92472	PATTERN-1	;
JUNCTION-10310	49.764196	2.22455	PATTERN-1	;
JUNCTION-10311	40.040885	1.72891	PATTERN-1	;
JUNCTION-10312	46.028609	2.57305	PATTERN-1	;
JUNCTION-10313	62.746597	3.05164	PATTERN-1	;
JUNCTION-10314	48.800925	2.29739	PATTERN-1	;
JUNCTION-10315	65.0	1.92911	PATTERN-1	;
JUNCTION-10316	65.0	0.99056	PATTERN-1	;
JUNCTION-10317	67.5	0.98275	PATTERN-1	;
JUNCTION-10318	67.5	0.86911	PATTERN-1	;
JUNCTION-10319	64.916296	1.20671	PATTERN-1	;
JUNCTION-1032	35.0	1.60388	PATTERN-1	;
JUNCTION-10320	42.037602	1.87605	PATTERN-1	;
JUNCTION-10321	62.508438	2.48278	PATTERN-1	;
JUNCTION-10322	54.937255	1.07203	PATTERN-1	;
JUNCTION-10323	53.940815	1.158	PATTERN-1	;
JUNCTION-10324	52.476064	1.08044	PATTERN-1	;
JUNCTION-10325	59.523806	1.80437	PATTERN-1	;
JUNCTION-10326	68.339685	1.40752	PATTERN-1	;
JUNCTION-10327	65.0	0.91841	PATTERN-1	;
JUNCTION-10328	62.5	2.95515	PATTERN-1	;
JUNCTION-10329	69.370194	0.71429	PATTERN-1	;
JUNCTION-1033	35.0	1.54165	PATTERN-1	;
JUNCTION-10330	65.984764	0.35955	PATTERN-1	;
JUNCTION-10331	64.947277	0.2097	PATTERN-1	;
JUNCTION-10332	63.055609	1.46403	PATTERN-1	;
JUNCTION-10333	60.0	0.8174	PATTERN-1	;
JUNCTION-10334	58.940249	0.32437	PATTERN-1	;
JUNCTION-10335	60.0	1.14839	PATTERN-1	;
JUNCTION-10336	65.0	3.75602	PATTERN-1	;
JUNCTION-10337	64.969997	1.08315	PATTERN-1	;
JUNCTION-10338	55.98555	0.52188	PATTERN-1	;
JUNCTION-10339	19.225789	2.16078	PATTERN-1	;
JUNCTION-1034	95.079802	0.21057	PATTERN-1	;
JUNCTION-10340	21.593142	0.88932	PATTERN-1	;
JUNCTION-10341	35.644642	0.75455	PATTERN-1	;
JUNCTION-10342	70.0	3.55197	PATTERN-1	;
JUNCTION-10343	37.545851	3.49857	PATTERN-1	;
JUNCTION-10344	42.203743	2.76229	PATTERN-1	;
JUNCTION-10345	49.599202	1.27857	PATTERN-1	;
JUNCTION-10346	42.5	3.78815	PATTERN-1	;
JUNCTION-10347	37.549662	1.14936	PATTERN-1	;
JUNCTION-10348	48.498512	0.6677	PATTERN-1	;
JUNCTION-10349	57.041661	1.05568	PATTERN-1	;
JUNCTION-1035	43.732671	0.19695	PATTERN-1	;
JUNCTION-10350	47.5	0.09456	PATTERN-1	;
JUNCTION-10351	57.5	0.27838	PATTERN-1	;
JUNCTION-10352	47.216873	2.69584	PATTERN-1	;
JUNCTION-10353	70.0	4.12491	PATTERN-1	;
JUNCTION-10354	46.977584	2.41526	PATTERN-1	;
JUNCTION-10355	52.926546	0.33775	PATTERN-1	;
JUNCTION-10356	43.531419	2.48488	PATTERN-1	;
JUNCTION-10357	32.880406	1.42808	PATTERN-1	;
JUNCTION-10358	50.0	0.0	PATTERN-1	;
JUNCTION-10359	47.319792	0.83255	PATTERN-1	;
JUNCTION-1036	33.606454	0.11549	PATTERN-1	;
JUNCTION-10360	50.0	0.0	PATTERN-1	;
JUNCTION-10361	48.805067	0.24664	PATTERN-1	;
JUNCTION-10362	30.0	1.9563	PATTERN-1	;
JUNCTION-10363	30.0	1.13655	PATTERN-1	;
JUNCTION-10364	62.5	1.05979	PATTERN-1	;
JUNCTION-10365	43.633258	1.65998	PATTERN-1	;
JUNCTION-10366	49.617301	3.65673	PATTERN-1	;
JUNCTION-10367	53.665685	4.67081	PATTERN-1	;
JUNCTION-10368	45.0	1.29944	PATTERN-1	;
JUNCTION-10369	40.0	1.26823	PATTERN-1	;
JUNCTION-1037	37.792156	1.46613	PATTERN-1	;
JUNCTION-10370	45.0	1.25451	PATTERN-1	;
JUNCTION-10371	48.380087	0.13737	PATTERN-1	;
JUNCTION-10372	45.845211	0.08383	PATTERN-1	;
JUNCTION-10373	53.047155	3.95993	PATTERN-1	;
JUNCTION-10374	32.5	0.0	PATTERN-1	;
JUNCTION-10375	62.374998	0.46489	PATTERN-1	;
JUNCTION-10376	45.466753	4.08079	PATTERN-1	;
JUNCTION-10377	48.387999	2.30934	PATTERN-1	;
JUNCTION-10378	45.727668	0.69203	PATTERN-1	;
JUNCTION-10379	56.119716	3.31216	PATTERN-1	;
JUNCTION-1038	30.0	0.78621	PATTERN-1	;
JUNCTION-10380	61.953434	3.74985	PATTERN-1	;
JUNCTION-10381	60.995022	1.72207	PATTERN-1	;
JUNCTION-10382	51.738316	3.13686	PATTERN-1	;
JUNCTION-10383	60.0	2.96774	PATTERN-1	;
JUNCTION-10384	30.125911	0.0	PATTERN-1	;
JUNCTION-10385	27.5	0.67543	PATTERN-1	;
JUNCTION-10386	57.199809	1.47234	PATTERN-1	;
JUNCTION-10387	25.0	0.0	PATTERN-1	;
JUNCTION-10388	25.0	0.85676	PATTERN-1	;
JUNCTION-10389	36.666133	2.79712	PATTERN-1	;
JUNCTION-1039	40.0	0.0	PATTERN-1	;
JUNCTION-10390	40.0	2.38945	PATTERN-1	;
JUNCTION-10391	28.629762	2.68857	PATTERN-1	;
JUNCTION-10392	32.5	1.99113	PATTERN-1	;
JUNCTION-10393	22.5	3.4428	PATTERN-1	;
JUNCTION-10394	45.825459	2.82495	PATTERN-1	;
JUNCTION-10395	24.42061	3.19696	PATTERN-1	;
JUNCTION-10396	25.0	0.64685	PATTERN-1	;
JUNCTION-10397	57.994415	0.91296	PATTERN-1	;
JUNCTION-10398	25.70466	1.68134	PATTERN-1	;
JUNCTION-10399	22.471342	1.73663	PATTERN-1	;
JUNCTION-104	30.0	0.28723	PATTERN-1	;
JUNCTION-1040	40.0	0.22551	PATTERN-1	;
JUNCTION-10400	27.5	2.87174	PATTERN-1	;
JUNCTION-10401	27.666444	1.63055	PATTERN-1	;
JUNCTION-10402	27.5	1.55924	PATTERN-1	;
JUNCTION-10403	27.407377	1.54304	PATTERN-1	;
JUNCTION-10404	26.571364	1.45244	PATTERN-1	;
JUNCTION-10405	27.5	1.46915	PATTERN-1	;
JUNCTION-10406	28.449467	1.07636	PATTERN-1	;
JUNCTION-10407	29.904154	0.85176	PATTERN-1	;
JUNCTION-10408	64.179254	1.37878	PATTERN-1	;
JUNCTION-10409	65.0	1.8775	PATTERN-1	;
JUNCTION-1041	40.0	1.46159	PATTERN-1	;
JUNCTION-10410	28.897016	0.72345	PATTERN-1	;
JUNCTION-10411	13.639548	1.84675	PATTERN-1	;
JUNCTION-10412	25.0	0.65677	PATTERN-1	;
JUNCTION-10413	23.712664	1.85808	PATTERN-1	;
JUNCTION-10414	16.322612	1.15188	PATTERN-1	;
JUNCTION-10415	12.177346	1.21934	PATTERN-1	;
JUNCTION-10416	29.817149	1.64745	PATTERN-1	;
JUNCTION-10417	30.722473	2.66297	PATTERN-1	;
JUNCTION-10418	25.0	2.20494	PATTERN-1	;
JUNCTION-10419	25.0	1.64663	PATTERN-1	;
JUNCTION-1042	72.5	0.25778	PATTERN-1	;
JUNCTION-10420	65.0	1.80754	PATTERN-1	;
JUNCTION-10421	25.0	0.42683	PATTERN-1	;
JUNCTION-10422	32.375567	1.74383	PATTERN-1	;
JUNCTION-10423	30.0	0.90762	PATTERN-1	;
JUNCTION-10424	35.0	2.71922	PATTERN-1	;
JUNCTION-10425	31.365059	0.95833	PATTERN-1	;
JUNCTION-10426	25.0	1.1392	PATTERN-1	;
JUNCTION-10427	25.0	0.74674	PATTERN-1	;
JUNCTION-10428	30.0	4.79173	PATTERN-1	;
JUNCTION-10429	30.0	1.63683	PATTERN-1	;
JUNCTION-1043	74.309777	0.0	PATTERN-1	;
JUNCTION-10430	30.0	0.81516	PATTERN-1	;
JUNCTION-10431	71.482148	3.18148	PATTERN-1	;
JUNCTION-10432	26.624564	2.35915	PATTERN-1	;
JUNCTION-10433	35.0	2.14652	PATTERN-1	;
JUNCTION-10434	12.918563	0.0	PATTERN-1	;
JUNCTION-10435	32.5	2.85505	PATTERN-1	;
JUNCTION-10436	30.0	0.12823	PATTERN-1	;
JUNCTION-10437	30.0	0.49108	PATTERN-1	;
JUNCTION-10438	10.0	3.05163	PATTERN-1	;
JUNCTION-10439	10.0	1.70291	PATTERN-1	;
JUNCTION-1044	60.0	0.0	PATTERN-1	;
JUNCTION-10440	10.0	0.20443	PATTERN-1	;
JUNCTION-10441	33.864056	3.20323	PATTERN-1	;
JUNCTION-10442	67.533946	1.91629	PATTERN-1	;
JUNCTION-10443	30.0	3.89883	PATTERN-1	;
JUNCTION-10444	32.644797	1.19229	PATTERN-1	;
JUNCTION-10445	28.180788	1.75657	PATTERN-1	;
JUNCTION-10446	39.366442	2.12869	PATTERN-1	;
JUNCTION-10447	30.870162	3.61753	PATTERN-1	;
JUNCTION-10448	37.130693	4.906	PATTERN-1	;
JUNCTION-10449	38.105652	2.99561	PATTERN-1	;
JUNCTION-1045	97.756065	0.86366	PATTERN-1	;
JUNCTION-10450	33.243649	0.58726	PATTERN-1	;
JUNCTION-10451	10.0	0.52134	PATTERN-1	;
JUNCTION-10452	24.997675	3.37909	PATTERN-1	;
JUNCTION-10453	60.55375	2.12331	PATTERN-1	;
JUNCTION-10454	10.0	7.23831	PATTERN-1	;
JUNCTION-10455	27.5	2.31786	PATTERN-1	;
JUNCTION-10456	25.0	2.79919	PATTERN-1	;
JUNCTION-10457	25.0	1.53877	PATTERN-1	;
JUNCTION-10458	35.061131	0.70832	PATTERN-1	;
JUNCTION-10459	32.485411	1.80313	PATTERN-1	;
JUNCTION-1046	58.435463	0.0	PATTERN-1	;
JUNCTION-10460	13.797975	1.33797	PATTERN-1	;
JUNCTION-10461	27.075965	0.28746	PATTERN-1	;
JUNCTION-10462	25.594617	2.02222	PATTERN-1	;
JUNCTION-10463	25.0	0.68563	PATTERN-1	;
JUNCTION-10464	62.017648	1.19398	PATTERN-1	;
JUNCTION-10465	22.5	2.47647	PATTERN-1	;
JUNCTION-10466	55.0	1.17268	PATTERN-1	;
JUNCTION-10467	52.485572	0.71565	PATTERN-1	;
JUNCTION-10468	44.384788	1.85336	PATTERN-1	;
JUNCTION-10469	53.552296	6.21826	PATTERN-1	;
JUNCTION-1047	55.226067	0.0	PATTERN-1	;
JUNCTION-10470	19.890701	1.10873	PATTERN-1	;
JUNCTION-10471	22.402765	0.76892	PATTERN-1	;
JUNCTION-10472	23.69068	1.18891	PATTERN-1	;
JUNCTION-10473	22.804882	1.826	PATTERN-1	;
JUNCTION-10474	62.522601	1.20864	PATTERN-1	;
JUNCTION-10475	63.452214	0.97025	PATTERN-1	;
JUNCTION-10476	56.630527	2.40477	PATTERN-1	;
JUNCTION-10477	66.281823	0.91962	PATTERN-1	;
JUNCTION-10478	62.347243	0.70932	PATTERN-1	;
JUNCTION-10479	57.752632	2.08326	PATTERN-1	;
JUNCTION-1048	37.765871	0.7683	PATTERN-1	;
JUNCTION-10480	59.355725	1.56697	PATTERN-1	;
JUNCTION-10481	61.992206	0.61725	PATTERN-1	;
JUNCTION-10482	53.256012	2.70027	PATTERN-1	;
JUNCTION-10483	23.264767	0.5607	PATTERN-1	;
JUNCTION-10484	19.259471	1.89255	PATTERN-1	;
JUNCTION-10485	27.5	1.77747	PATTERN-1	;
JUNCTION-10486	56.633698	1.50203	PATTERN-1	;
JUNCTION-10487	55.0	4.30662	PATTERN-1	;
JUNCTION-10488	50.0	2.35824	PATTERN-1	;
JUNCTION-10489	46.610164	0.0	PATTERN-1	;
JUNCTION-1049	41.654049	0.65888	PATTERN-1	;
JUNCTION-10490	55.0	2.72298	PATTERN-1	;
JUNCTION-10491	53.62398	2.3496	PATTERN-1	;
JUNCTION-10492	48.4959	0.91547	PATTERN-1	;
JUNCTION-10493	40.43223	0.0	PATTERN-1	;
JUNCTION-10494	45.913265	2.79178	PATTERN-1	;
JUNCTION-10495	33.090479	1.61166	PATTERN-1	;
JUNCTION-10496	39.69233	2.63378	PATTERN-1	;
JUNCTION-10497	63.942369	0.66514	PATTERN-1	;
JUNCTION-10498	22.143659	1.18836	PATTERN-1	;
JUNCTION-10499	17.5	0.68629	PATTERN-1	;
JUNCTION-105	30.0	0.2689	PATTERN-1	;
JUNCTION-1050	35.0	1.25962	PATTERN-1	;
JUNCTION-10500	18.217261	0.66394	PATTERN-1	;
JUNCTION-10501	17.250844	0.48347	PATTERN-1	;
JUNCTION-10502	26.303423	0.80489	PATTERN-1	;
JUNCTION-10503	22.771987	0.50785	PATTERN-1	;
JUNCTION-10504	27.961683	0.74203	PATTERN-1	;
JUNCTION-10505	33.334183	0.19321	PATTERN-1	;
JUNCTION-10506	62.408348	6.41332	PATTERN-1	;
JUNCTION-10507	65.0	2.32948	PATTERN-1	;
JUNCTION-10508	57.11937	1.15782	PATTERN-1	;
JUNCTION-10509	65.0	2.25936	PATTERN-1	;
JUNCTION-1051	37.765852	0.92927	PATTERN-1	;
JUNCTION-10510	64.265682	1.8621	PATTERN-1	;
JUNCTION-10511	65.0	3.13628	PATTERN-1	;
JUNCTION-10512	65.0	0.43902	PATTERN-1	;
JUNCTION-10513	65.0	1.38895	PATTERN-1	;
JUNCTION-10514	65.0	2.42743	PATTERN-1	;
JUNCTION-10515	65.0	1.3104	PATTERN-1	;
JUNCTION-10516	65.0	1.75956	PATTERN-1	;
JUNCTION-10517	65.0	1.17268	PATTERN-1	;
JUNCTION-10518	38.560663	1.17617	PATTERN-1	;
JUNCTION-10519	62.139583	1.55371	PATTERN-1	;
JUNCTION-1052	36.817435	0.45129	PATTERN-1	;
JUNCTION-10520	6.129016	0.0	PATTERN-1	;
JUNCTION-10521	34.653308	0.45716	PATTERN-1	;
JUNCTION-10522	44.12585	0.40657	PATTERN-1	;
JUNCTION-10523	45.832207	0.99513	PATTERN-1	;
JUNCTION-10524	57.445441	0.18123	PATTERN-1	;
JUNCTION-10525	52.806813	0.40733	PATTERN-1	;
JUNCTION-10526	60.0	0.42338	PATTERN-1	;
JUNCTION-10527	60.0	4.93733	PATTERN-1	;
JUNCTION-10528	60.0	4.75475	PATTERN-1	;
JUNCTION-10529	53.539751	3.69219	PATTERN-1	;
JUNCTION-1053	33.92918	1.60686	PATTERN-1	;
JUNCTION-10530	51.44034	1.32344	PATTERN-1	;
JUNCTION-10531	10.0	1.31584	PATTERN-1	;
JUNCTION-10532	19.822632	0.92627	PATTERN-1	;
JUNCTION-10533	19.983657	3.00313	PATTERN-1	;
JUNCTION-10534	68.420685	1.45097	PATTERN-1	;
JUNCTION-10535	70.763941	2.9031	PATTERN-1	;
JUNCTION-10536	68.860038	2.03821	PATTERN-1	;
JUNCTION-10537	67.163197	2.23096	PATTERN-1	;
JUNCTION-10538	44.356488	4.15134	PATTERN-1	;
JUNCTION-10539	26.180675	2.15199	PATTERN-1	;
JUNCTION-1054	47.6976	2.19012	PATTERN-1	;
JUNCTION-10540	37.5	3.01803	PATTERN-1	;
JUNCTION-10541	63.442316	1.33204	PATTERN-1	;
JUNCTION-10542	65.288578	1.11794	PATTERN-1	;
JUNCTION-10543	67.571137	1.65692	PATTERN-1	;
JUNCTION-10544	72.5	0.57163	PATTERN-1	;
JUNCTION-10545	65.14632	0.51913	PATTERN-1	;
JUNCTION-10546	72.5	0.74503	PATTERN-1	;
JUNCTION-10547	73.620519	2.76158	PATTERN-1	;
JUNCTION-10548	70.728544	1.34507	PATTERN-1	;
JUNCTION-10549	42.829031	0.74031	PATTERN-1	;
JUNCTION-1055	35.094461	0.0	PATTERN-1	;
JUNCTION-10550	56.982304	2.34431	PATTERN-1	;
JUNCTION-10551	22.432836	0.78132	PATTERN-1	;
JUNCTION-10552	29.287848	0.9691	PATTERN-1	;
JUNCTION-10553	68.290449	2.81474	PATTERN-1	;
JUNCTION-10554	32.017612	0.73795	PATTERN-1	;
JUNCTION-10555	36.964211	0.1455	PATTERN-1	;
JUNCTION-10556	65.887464	1.6367	PATTERN-1	;
JUNCTION-10557	68.460453	0.97727	PATTERN-1	;
JUNCTION-10558	38.659854	3.60282	PATTERN-1	;
JUNCTION-10559	70.0	1.84177	PATTERN-1	;
JUNCTION-1056	57.234425	2.56525	PATTERN-1	;
JUNCTION-10560	70.0	1.99832	PATTERN-1	;
JUNCTION-10561	70.0	1.06533	PATTERN-1	;
JUNCTION-10562	70.0	0.29204	PATTERN-1	;
JUNCTION-10563	68.851461	1.37662	PATTERN-1	;
JUNCTION-10564	67.428031	1.86057	PATTERN-1	;
JUNCTION-10565	67.788846	0.7282	PATTERN-1	;
JUNCTION-10566	70.0	1.62235	PATTERN-1	;
JUNCTION-10567	72.5	1.77607	PATTERN-1	;
JUNCTION-10568	70.0	0.47583	PATTERN-1	;
JUNCTION-10569	70.0	1.81542	PATTERN-1	;
JUNCTION-1057	36.719468	0.45139	PATTERN-1	;
JUNCTION-10570	62.60181	3.6247	PATTERN-1	;
JUNCTION-10571	65.0	1.61872	PATTERN-1	;
JUNCTION-10572	72.5	1.8326	PATTERN-1	;
JUNCTION-10573	70.655791	1.06275	PATTERN-1	;
JUNCTION-10574	72.5	1.27256	PATTERN-1	;
JUNCTION-10575	65.934881	1.10744	PATTERN-1	;
JUNCTION-10576	72.5	0.9037	PATTERN-1	;
JUNCTION-10577	66.095823	1.02022	PATTERN-1	;
JUNCTION-10578	63.634014	2.69877	PATTERN-1	;
JUNCTION-10579	65.0	0.62989	PATTERN-1	;
JUNCTION-1058	32.72451	1.26037	PATTERN-1	;
JUNCTION-10580	68.376828	1.09451	PATTERN-1	;
JUNCTION-10581	66.324073	1.81302	PATTERN-1	;
JUNCTION-10582	67.570663	1.12276	PATTERN-1	;
JUNCTION-10583	70.0	0.77573	PATTERN-1	;
JUNCTION-10584	67.5	2.41924	PATTERN-1	;
JUNCTION-10585	67.5	3.93973	PATTERN-1	;
JUNCTION-10586	72.728265	2.14752	PATTERN-1	;
JUNCTION-10587	68.673726	1.6223	PATTERN-1	;
JUNCTION-10588	70.0	2.24858	PATTERN-1	;
JUNCTION-10589	67.5	3.19625	PATTERN-1	;
JUNCTION-1059	45.270966	0.52132	PATTERN-1	;
JUNCTION-10590	67.706343	2.8154	PATTERN-1	;
JUNCTION-10591	66.888304	2.88574	PATTERN-1	;
JUNCTION-10592	19.084465	0.0	PATTERN-1	;
JUNCTION-10593	30.0	1.69358	PATTERN-1	;
JUNCTION-10594	37.822662	0.0	PATTERN-1	;
JUNCTION-10595	37.164122	0.3591	PATTERN-1	;
JUNCTION-10596	37.945329	0.88179	PATTERN-1	;
JUNCTION-10597	67.524542	3.04262	PATTERN-1	;
JUNCTION-10598	28.610878	0.0	PATTERN-1	;
JUNCTION-10599	37.560352	1.73964	PATTERN-1	;
JUNCTION-106	33.192482	3.21195	PATTERN-1	;
JUNCTION-1060	48.56951	0.97548	PATTERN-1	;
JUNCTION-10600	42.5	0.0	PATTERN-1	;
JUNCTION-10601	38.361268	2.53589	PATTERN-1	;
JUNCTION-10602	35.0	1.45041	PATTERN-1	;
JUNCTION-10603	37.5	1.26247	PATTERN-1	;
JUNCTION-10604	37.5	0.0	PATTERN-1	;
JUNCTION-10605	34.847414	3.32138	PATTERN-1	;
JUNCTION-10606	34.292463	1.27671	PATTERN-1	;
JUNCTION-10607	47.796758	0.39324	PATTERN-1	;
JUNCTION-10608	65.0	1.61514	PATTERN-1	;
JUNCTION-10609	53.640228	1.35744	PATTERN-1	;
JUNCTION-1061	42.082279	0.72576	PATTERN-1	;
JUNCTION-10610	61.55298	0.0	PATTERN-1	;
JUNCTION-10611	68.885255	1.17825	PATTERN-1	;
JUNCTION-10612	68.192188	0.93194	PATTERN-1	;
JUNCTION-10613	72.5	0.66707	PATTERN-1	;
JUNCTION-10614	65.0	1.37353	PATTERN-1	;
JUNCTION-10615	65.0	2.71363	PATTERN-1	;
JUNCTION-10616	65.0	1.47545	PATTERN-1	;
JUNCTION-10617	65.0	0.67156	PATTERN-1	;
JUNCTION-10618	65.0	2.78523	PATTERN-1	;
JUNCTION-10619	62.300483	1.02822	PATTERN-1	;
JUNCTION-1062	34.781458	0.89515	PATTERN-1	;
JUNCTION-10620	65.0	1.93497	PATTERN-1	;
JUNCTION-10621	50.855096	2.63876	PATTERN-1	;
JUNCTION-10622	50.313896	0.56	PATTERN-1	;
JUNCTION-10623	46.389993	1.37815	PATTERN-1	;
JUNCTION-10624	65.0	0.03459	PATTERN-1	;
JUNCTION-10625	65.0	1.10036	PATTERN-1	;
JUNCTION-10626	65.0	1.2628	PATTERN-1	;
JUNCTION-10627	65.0	0.80927	PATTERN-1	;
JUNCTION-10628	65.0	2.91834	PATTERN-1	;
JUNCTION-10629	72.5	0.2497	PATTERN-1	;
JUNCTION-1063	46.018364	2.9778	PATTERN-1	;
JUNCTION-10630	51.888033	4.10046	PATTERN-1	;
JUNCTION-10631	65.956755	1.3432	PATTERN-1	;
JUNCTION-10632	65.0	0.57645	PATTERN-1	;
JUNCTION-10633	65.0	1.10505	PATTERN-1	;
JUNCTION-10634	65.0	0.76064	PATTERN-1	;
JUNCTION-10635	67.506978	0.66112	PATTERN-1	;
JUNCTION-10636	66.484244	0.46424	PATTERN-1	;
JUNCTION-10637	65.0	3.1261	PATTERN-1	;
JUNCTION-10638	67.5	0.52213	PATTERN-1	;
JUNCTION-10639	69.692375	0.43652	PATTERN-1	;
JUNCTION-1064	43.14289	0.94684	PATTERN-1	;
JUNCTION-10640	67.5	0.89007	PATTERN-1	;
JUNCTION-10641	67.948844	2.24668	PATTERN-1	;
JUNCTION-10642	60.0	1.12796	PATTERN-1	;
JUNCTION-10643	67.5	1.5774	PATTERN-1	;
JUNCTION-10644	67.791669	1.53791	PATTERN-1	;
JUNCTION-10645	68.758546	1.38423	PATTERN-1	;
JUNCTION-10646	67.084156	1.59764	PATTERN-1	;
JUNCTION-10647	65.937876	2.05349	PATTERN-1	;
JUNCTION-10648	65.0	1.19571	PATTERN-1	;
JUNCTION-10649	65.0	0.82373	PATTERN-1	;
JUNCTION-1065	67.034847	2.75683	PATTERN-1	;
JUNCTION-10650	65.0	1.42583	PATTERN-1	;
JUNCTION-10651	65.0	3.35302	PATTERN-1	;
JUNCTION-10652	66.582062	0.94338	PATTERN-1	;
JUNCTION-10653	66.656169	2.2628	PATTERN-1	;
JUNCTION-10654	70.0	1.59554	PATTERN-1	;
JUNCTION-10655	67.467175	1.13943	PATTERN-1	;
JUNCTION-10656	25.0	0.7192	PATTERN-1	;
JUNCTION-10657	42.782954	0.0	PATTERN-1	;
JUNCTION-10658	40.0	0.0	PATTERN-1	;
JUNCTION-10659	40.0	0.0	PATTERN-1	;
JUNCTION-1066	67.997516	0.90443	PATTERN-1	;
JUNCTION-10660	48.855774	0.0	PATTERN-1	;
JUNCTION-10661	47.5	0.0	PATTERN-1	;
JUNCTION-10662	55.0	2.49412	PATTERN-1	;
JUNCTION-10663	48.854668	0.0	PATTERN-1	;
JUNCTION-10664	49.878879	0.0	PATTERN-1	;
JUNCTION-10665	35.0	0.18533	PATTERN-1	;
JUNCTION-10666	35.0	0.07398	PATTERN-1	;
JUNCTION-10667	35.0	0.0	PATTERN-1	;
JUNCTION-10668	35.0	0.845	PATTERN-1	;
JUNCTION-10669	36.451666	0.0	PATTERN-1	;
JUNCTION-1067	60.0	1.91605	PATTERN-1	;
JUNCTION-10670	43.289215	9.57161	PATTERN-1	;
JUNCTION-10671	32.5	0.0	PATTERN-1	;
JUNCTION-10672	38.699906	0.0	PATTERN-1	;
JUNCTION-10673	62.549002	0.55764	PATTERN-1	;
JUNCTION-10674	40.221116	1.16116	PATTERN-1	;
JUNCTION-10675	40.0	2.49338	PATTERN-1	;
JUNCTION-10676	41.396557	1.02266	PATTERN-1	;
JUNCTION-10677	38.299364	0.0	PATTERN-1	;
JUNCTION-10678	39.72561	0.41307	PATTERN-1	;
JUNCTION-10679	38.753217	1.30976	PATTERN-1	;
JUNCTION-1068	64.095932	4.10249	PATTERN-1	;
JUNCTION-10680	35.0	0.76759	PATTERN-1	;
JUNCTION-10681	36.414528	0.52963	PATTERN-1	;
JUNCTION-10682	35.79149	1.88957	PATTERN-1	;
JUNCTION-10683	35.0	2.55318	PATTERN-1	;
JUNCTION-10684	56.77116	0.39794	PATTERN-1	;
JUNCTION-10685	42.5	0.0	PATTERN-1	;
JUNCTION-10686	22.393432	1.03138	PATTERN-1	;
JUNCTION-10687	30.0	0.0	PATTERN-1	;
JUNCTION-10688	23.460418	1.78879	PATTERN-1	;
JUNCTION-10689	22.285122	0.0	PATTERN-1	;
JUNCTION-1069	67.674679	0.0	PATTERN-1	;
JUNCTION-10690	27.826093	0.0	PATTERN-1	;
JUNCTION-10691	20.24549	1.84189	PATTERN-1	;
JUNCTION-10692	7.5	0.0	PATTERN-1	;
JUNCTION-10693	15.0	2.81338	PATTERN-1	;
JUNCTION-10694	12.5	2.35018	PATTERN-1	;
JUNCTION-10695	55.0	1.00997	PATTERN-1	;
JUNCTION-10696	35.152619	1.08115	PATTERN-1	;
JUNCTION-10697	35.0	2.95929	PATTERN-1	;
JUNCTION-10698	35.0	1.24519	PATTERN-1	;
JUNCTION-10699	35.0	1.80029	PATTERN-1	;
JUNCTION-107	30.0	0.98423	PATTERN-1	;
JUNCTION-1070	70.0	0.0	PATTERN-1	;
JUNCTION-10700	35.0	2.05783	PATTERN-1	;
JUNCTION-10701	20.0	0.02802	PATTERN-1	;
JUNCTION-10702	15.0	0.0	PATTERN-1	;
JUNCTION-10703	15.0	0.0	PATTERN-1	;
JUNCTION-10704	36.656129	0.0	PATTERN-1	;
JUNCTION-10705	41.464746	1.07215	PATTERN-1	;
JUNCTION-10706	55.0	0.5548	PATTERN-1	;
JUNCTION-10707	38.424711	0.138	PATTERN-1	;
JUNCTION-10708	35.0	1.45963	PATTERN-1	;
JUNCTION-10709	35.0	0.85039	PATTERN-1	;
JUNCTION-1071	66.62197	0.0	PATTERN-1	;
JUNCTION-10710	39.757888	2.63153	PATTERN-1	;
JUNCTION-10711	35.0	2.14086	PATTERN-1	;
JUNCTION-10712	35.0	0.73503	PATTERN-1	;
JUNCTION-10713	34.414201	1.6542	PATTERN-1	;
JUNCTION-10714	41.68386	0.0	PATTERN-1	;
JUNCTION-10715	42.763169	1.74471	PATTERN-1	;
JUNCTION-10716	37.756189	3.35685	PATTERN-1	;
JUNCTION-10717	60.051068	0.41234	PATTERN-1	;
JUNCTION-10718	41.958093	0.9496	PATTERN-1	;
JUNCTION-10719	44.273133	0.8187	PATTERN-1	;
JUNCTION-1072	65.57252	0.0	PATTERN-1	;
JUNCTION-10720	45.0	1.73021	PATTERN-1	;
JUNCTION-10721	37.459904	1.44102	PATTERN-1	;
JUNCTION-10722	43.746029	2.35381	PATTERN-1	;
JUNCTION-10723	43.951272	1.91439	PATTERN-1	;
JUNCTION-10724	48.941695	1.15158	PATTERN-1	;
JUNCTION-10725	47.858153	7.49169	PATTERN-1	;
JUNCTION-10726	35.744251	0.32258	PATTERN-1	;
JUNCTION-10727	35.0	0.26212	PATTERN-1	;
JUNCTION-10728	60.0	0.03202	PATTERN-1	;
JUNCTION-10729	35.0	0.0602	PATTERN-1	;
JUNCTION-1073	43.2388	0.64158	PATTERN-1	;
JUNCTION-10730	37.482762	0.0	PATTERN-1	;
JUNCTION-10731	60.0	2.57954	PATTERN-1	;
JUNCTION-10732	60.0	0.0	PATTERN-1	;
JUNCTION-10733	38.602156	2.83215	PATTERN-1	;
JUNCTION-10734	35.654136	4.27778	PATTERN-1	;
JUNCTION-10735	38.21068	0.56563	PATTERN-1	;
JUNCTION-10736	66.912667	0.69768	PATTERN-1	;
JUNCTION-10737	72.5	0.2788	PATTERN-1	;
JUNCTION-10738	67.826357	0.62216	PATTERN-1	;
JUNCTION-10739	61.701152	0.88347	PATTERN-1	;
JUNCTION-1074	52.078747	0.13348	PATTERN-1	;
JUNCTION-10740	60.0	0.0	PATTERN-1	;
JUNCTION-10741	62.5	0.7883	PATTERN-1	;
JUNCTION-10742	67.345854	1.36273	PATTERN-1	;
JUNCTION-10743	65.0	2.43101	PATTERN-1	;
JUNCTION-10744	67.24811	0.68664	PATTERN-1	;
JUNCTION-10745	57.269585	2.12513	PATTERN-1	;
JUNCTION-10746	60.0	1.43517	PATTERN-1	;
JUNCTION-10747	59.135718	2.7142	PATTERN-1	;
JUNCTION-10748	62.5	0.98715	PATTERN-1	;
JUNCTION-10749	62.5	0.83663	PATTERN-1	;
JUNCTION-1075	64.581452	0.64873	PATTERN-1	;
JUNCTION-10750	70.0	1.29855	PATTERN-1	;
JUNCTION-10751	60.0	0.98874	PATTERN-1	;
JUNCTION-10752	70.0	0.32657	PATTERN-1	;
JUNCTION-10753	33.738882	1.63995	PATTERN-1	;
JUNCTION-10754	60.0	7.49866	PATTERN-1	;
JUNCTION-10755	65.649	1.89377	PATTERN-1	;
JUNCTION-10756	70.0	0.65723	PATTERN-1	;
JUNCTION-10757	70.0	2.79756	PATTERN-1	;
JUNCTION-10758	70.0	1.57867	PATTERN-1	;
JUNCTION-10759	70.0	1.61345	PATTERN-1	;
JUNCTION-1076	64.359562	1.95741	PATTERN-1	;
JUNCTION-10760	70.0	1.91963	PATTERN-1	;
JUNCTION-10761	67.495038	2.21746	PATTERN-1	;
JUNCTION-10762	62.603565	0.0	PATTERN-1	;
JUNCTION-10763	66.003822	2.26981	PATTERN-1	;
JUNCTION-10764	70.0	1.25274	PATTERN-1	;
JUNCTION-10765	72.5	3.85139	PATTERN-1	;
JUNCTION-10766	69.294863	2.1869	PATTERN-1	;
JUNCTION-10767	70.0	2.52771	PATTERN-1	;
JUNCTION-10768	68.251386	0.1602	PATTERN-1	;
JUNCTION-10769	65.0	0.11709	PATTERN-1	;
JUNCTION-1077	73.776539	1.01859	PATTERN-1	;
JUNCTION-10770	65.0	2.23309	PATTERN-1	;
JUNCTION-10771	67.546635	1.39571	PATTERN-1	;
JUNCTION-10772	70.0	0.32502	PATTERN-1	;
JUNCTION-10773	62.594729	1.09954	PATTERN-1	;
JUNCTION-10774	70.0	0.26728	PATTERN-1	;
JUNCTION-10775	70.0	0.87437	PATTERN-1	;
JUNCTION-10776	70.0	0.9892	PATTERN-1	;
JUNCTION-10777	70.0	1.18991	PATTERN-1	;
JUNCTION-10778	70.469952	1.59723	PATTERN-1	;
JUNCTION-10779	65.0	0.24171	PATTERN-1	;
JUNCTION-1078	55.0	1.01309	PATTERN-1	;
JUNCTION-10780	65.0	1.0861	PATTERN-1	;
JUNCTION-10781	62.473671	0.81409	PATTERN-1	;
JUNCTION-10782	129.75044	0.39743	PATTERN-1	;
JUNCTION-10783	82.403546	2.9788	PATTERN-1	;
JUNCTION-10784	62.355	0.38362	PATTERN-1	;
JUNCTION-10785	86.326543	2.89559	PATTERN-1	;
JUNCTION-10786	89.109553	2.03595	PATTERN-1	;
JUNCTION-10787	92.438931	3.65297	PATTERN-1	;
JUNCTION-10788	53.705018	0.46081	PATTERN-1	;
JUNCTION-10789	61.159531	0.45286	PATTERN-1	;
JUNCTION-1079	75.0	0.34983	PATTERN-1	;
JUNCTION-10790	71.940385	0.12271	PATTERN-1	;
JUNCTION-10791	67.71235	0.55459	PATTERN-1	;
JUNCTION-10792	72.531593	2.79711	PATTERN-1	;
JUNCTION-10793	75.575174	1.30817	PATTERN-1	;
JUNCTION-10794	66.829634	0.15437	PATTERN-1	;
JUNCTION-10795	57.5	0.36466	PATTERN-1	;
JUNCTION-10796	64.28811	0.13556	PATTERN-1	;
JUNCTION-10797	67.802004	2.47605	PATTERN-1	;
JUNCTION-10798	60.5193	0.7625	PATTERN-1	;
JUNCTION-10799	58.656286	0.96496	PATTERN-1	;
JUNCTION-108	32.751754	1.14567	PATTERN-1	;
JUNCTION-1080	75.0	1.65844	PATTERN-1	;
JUNCTION-10800	64.958589	1.21779	PATTERN-1	;
JUNCTION-10801	66.209191	1.33051	PATTERN-1	;
JUNCTION-10802	71.033016	1.00722	PATTERN-1	;
JUNCTION-10803	69.969829	1.56634	PATTERN-1	;
JUNCTION-10804	64.913088	1.28122	PATTERN-1	;
JUNCTION-10805	63.038796	1.58769	PATTERN-1	;
JUNCTION-10806	58.244183	0.40139	PATTERN-1	;
JUNCTION-10807	50.890018	0.0	PATTERN-1	;
JUNCTION-10808	45.969982	1.89651	PATTERN-1	;
JUNCTION-10809	45.239775	1.67982	PATTERN-1	;
JUNCTION-1081	70.40445	1.79978	PATTERN-1	;
JUNCTION-10810	51.859279	3.35755	PATTERN-1	;
JUNCTION-10811	37.630721	1.05252	PATTERN-1	;
JUNCTION-10812	40.0	0.62287	PATTERN-1	;
JUNCTION-10813	40.700871	1.884	PATTERN-1	;
JUNCTION-10814	42.5	1.00761	PATTERN-1	;
JUNCTION-10815	36.870083	0.92805	PATTERN-1	;
JUNCTION-10816	41.029493	1.39516	PATTERN-1	;
JUNCTION-10817	59.045673	0.3262	PATTERN-1	;
JUNCTION-10818	36.7465	1.43634	PATTERN-1	;
JUNCTION-10819	36.754916	0.71196	PATTERN-1	;
JUNCTION-1082	71.521278	2.22508	PATTERN-1	;
JUNCTION-10820	45.217485	1.80405	PATTERN-1	;
JUNCTION-10821	49.585304	1.16406	PATTERN-1	;
JUNCTION-10822	62.5	0.79095	PATTERN-1	;
JUNCTION-10823	65.0	0.0	PATTERN-1	;
JUNCTION-10824	45.06033	0.66885	PATTERN-1	;
JUNCTION-10825	30.0	0.0	PATTERN-1	;
JUNCTION-10826	30.0	0.0	PATTERN-1	;
JUNCTION-10827	34.293464	0.92081	PATTERN-1	;
JUNCTION-10828	57.893288	0.0	PATTERN-1	;
JUNCTION-10829	47.5	4.45457	PATTERN-1	;
JUNCTION-1083	60.0	1.93219	PATTERN-1	;
JUNCTION-10830	42.508841	0.0	PATTERN-1	;
JUNCTION-10831	30.0	2.22724	PATTERN-1	;
JUNCTION-10832	30.0	2.90774	PATTERN-1	;
JUNCTION-10833	30.0	0.71203	PATTERN-1	;
JUNCTION-10834	30.0	3.32897	PATTERN-1	;
JUNCTION-10835	10.0	2.09206	PATTERN-1	;
JUNCTION-10836	62.492825	3.90866	PATTERN-1	;
JUNCTION-10837	50.0	0.0	PATTERN-1	;
JUNCTION-10838	62.207299	26.17433	PATTERN-1	;
JUNCTION-10839	40.157885	0.63676	PATTERN-1	;
JUNCTION-1084	60.0	0.57409	PATTERN-1	;
JUNCTION-10840	39.640586	4.20669	PATTERN-1	;
JUNCTION-10841	35.0	2.66745	PATTERN-1	;
JUNCTION-10842	35.0	1.80093	PATTERN-1	;
JUNCTION-10843	38.099081	1.75079	PATTERN-1	;
JUNCTION-10844	35.0	2.4952	PATTERN-1	;
JUNCTION-10845	35.0	1.01552	PATTERN-1	;
JUNCTION-10846	35.0	2.52002	PATTERN-1	;
JUNCTION-10847	35.0	2.31204	PATTERN-1	;
JUNCTION-10848	35.0	1.81759	PATTERN-1	;
JUNCTION-10849	35.0	1.83388	PATTERN-1	;
JUNCTION-1085	71.142084	0.53712	PATTERN-1	;
JUNCTION-10850	61.541205	2.28551	PATTERN-1	;
JUNCTION-10851	57.661223	0.18694	PATTERN-1	;
JUNCTION-10852	67.498784	0.0	PATTERN-1	;
JUNCTION-10853	35.0	0.69411	PATTERN-1	;
JUNCTION-10854	35.0	0.95202	PATTERN-1	;
JUNCTION-10855	35.0	0.60018	PATTERN-1	;
JUNCTION-10856	30.0	1.40083	PATTERN-1	;
JUNCTION-10857	30.0	1.03385	PATTERN-1	;
JUNCTION-10858	42.594781	1.26848	PATTERN-1	;
JUNCTION-10859	25.0	3.69141	PATTERN-1	;
JUNCTION-1086	57.5	2.30373	PATTERN-1	;
JUNCTION-10860	35.279866	2.51549	PATTERN-1	;
JUNCTION-10861	59.415139	2.36058	PATTERN-1	;
JUNCTION-10862	40.0	0.02996	PATTERN-1	;
JUNCTION-10863	58.831066	0.0	PATTERN-1	;
JUNCTION-10864	30.0	1.22149	PATTERN-1	;
JUNCTION-10865	30.0	0.45899	PATTERN-1	;
JUNCTION-10866	30.0	0.74794	PATTERN-1	;
JUNCTION-10867	30.0	0.0	PATTERN-1	;
JUNCTION-10868	36.455072	0.60112	PATTERN-1	;
JUNCTION-10869	32.665103	0.7761	PATTERN-1	;
JUNCTION-1087	75.0	0.60637	PATTERN-1	;
JUNCTION-10870	51.37136	0.99868	PATTERN-1	;
JUNCTION-10871	50.891923	0.90849	PATTERN-1	;
JUNCTION-10872	46.681392	1.76747	PATTERN-1	;
JUNCTION-10873	41.338554	0.11252	PATTERN-1	;
JUNCTION-10874	38.791428	0.0	PATTERN-1	;
JUNCTION-10875	35.0	0.93196	PATTERN-1	;
JUNCTION-10876	40.0	0.0	PATTERN-1	;
JUNCTION-10877	60.0	1.46799	PATTERN-1	;
JUNCTION-10878	75.0	1.35492	PATTERN-1	;
JUNCTION-10879	64.095068	3.80851	PATTERN-1	;
JUNCTION-1088	75.0	1.06293	PATTERN-1	;
JUNCTION-10880	42.506003	0.22541	PATTERN-1	;
JUNCTION-10881	42.48365	4.32129	PATTERN-1	;
JUNCTION-10882	45.612891	0.6966	PATTERN-1	;
JUNCTION-10883	44.489739	1.56825	PATTERN-1	;
JUNCTION-10884	40.61526	0.68584	PATTERN-1	;
JUNCTION-10885	40.424022	13.28654	PATTERN-1	;
JUNCTION-10886	39.762792	1.43961	PATTERN-1	;
JUNCTION-10887	37.684651	5.40612	PATTERN-1	;
JUNCTION-10888	35.826833	0.0	PATTERN-1	;
JUNCTION-10889	35.0	0.91751	PATTERN-1	;
JUNCTION-1089	67.998444	0.27812	PATTERN-1	;
JUNCTION-10890	35.000025	0.0	PATTERN-1	;
JUNCTION-10891	38.032378	0.0	PATTERN-1	;
JUNCTION-10892	41.763207	0.57253	PATTERN-1	;
JUNCTION-10893	45.593127	0.70943	PATTERN-1	;
JUNCTION-10894	52.618636	0.66517	PATTERN-1	;
JUNCTION-10895	40.0	0.0	PATTERN-1	;
JUNCTION-10896	50.13931	0.43962	PATTERN-1	;
JUNCTION-10897	37.596247	1.24543	PATTERN-1	;
JUNCTION-10898	47.726819	0.34562	PATTERN-1	;
JUNCTION-10899	42.599073	0.81831	PATTERN-1	;
JUNCTION-109	32.72719	1.07783	PATTERN-1	;
JUNCTION-1090	50.554472	0.76108	PATTERN-1	;
JUNCTION-10900	47.343636	1.49201	PATTERN-1	;
JUNCTION-10901	50.951629	0.53611	PATTERN-1	;
JUNCTION-10902	47.379519	1.26711	PATTERN-1	;
JUNCTION-10903	54.76519	1.02115	PATTERN-1	;
JUNCTION-10904	49.425687	0.53493	PATTERN-1	;
JUNCTION-10905	58.434462	2.04201	PATTERN-1	;
JUNCTION-10906	45.965088	0.04613	PATTERN-1	;
JUNCTION-10907	65.662863	2.19189	PATTERN-1	;
JUNCTION-10908	59.613958	0.0	PATTERN-1	;
JUNCTION-10909	67.5	0.60051	PATTERN-1	;
JUNCTION-1091	43.304587	1.48153	PATTERN-1	;
JUNCTION-10910	47.422313	0.80798	PATTERN-1	;
JUNCTION-10911	48.982842	1.73351	PATTERN-1	;
JUNCTION-10912	52.825748	0.45612	PATTERN-1	;
JUNCTION-10913	52.5	0.26884	PATTERN-1	;
JUNCTION-10914	50.0	0.4206	PATTERN-1	;
JUNCTION-10915	70.0	8.27291	PATTERN-1	;
JUNCTION-10916	70.0	0.0	PATTERN-1	;
JUNCTION-10917	41.573455	0.22729	PATTERN-1	;
JUNCTION-10918	77.5	5.49009	PATTERN-1	;
JUNCTION-10919	58.677082	0.87804	PATTERN-1	;
JUNCTION-1092	53.087852	1.91653	PATTERN-1	;
JUNCTION-10920	56.248743	1.85765	PATTERN-1	;
JUNCTION-10921	55.0	0.65246	PATTERN-1	;
JUNCTION-10922	57.674823	1.08239	PATTERN-1	;
JUNCTION-10923	50.0	2.60819	PATTERN-1	;
JUNCTION-10924	55.275063	1.30651	PATTERN-1	;
JUNCTION-10925	50.414696	1.06585	PATTERN-1	;
JUNCTION-10926	47.5	2.40405	PATTERN-1	;
JUNCTION-10927	52.3394	5.12768	PATTERN-1	;
JUNCTION-10928	61.601223	3.88005	PATTERN-1	;
JUNCTION-10929	56.005437	11.33998	PATTERN-1	;
JUNCTION-1093	76.996357	0.35078	PATTERN-1	;
JUNCTION-10930	52.898177	2.60718	PATTERN-1	;
JUNCTION-10931	51.992812	1.06873	PATTERN-1	;
JUNCTION-10932	70.095024	0.0	PATTERN-1	;
JUNCTION-10933	66.626625	0.0	PATTERN-1	;
JUNCTION-10934	66.640703	0.0	PATTERN-1	;
JUNCTION-10935	68.875734	0.44672	PATTERN-1	;
JUNCTION-10936	68.85509	1.67037	PATTERN-1	;
JUNCTION-10937	66.641459	1.58682	PATTERN-1	;
JUNCTION-10938	55.201434	1.39536	PATTERN-1	;
JUNCTION-10939	45.0	1.2769	PATTERN-1	;
JUNCTION-1094	51.93689	0.32833	PATTERN-1	;
JUNCTION-10940	58.262331	1.90159	PATTERN-1	;
JUNCTION-10941	60.0	2.19341	PATTERN-1	;
JUNCTION-10942	64.100959	1.61563	PATTERN-1	;
JUNCTION-10943	67.043063	1.21097	PATTERN-1	;
JUNCTION-10944	61.80061	2.37707	PATTERN-1	;
JUNCTION-10945	63.329013	2.75033	PATTERN-1	;
JUNCTION-10946	67.48469	1.42489	PATTERN-1	;
JUNCTION-10947	67.5	2.51251	PATTERN-1	;
JUNCTION-10948	68.032038	1.77261	PATTERN-1	;
JUNCTION-10949	68.160902	2.27884	PATTERN-1	;
JUNCTION-1095	65.412843	1.81407	PATTERN-1	;
JUNCTION-10950	46.124849	0.0	PATTERN-1	;
JUNCTION-10951	69.463347	2.17632	PATTERN-1	;
JUNCTION-10952	67.25446	1.86803	PATTERN-1	;
JUNCTION-10953	68.43965	0.75991	PATTERN-1	;
JUNCTION-10954	67.32434	0.32622	PATTERN-1	;
JUNCTION-10955	65.0	2.45491	PATTERN-1	;
JUNCTION-10956	67.5	2.61806	PATTERN-1	;
JUNCTION-10957	65.0	3.42852	PATTERN-1	;
JUNCTION-10958	67.597862	1.66163	PATTERN-1	;
JUNCTION-10959	70.0	2.82504	PATTERN-1	;
JUNCTION-1096	65.928359	0.92885	PATTERN-1	;
JUNCTION-10960	30.0	1.72195	PATTERN-1	;
JUNCTION-10961	58.446649	3.43595	PATTERN-1	;
JUNCTION-10962	44.53457	0.0	PATTERN-1	;
JUNCTION-10963	39.63505	4.42865	PATTERN-1	;
JUNCTION-10964	67.5	3.9183	PATTERN-1	;
JUNCTION-10965	50.0	2.2386	PATTERN-1	;
JUNCTION-10966	50.0	2.76047	PATTERN-1	;
JUNCTION-10967	65.0	1.4553	PATTERN-1	;
JUNCTION-10968	70.0	1.85103	PATTERN-1	;
JUNCTION-10969	70.0	2.64128	PATTERN-1	;
JUNCTION-1097	64.505214	1.54967	PATTERN-1	;
JUNCTION-10970	70.0	1.93388	PATTERN-1	;
JUNCTION-10971	70.0	1.56393	PATTERN-1	;
JUNCTION-10972	70.0	1.87243	PATTERN-1	;
JUNCTION-10973	45.067552	0.0	PATTERN-1	;
JUNCTION-10974	66.186081	1.8737	PATTERN-1	;
JUNCTION-10975	50.0	0.0	PATTERN-1	;
JUNCTION-10976	53.965309	1.71486	PATTERN-1	;
JUNCTION-10977	78.0	2.5501	PATTERN-1	;
JUNCTION-10978	76.4	4.33987	PATTERN-1	;
JUNCTION-10979	77.5	2.44283	PATTERN-1	;
JUNCTION-1098	60.0	2.35708	PATTERN-1	;
JUNCTION-10980	63.182556	0.71151	PATTERN-1	;
JUNCTION-10981	65.267964	0.9525	PATTERN-1	;
JUNCTION-10982	35.928096	1.50194	PATTERN-1	;
JUNCTION-10983	55.137454	2.20314	PATTERN-1	;
JUNCTION-10984	43.026356	0.0	PATTERN-1	;
JUNCTION-10985	58.106101	1.87119	PATTERN-1	;
JUNCTION-10986	70.0	0.23913	PATTERN-1	;
JUNCTION-10987	54.087404	0.88814	PATTERN-1	;
JUNCTION-10988	42.4	2.31993	PATTERN-1	;
JUNCTION-10989	61.635436	1.45192	PATTERN-1	;
JUNCTION-1099	69.074911	1.02601	PATTERN-1	;
JUNCTION-10990	69.565021	2.89798	PATTERN-1	;
JUNCTION-10991	68.562745	0.54661	PATTERN-1	;
JUNCTION-10992	64.498754	3.05434	PATTERN-1	;
JUNCTION-10993	68.050692	1.09759	PATTERN-1	;
JUNCTION-10994	69.111913	2.14627	PATTERN-1	;
JUNCTION-10995	46.493405	0.1137	PATTERN-1	;
JUNCTION-10996	75.0	0.37656	PATTERN-1	;
JUNCTION-10997	77.75736	3.54296	PATTERN-1	;
JUNCTION-10998	77.615418	0.32827	PATTERN-1	;
JUNCTION-10999	75.578275	1.29292	PATTERN-1	;
JUNCTION-11	67.864893	1.19826	PATTERN-1	;
JUNCTION-110	32.526448	0.8763	PATTERN-1	;
JUNCTION-1100	65.694624	1.23133	PATTERN-1	;
JUNCTION-11000	82.131599	1.70281	PATTERN-1	;
JUNCTION-11001	82.156295	0.97143	PATTERN-1	;
JUNCTION-11002	90.0	1.81559	PATTERN-1	;
JUNCTION-11003	85.0	2.2182	PATTERN-1	;
JUNCTION-11004	82.908634	0.44405	PATTERN-1	;
JUNCTION-11005	73.356319	0.43216	PATTERN-1	;
JUNCTION-11006	35.0	1.88284	PATTERN-1	;
JUNCTION-11007	88.707541	0.94087	PATTERN-1	;
JUNCTION-11008	95.221357	1.39186	PATTERN-1	;
JUNCTION-11009	110.0	1.92966	PATTERN-1	;
JUNCTION-1101	68.32204	0.54398	PATTERN-1	;
JUNCTION-11010	110.0	1.26022	PATTERN-1	;
JUNCTION-11011	78.331109	1.0867	PATTERN-1	;
JUNCTION-11012	75.370842	1.03715	PATTERN-1	;
JUNCTION-11013	100.0	0.65664	PATTERN-1	;
JUNCTION-11014	80.0	0.43366	PATTERN-1	;
JUNCTION-11015	80.618896	0.36186	PATTERN-1	;
JUNCTION-11016	77.592813	0.82642	PATTERN-1	;
JUNCTION-11017	35.0	0.0	PATTERN-1	;
JUNCTION-11018	76.422875	0.08297	PATTERN-1	;
JUNCTION-11019	61.82346	0.38141	PATTERN-1	;
JUNCTION-1102	70.527998	3.77645	PATTERN-1	;
JUNCTION-11020	64.371942	2.44958	PATTERN-1	;
JUNCTION-11021	57.528124	0.59991	PATTERN-1	;
JUNCTION-11022	56.24072	0.67353	PATTERN-1	;
JUNCTION-11023	60.0	0.85928	PATTERN-1	;
JUNCTION-11024	52.5	0.95141	PATTERN-1	;
JUNCTION-11025	52.564803	1.20085	PATTERN-1	;
JUNCTION-11026	80.0	0.0	PATTERN-1	;
JUNCTION-11027	75.0	1.3626	PATTERN-1	;
JUNCTION-11028	42.5	0.0	PATTERN-1	;
JUNCTION-11029	84.387317	1.3298	PATTERN-1	;
JUNCTION-1103	60.0	1.56092	PATTERN-1	;
JUNCTION-11030	80.0	0.0	PATTERN-1	;
JUNCTION-11031	65.0	0.48077	PATTERN-1	;
JUNCTION-11032	72.364905	1.03017	PATTERN-1	;
JUNCTION-11033	87.399738	0.12347	PATTERN-1	;
JUNCTION-11034	88.99491	0.2807	PATTERN-1	;
JUNCTION-11035	89.418722	0.0	PATTERN-1	;
JUNCTION-11036	87.329761	0.30815	PATTERN-1	;
JUNCTION-11037	82.687715	0.98235	PATTERN-1	;
JUNCTION-11038	65.0	1.28922	PATTERN-1	;
JUNCTION-11039	42.5	0.0	PATTERN-1	;
JUNCTION-1104	69.200508	2.59351	PATTERN-1	;
JUNCTION-11040	78.394322	0.84863	PATTERN-1	;
JUNCTION-11041	113.619221	0.62649	PATTERN-1	;
JUNCTION-11042	107.425993	1.17582	PATTERN-1	;
JUNCTION-11043	112.964685	1.85276	PATTERN-1	;
JUNCTION-11044	117.995539	1.08638	PATTERN-1	;
JUNCTION-11045	83.891758	2.12734	PATTERN-1	;
JUNCTION-11046	74.050911	2.51455	PATTERN-1	;
JUNCTION-11047	95.561948	0.58066	PATTERN-1	;
JUNCTION-11048	77.734782	0.3099	PATTERN-1	;
JUNCTION-11049	65.2419	0.89718	PATTERN-1	;
JUNCTION-1105	60.0	0.76147	PATTERN-1	;
JUNCTION-11050	51.854239	1.93311	PATTERN-1	;
JUNCTION-11051	65.0	0.0	PATTERN-1	;
JUNCTION-11052	67.53729	0.0	PATTERN-1	;
JUNCTION-11053	92.532988	0.7955	PATTERN-1	;
JUNCTION-11054	101.886417	0.36649	PATTERN-1	;
JUNCTION-11055	103.087939	0.0	PATTERN-1	;
JUNCTION-11056	104.213899	0.98233	PATTERN-1	;
JUNCTION-11057	110.0	2.66365	PATTERN-1	;
JUNCTION-11058	100.0	2.46286	PATTERN-1	;
JUNCTION-11059	47.753717	1.20793	PATTERN-1	;
JUNCTION-1106	62.33666	0.41255	PATTERN-1	;
JUNCTION-11060	47.865226	0.60951	PATTERN-1	;
JUNCTION-11061	35.0	0.64409	PATTERN-1	;
JUNCTION-11062	50.0	1.31042	PATTERN-1	;
JUNCTION-11063	48.81798	1.0923	PATTERN-1	;
JUNCTION-11064	48.230101	2.77267	PATTERN-1	;
JUNCTION-11065	47.73508	2.92644	PATTERN-1	;
JUNCTION-11066	50.0	0.78492	PATTERN-1	;
JUNCTION-11067	50.0	1.97481	PATTERN-1	;
JUNCTION-11068	49.786818	1.00138	PATTERN-1	;
JUNCTION-11069	81.867635	0.3365	PATTERN-1	;
JUNCTION-1107	66.002885	1.62738	PATTERN-1	;
JUNCTION-11070	83.311965	0.41947	PATTERN-1	;
JUNCTION-11071	97.582434	1.7379	PATTERN-1	;
JUNCTION-11072	59.126279	3.54359	PATTERN-1	;
JUNCTION-11073	42.7766	5.22693	PATTERN-1	;
JUNCTION-11074	106.08144	0.60155	PATTERN-1	;
JUNCTION-11075	57.773103	0.72025	PATTERN-1	;
JUNCTION-11076	57.457163	1.62446	PATTERN-1	;
JUNCTION-11077	58.304585	0.58082	PATTERN-1	;
JUNCTION-11078	55.0	0.28349	PATTERN-1	;
JUNCTION-11079	48.790194	1.54686	PATTERN-1	;
JUNCTION-1108	68.59841	0.0	PATTERN-1	;
JUNCTION-11080	55.0	1.13857	PATTERN-1	;
JUNCTION-11081	47.5	0.83053	PATTERN-1	;
JUNCTION-11082	55.0	0.13177	PATTERN-1	;
JUNCTION-11083	53.076892	0.15545	PATTERN-1	;
JUNCTION-11084	48.783322	0.14267	PATTERN-1	;
JUNCTION-11085	108.111988	0.63919	PATTERN-1	;
JUNCTION-11086	55.0	0.74334	PATTERN-1	;
JUNCTION-11087	55.0	0.86572	PATTERN-1	;
JUNCTION-11088	45.0	1.87719	PATTERN-1	;
JUNCTION-11089	55.0	0.35263	PATTERN-1	;
JUNCTION-1109	75.0	0.52596	PATTERN-1	;
JUNCTION-11090	55.83144	0.90914	PATTERN-1	;
JUNCTION-11091	53.761286	1.44006	PATTERN-1	;
JUNCTION-11092	56.149537	0.82947	PATTERN-1	;
JUNCTION-11093	50.0	0.74803	PATTERN-1	;
JUNCTION-11094	64.061091	2.90194	PATTERN-1	;
JUNCTION-11095	42.411808	0.0	PATTERN-1	;
JUNCTION-11096	67.446913	0.66713	PATTERN-1	;
JUNCTION-11097	68.805677	1.71961	PATTERN-1	;
JUNCTION-11098	68.388898	3.08395	PATTERN-1	;
JUNCTION-11099	69.335048	0.92546	PATTERN-1	;
JUNCTION-111	35.0	2.47044	PATTERN-1	;
JUNCTION-1110	77.5	0.39207	PATTERN-1	;
JUNCTION-11100	51.705001	0.76306	PATTERN-1	;
JUNCTION-11101	55.0	1.10311	PATTERN-1	;
JUNCTION-11102	73.034452	3.31769	PATTERN-1	;
JUNCTION-11103	67.170992	2.14425	PATTERN-1	;
JUNCTION-11104	76.945286	1.56217	PATTERN-1	;
JUNCTION-11105	73.126654	2.08942	PATTERN-1	;
JUNCTION-11106	41.904157	0.61881	PATTERN-1	;
JUNCTION-11107	80.908177	3.57186	PATTERN-1	;
JUNCTION-11108	84.950332	3.6423	PATTERN-1	;
JUNCTION-11109	80.055984	0.80514	PATTERN-1	;
JUNCTION-1111	30.0	0.0	PATTERN-1	;
JUNCTION-11110	55.0	1.09828	PATTERN-1	;
JUNCTION-11111	59.506692	4.46411	PATTERN-1	;
JUNCTION-11112	58.251043	2.49583	PATTERN-1	;
JUNCTION-11113	55.0	0.15653	PATTERN-1	;
JUNCTION-11114	55.0	2.19235	PATTERN-1	;
JUNCTION-11115	64.143823	0.39728	PATTERN-1	;
JUNCTION-11116	67.475407	1.79136	PATTERN-1	;
JUNCTION-11117	45.0	0.59044	PATTERN-1	;
JUNCTION-11118	57.337459	1.68134	PATTERN-1	;
JUNCTION-11119	57.0333	2.03212	PATTERN-1	;
JUNCTION-1112	73.810067	1.3974	PATTERN-1	;
JUNCTION-11120	62.965786	0.75252	PATTERN-1	;
JUNCTION-11121	58.220624	0.63036	PATTERN-1	;
JUNCTION-11122	52.5	0.552	PATTERN-1	;
JUNCTION-11123	52.548381	0.63152	PATTERN-1	;
JUNCTION-11124	52.5	0.42869	PATTERN-1	;
JUNCTION-11125	66.561552	1.1944	PATTERN-1	;
JUNCTION-11126	69.468795	1.19599	PATTERN-1	;
JUNCTION-11127	67.493492	1.13451	PATTERN-1	;
JUNCTION-11128	45.0	0.0	PATTERN-1	;
JUNCTION-11129	65.0	1.17087	PATTERN-1	;
JUNCTION-1113	67.399059	0.65697	PATTERN-1	;
JUNCTION-11130	65.426279	4.06459	PATTERN-1	;
JUNCTION-11131	68.620526	1.25886	PATTERN-1	;
JUNCTION-11132	70.659467	1.70641	PATTERN-1	;
JUNCTION-11133	70.0	0.94025	PATTERN-1	;
JUNCTION-11134	70.0	2.42046	PATTERN-1	;
JUNCTION-11135	70.0	0.72717	PATTERN-1	;
JUNCTION-11136	70.0	0.36245	PATTERN-1	;
JUNCTION-11137	66.328882	4.02311	PATTERN-1	;
JUNCTION-11138	70.0	0.95345	PATTERN-1	;
JUNCTION-11139	44.539716	0.0	PATTERN-1	;
JUNCTION-1114	70.0	0.50497	PATTERN-1	;
JUNCTION-11140	70.0	3.21793	PATTERN-1	;
JUNCTION-11141	65.982222	0.69849	PATTERN-1	;
JUNCTION-11142	66.804625	0.47062	PATTERN-1	;
JUNCTION-11143	66.124842	4.19337	PATTERN-1	;
JUNCTION-11144	67.051416	0.08818	PATTERN-1	;
JUNCTION-11145	67.720498	3.21318	PATTERN-1	;
JUNCTION-11146	71.72006	0.71016	PATTERN-1	;
JUNCTION-11147	70.0	2.79542	PATTERN-1	;
JUNCTION-11148	66.216378	2.96323	PATTERN-1	;
JUNCTION-11149	67.884645	3.47796	PATTERN-1	;
JUNCTION-1115	74.311361	0.44271	PATTERN-1	;
JUNCTION-11150	56.499355	0.21349	PATTERN-1	;
JUNCTION-11151	89.32128	0.88043	PATTERN-1	;
JUNCTION-11152	77.931564	1.54998	PATTERN-1	;
JUNCTION-11153	84.074986	9.31411	PATTERN-1	;
JUNCTION-11154	87.793673	1.11982	PATTERN-1	;
JUNCTION-11155	83.09282	0.42073	PATTERN-1	;
JUNCTION-11156	85.0	0.25928	PATTERN-1	;
JUNCTION-11157	75.325808	0.05301	PATTERN-1	;
JUNCTION-11158	85.0	0.92652	PATTERN-1	;
JUNCTION-11159	76.713402	0.63843	PATTERN-1	;
JUNCTION-1116	65.0	0.1586	PATTERN-1	;
JUNCTION-11160	92.312578	2.0916	PATTERN-1	;
JUNCTION-11161	62.005227	0.0	PATTERN-1	;
JUNCTION-11162	90.179504	1.58225	PATTERN-1	;
JUNCTION-11163	77.102802	2.16765	PATTERN-1	;
JUNCTION-11164	93.74256	1.23764	PATTERN-1	;
JUNCTION-11165	92.81781	1.59492	PATTERN-1	;
JUNCTION-11166	91.048526	1.68597	PATTERN-1	;
JUNCTION-11167	89.818831	0.7541	PATTERN-1	;
JUNCTION-11168	83.021775	2.79014	PATTERN-1	;
JUNCTION-11169	79.93396	1.10029	PATTERN-1	;
JUNCTION-1117	65.0	0.0	PATTERN-1	;
JUNCTION-11170	75.488475	2.14649	PATTERN-1	;
JUNCTION-11171	87.198391	1.27788	PATTERN-1	;
JUNCTION-11172	60.0	0.51875	PATTERN-1	;
JUNCTION-11173	78.21953	4.56199	PATTERN-1	;
JUNCTION-11174	84.443636	0.0	PATTERN-1	;
JUNCTION-11175	87.652613	0.0	PATTERN-1	;
JUNCTION-11176	84.458414	0.0	PATTERN-1	;
JUNCTION-11177	84.509327	3.2422	PATTERN-1	;
JUNCTION-11178	73.13528	0.39307	PATTERN-1	;
JUNCTION-11179	71.34001	8.17516	PATTERN-1	;
JUNCTION-1118	65.0	0.21	PATTERN-1	;
JUNCTION-11180	70.0	0.0	PATTERN-1	;
JUNCTION-11181	73.133523	0.56888	PATTERN-1	;
JUNCTION-11182	65.0	2.61417	PATTERN-1	;
JUNCTION-11183	58.068571	2.48738	PATTERN-1	;
JUNCTION-11184	58.664411	0.0	PATTERN-1	;
JUNCTION-11185	54.718352	1.84268	PATTERN-1	;
JUNCTION-11186	52.113438	1.77469	PATTERN-1	;
JUNCTION-11187	67.424397	0.17267	PATTERN-1	;
JUNCTION-11188	66.786899	1.09015	PATTERN-1	;
JUNCTION-11189	62.268139	0.63055	PATTERN-1	;
JUNCTION-1119	65.0	0.21752	PATTERN-1	;
JUNCTION-11190	67.80185	1.0453	PATTERN-1	;
JUNCTION-11191	66.230581	0.90526	PATTERN-1	;
JUNCTION-11192	75.395058	2.44033	PATTERN-1	;
JUNCTION-11193	81.958402	3.70119	PATTERN-1	;
JUNCTION-11194	85.881142	0.41812	PATTERN-1	;
JUNCTION-11195	57.980178	0.09868	PATTERN-1	;
JUNCTION-11196	87.85392	0.39782	PATTERN-1	;
JUNCTION-11197	88.432537	0.96732	PATTERN-1	;
JUNCTION-11198	80.0	0.83486	PATTERN-1	;
JUNCTION-11199	66.854188	1.31703	PATTERN-1	;
JUNCTION-112	30.0	0.91182	PATTERN-1	;
JUNCTION-1120	56.891924	0.33998	PATTERN-1	;
JUNCTION-11200	60.0	0.70373	PATTERN-1	;
JUNCTION-11201	63.676616	1.62331	PATTERN-1	;
JUNCTION-11202	84.000822	3.66202	PATTERN-1	;
JUNCTION-11203	92.962936	3.42605	PATTERN-1	;
JUNCTION-11204	76.773593	3.04473	PATTERN-1	;
JUNCTION-11205	67.220124	0.23078	PATTERN-1	;
JUNCTION-11206	67.5	0.0	PATTERN-1	;
JUNCTION-11207	85.561873	2.02642	PATTERN-1	;
JUNCTION-11208	98.531177	1.12126	PATTERN-1	;
JUNCTION-11209	69.736151	1.12745	PATTERN-1	;
JUNCTION-1121	57.865596	0.98866	PATTERN-1	;
JUNCTION-11210	62.659231	1.74975	PATTERN-1	;
JUNCTION-11211	55.320185	0.666	PATTERN-1	;
JUNCTION-11212	96.483719	1.93948	PATTERN-1	;
JUNCTION-11213	91.971365	1.14968	PATTERN-1	;
JUNCTION-11214	98.561756	1.5408	PATTERN-1	;
JUNCTION-11215	101.282704	1.10757	PATTERN-1	;
JUNCTION-11216	56.74987	1.20976	PATTERN-1	;
JUNCTION-11217	67.5	0.0	PATTERN-1	;
JUNCTION-11218	94.086795	0.53686	PATTERN-1	;
JUNCTION-11219	90.78978	1.40321	PATTERN-1	;
JUNCTION-1122	60.0	1.3898	PATTERN-1	;
JUNCTION-11220	95.704908	0.33944	PATTERN-1	;
JUNCTION-11221	98.38572	2.01587	PATTERN-1	;
JUNCTION-11222	93.408911	1.12183	PATTERN-1	;
JUNCTION-11223	78.740255	0.63627	PATTERN-1	;
JUNCTION-11224	68.081852	0.29226	PATTERN-1	;
JUNCTION-11225	64.033648	1.15677	PATTERN-1	;
JUNCTION-11226	67.459065	2.13208	PATTERN-1	;
JUNCTION-11227	47.100755	0.70258	PATTERN-1	;
JUNCTION-11228	67.762964	1.28858	PATTERN-1	;
JUNCTION-11229	60.998428	0.0	PATTERN-1	;
JUNCTION-1123	63.113699	1.25797	PATTERN-1	;
JUNCTION-11230	67.670851	0.0	PATTERN-1	;
JUNCTION-11231	35.0	1.16011	PATTERN-1	;
JUNCTION-11232	75.708181	1.24203	PATTERN-1	;
JUNCTION-11233	83.982964	0.82338	PATTERN-1	;
JUNCTION-11234	50.0	0.7577	PATTERN-1	;
JUNCTION-11235	52.177591	0.0	PATTERN-1	;
JUNCTION-11236	67.660009	1.63392	PATTERN-1	;
JUNCTION-11237	57.464699	1.57525	PATTERN-1	;
JUNCTION-11238	65.802861	2.78029	PATTERN-1	;
JUNCTION-11239	55.0	0.0	PATTERN-1	;
JUNCTION-1124	67.51125	4.59779	PATTERN-1	;
JUNCTION-11240	74.989231	0.34141	PATTERN-1	;
JUNCTION-11241	43.43379	1.37048	PATTERN-1	;
JUNCTION-11242	38.971527	2.00506	PATTERN-1	;
JUNCTION-11243	45.0	0.38144	PATTERN-1	;
JUNCTION-11244	50.032144	0.27275	PATTERN-1	;
JUNCTION-11245	52.5	0.98891	PATTERN-1	;
JUNCTION-11246	50.542784	0.59176	PATTERN-1	;
JUNCTION-11247	66.367998	0.92803	PATTERN-1	;
JUNCTION-11248	61.871415	1.19998	PATTERN-1	;
JUNCTION-11249	56.223476	1.24393	PATTERN-1	;
JUNCTION-1125	57.288565	0.47824	PATTERN-1	;
JUNCTION-11250	55.0	0.32501	PATTERN-1	;
JUNCTION-11251	55.0	0.95417	PATTERN-1	;
JUNCTION-11252	63.994061	1.45427	PATTERN-1	;
JUNCTION-11253	53.285008	1.12996	PATTERN-1	;
JUNCTION-11254	108.499486	3.37901	PATTERN-1	;
JUNCTION-11255	112.5	0.64022	PATTERN-1	;
JUNCTION-11256	71.096029	3.16947	PATTERN-1	;
JUNCTION-11257	112.765268	1.08322	PATTERN-1	;
JUNCTION-11258	23.953715	0.95249	PATTERN-1	;
JUNCTION-11259	37.642334	0.69536	PATTERN-1	;
JUNCTION-1126	57.765138	1.05075	PATTERN-1	;
JUNCTION-11260	17.5	0.52054	PATTERN-1	;
JUNCTION-11261	58.926486	0.12033	PATTERN-1	;
JUNCTION-11262	55.0	0.39125	PATTERN-1	;
JUNCTION-11263	22.836729	0.58978	PATTERN-1	;
JUNCTION-11264	22.5	0.40194	PATTERN-1	;
JUNCTION-11265	22.622329	2.09949	PATTERN-1	;
JUNCTION-11266	10.0	4.76466	PATTERN-1	;
JUNCTION-11267	22.107178	1.08355	PATTERN-1	;
JUNCTION-11268	6.877597	2.0876	PATTERN-1	;
JUNCTION-11269	4.106752	0.06981	PATTERN-1	;
JUNCTION-1127	52.5	1.42807	PATTERN-1	;
JUNCTION-11270	37.5	7.84015	PATTERN-1	;
JUNCTION-11271	59.204793	1.70113	PATTERN-1	;
JUNCTION-11272	60.967858	0.5333	PATTERN-1	;
JUNCTION-11273	30.0	0.89034	PATTERN-1	;
JUNCTION-11274	30.0	2.37063	PATTERN-1	;
JUNCTION-11275	30.0	1.13868	PATTERN-1	;
JUNCTION-11276	30.0	1.2089	PATTERN-1	;
JUNCTION-11277	33.965736	1.39523	PATTERN-1	;
JUNCTION-11278	37.414745	1.46298	PATTERN-1	;
JUNCTION-11279	32.052787	1.54658	PATTERN-1	;
JUNCTION-1128	51.998931	1.24752	PATTERN-1	;
JUNCTION-11280	40.0	1.22785	PATTERN-1	;
JUNCTION-11281	40.0	2.75477	PATTERN-1	;
JUNCTION-11282	39.517342	2.73318	PATTERN-1	;
JUNCTION-11283	62.998733	0.55477	PATTERN-1	;
JUNCTION-11284	37.838967	0.74203	PATTERN-1	;
JUNCTION-11285	43.343892	0.23772	PATTERN-1	;
JUNCTION-11286	30.0	0.0	PATTERN-1	;
JUNCTION-11287	30.0	0.50599	PATTERN-1	;
JUNCTION-11288	30.0	0.67757	PATTERN-1	;
JUNCTION-11289	30.0	2.29146	PATTERN-1	;
JUNCTION-1129	54.432983	1.0141	PATTERN-1	;
JUNCTION-11290	30.0	2.62688	PATTERN-1	;
JUNCTION-11291	27.674294	1.63956	PATTERN-1	;
JUNCTION-11292	30.0	2.11075	PATTERN-1	;
JUNCTION-11293	30.608571	1.47098	PATTERN-1	;
JUNCTION-11294	63.429656	1.55967	PATTERN-1	;
JUNCTION-11295	57.5	1.36603	PATTERN-1	;
JUNCTION-11296	37.452449	1.05584	PATTERN-1	;
JUNCTION-11297	32.5	11.98624	PATTERN-1	;
JUNCTION-11298	30.0	1.68048	PATTERN-1	;
JUNCTION-11299	30.0	1.95164	PATTERN-1	;
JUNCTION-113	67.050937	0.0	PATTERN-1	;
JUNCTION-1130	55.835917	0.35378	PATTERN-1	;
JUNCTION-11300	40.0	1.6391	PATTERN-1	;
JUNCTION-11301	43.778349	1.69709	PATTERN-1	;
JUNCTION-11302	42.5	0.0	PATTERN-1	;
JUNCTION-11303	43.026996	0.28051	PATTERN-1	;
JUNCTION-11304	42.5	2.96193	PATTERN-1	;
JUNCTION-11305	43.65067	1.90685	PATTERN-1	;
JUNCTION-11306	56.122371	1.60003	PATTERN-1	;
JUNCTION-11307	40.76649	0.41037	PATTERN-1	;
JUNCTION-11308	39.847648	2.8472	PATTERN-1	;
JUNCTION-11309	12.5	0.9823	PATTERN-1	;
JUNCTION-1131	53.363796	0.11639	PATTERN-1	;
JUNCTION-11310	4.914019	0.0	PATTERN-1	;
JUNCTION-11311	30.0	0.51402	PATTERN-1	;
JUNCTION-11312	30.0	0.45395	PATTERN-1	;
JUNCTION-11313	85.0	0.8193	PATTERN-1	;
JUNCTION-11314	85.0	3.01402	PATTERN-1	;
JUNCTION-11315	85.0	1.66752	PATTERN-1	;
JUNCTION-11316	85.0	0.39263	PATTERN-1	;
JUNCTION-11317	56.528044	0.20581	PATTERN-1	;
JUNCTION-11318	80.0	3.61424	PATTERN-1	;
JUNCTION-11319	75.990073	1.12814	PATTERN-1	;
JUNCTION-1132	74.786241	1.52063	PATTERN-1	;
JUNCTION-11320	70.03091	2.38023	PATTERN-1	;
JUNCTION-11321	89.58243	0.0	PATTERN-1	;
JUNCTION-11322	85.0	2.35023	PATTERN-1	;
JUNCTION-11323	85.0	3.18459	PATTERN-1	;
JUNCTION-11324	79.089823	0.0	PATTERN-1	;
JUNCTION-11325	72.551544	0.0	PATTERN-1	;
JUNCTION-11326	69.758526	0.0	PATTERN-1	;
JUNCTION-11327	70.0	0.0	PATTERN-1	;
JUNCTION-11328	65.0	0.66632	PATTERN-1	;
JUNCTION-11329	70.0	0.0	PATTERN-1	;
JUNCTION-1133	66.091819	0.94397	PATTERN-1	;
JUNCTION-11330	73.302173	0.22039	PATTERN-1	;
JUNCTION-11331	83.052646	0.96848	PATTERN-1	;
JUNCTION-11332	80.0	0.36866	PATTERN-1	;
JUNCTION-11333	75.0	1.76459	PATTERN-1	;
JUNCTION-11334	82.5	0.74405	PATTERN-1	;
JUNCTION-11335	82.5	0.46439	PATTERN-1	;
JUNCTION-11336	80.0	0.79369	PATTERN-1	;
JUNCTION-11337	75.0	3.81347	PATTERN-1	;
JUNCTION-11338	77.969564	0.31842	PATTERN-1	;
JUNCTION-11339	61.771879	0.59477	PATTERN-1	;
JUNCTION-1134	60.274625	1.26187	PATTERN-1	;
JUNCTION-11340	78.406791	0.26871	PATTERN-1	;
JUNCTION-11341	80.0	2.66791	PATTERN-1	;
JUNCTION-11342	61.998717	1.10689	PATTERN-1	;
JUNCTION-11343	65.068118	1.3988	PATTERN-1	;
JUNCTION-11344	68.527552	1.01662	PATTERN-1	;
JUNCTION-11345	58.577242	0.39743	PATTERN-1	;
JUNCTION-11346	80.0	0.37673	PATTERN-1	;
JUNCTION-11347	80.0	0.8338	PATTERN-1	;
JUNCTION-11348	71.800924	3.21339	PATTERN-1	;
JUNCTION-11349	80.0	2.31923	PATTERN-1	;
JUNCTION-1135	105.0	0.0	PATTERN-1	;
JUNCTION-11350	64.398025	0.81546	PATTERN-1	;
JUNCTION-11351	77.259978	0.30647	PATTERN-1	;
JUNCTION-11352	77.406938	0.0	PATTERN-1	;
JUNCTION-11353	77.475554	0.0	PATTERN-1	;
JUNCTION-11354	80.0	1.70801	PATTERN-1	;
JUNCTION-11355	82.798251	1.40799	PATTERN-1	;
JUNCTION-11356	85.0	1.02463	PATTERN-1	;
JUNCTION-11357	85.0	2.86288	PATTERN-1	;
JUNCTION-11358	85.0	1.03715	PATTERN-1	;
JUNCTION-11359	82.734638	1.60458	PATTERN-1	;
JUNCTION-1136	65.494777	1.19091	PATTERN-1	;
JUNCTION-11360	80.0	1.27537	PATTERN-1	;
JUNCTION-11361	62.957288	0.24141	PATTERN-1	;
JUNCTION-11362	76.788419	2.6751	PATTERN-1	;
JUNCTION-11363	80.0	1.39085	PATTERN-1	;
JUNCTION-11364	70.881258	1.31391	PATTERN-1	;
JUNCTION-11365	75.0	0.0	PATTERN-1	;
JUNCTION-11366	75.0	0.0	PATTERN-1	;
JUNCTION-11367	75.0	3.61088	PATTERN-1	;
JUNCTION-11368	88.070006	0.44313	PATTERN-1	;
JUNCTION-11369	90.238725	1.10236	PATTERN-1	;
JUNCTION-1137	62.307922	2.00403	PATTERN-1	;
JUNCTION-11370	82.5	1.12032	PATTERN-1	;
JUNCTION-11371	81.435538	1.32211	PATTERN-1	;
JUNCTION-11372	73.068336	0.0	PATTERN-1	;
JUNCTION-11373	82.343293	1.08939	PATTERN-1	;
JUNCTION-11374	81.5505	1.04185	PATTERN-1	;
JUNCTION-11375	78.892682	1.07143	PATTERN-1	;
JUNCTION-11376	80.31879	2.37923	PATTERN-1	;
JUNCTION-11377	83.694385	1.5699	PATTERN-1	;
JUNCTION-11378	85.0	1.51431	PATTERN-1	;
JUNCTION-11379	85.0	0.6995	PATTERN-1	;
JUNCTION-1138	58.812123	0.55315	PATTERN-1	;
JUNCTION-11380	87.878916	0.78393	PATTERN-1	;
JUNCTION-11381	75.906146	0.67627	PATTERN-1	;
JUNCTION-11382	73.09381	3.19853	PATTERN-1	;
JUNCTION-11383	68.795384	0.08205	PATTERN-1	;
JUNCTION-11384	74.442372	1.16915	PATTERN-1	;
JUNCTION-11385	75.803387	4.27334	PATTERN-1	;
JUNCTION-11386	75.0	0.19876	PATTERN-1	;
JUNCTION-11387	73.872509	1.25736	PATTERN-1	;
JUNCTION-11388	80.0	2.1477	PATTERN-1	;
JUNCTION-11389	33.799885	0.37104	PATTERN-1	;
JUNCTION-1139	66.429716	0.0239	PATTERN-1	;
JUNCTION-11390	17.631289	2.31323	PATTERN-1	;
JUNCTION-11391	15.0	0.38648	PATTERN-1	;
JUNCTION-11392	50.0	1.16834	PATTERN-1	;
JUNCTION-11393	55.304575	2.26369	PATTERN-1	;
JUNCTION-11394	72.987059	0.0	PATTERN-1	;
JUNCTION-11395	69.830027	6.92828	PATTERN-1	;
JUNCTION-11396	60.0	0.65837	PATTERN-1	;
JUNCTION-11397	60.957585	2.10673	PATTERN-1	;
JUNCTION-11398	73.271124	0.76536	PATTERN-1	;
JUNCTION-11399	45.0	3.13318	PATTERN-1	;
JUNCTION-114	45.0	1.55451	PATTERN-1	;
JUNCTION-1140	66.891023	0.0	PATTERN-1	;
JUNCTION-11400	45.593905	3.50157	PATTERN-1	;
JUNCTION-11401	30.509215	2.53319	PATTERN-1	;
JUNCTION-11402	10.0	0.50835	PATTERN-1	;
JUNCTION-11403	10.0	1.09412	PATTERN-1	;
JUNCTION-11404	28.278479	1.01002	PATTERN-1	;
JUNCTION-11405	30.0	4.23671	PATTERN-1	;
JUNCTION-11406	63.159098	0.0	PATTERN-1	;
JUNCTION-11407	71.815062	0.0	PATTERN-1	;
JUNCTION-11408	58.272107	1.1028	PATTERN-1	;
JUNCTION-11409	49.893963	0.93006	PATTERN-1	;
JUNCTION-1141	67.496329	0.0	PATTERN-1	;
JUNCTION-11410	75.0	1.39983	PATTERN-1	;
JUNCTION-11411	75.0	3.45075	PATTERN-1	;
JUNCTION-11412	72.0	2.93085	PATTERN-1	;
JUNCTION-11413	75.996885	2.79311	PATTERN-1	;
JUNCTION-11414	80.0	1.76777	PATTERN-1	;
JUNCTION-11415	80.0	2.93739	PATTERN-1	;
JUNCTION-11416	80.0	2.77565	PATTERN-1	;
JUNCTION-11417	80.0	0.97767	PATTERN-1	;
JUNCTION-11418	77.370812	0.82418	PATTERN-1	;
JUNCTION-11419	39.780993	1.28434	PATTERN-1	;
JUNCTION-1142	66.594866	0.56781	PATTERN-1	;
JUNCTION-11420	47.5	4.67357	PATTERN-1	;
JUNCTION-11421	45.762032	2.05185	PATTERN-1	;
JUNCTION-11422	45.0	5.05532	PATTERN-1	;
JUNCTION-11423	80.0	1.77341	PATTERN-1	;
JUNCTION-11424	50.0	0.93922	PATTERN-1	;
JUNCTION-11425	50.703194	1.18121	PATTERN-1	;
JUNCTION-11426	45.0	0.30612	PATTERN-1	;
JUNCTION-11427	47.199715	0.28349	PATTERN-1	;
JUNCTION-11428	50.0	0.6237	PATTERN-1	;
JUNCTION-11429	68.270749	0.26578	PATTERN-1	;
JUNCTION-1143	62.122283	0.79705	PATTERN-1	;
JUNCTION-11430	66.6	3.82911	PATTERN-1	;
JUNCTION-11431	66.847604	2.41199	PATTERN-1	;
JUNCTION-11432	50.0	0.0	PATTERN-1	;
JUNCTION-11433	85.0	0.82502	PATTERN-1	;
JUNCTION-11434	85.0	0.86316	PATTERN-1	;
JUNCTION-11435	84.249229	2.65291	PATTERN-1	;
JUNCTION-11436	85.0	0.62897	PATTERN-1	;
JUNCTION-11437	85.0	0.75836	PATTERN-1	;
JUNCTION-11438	85.0	0.36974	PATTERN-1	;
JUNCTION-11439	85.0	1.00695	PATTERN-1	;
JUNCTION-1144	68.941708	2.96807	PATTERN-1	;
JUNCTION-11440	85.0	0.92922	PATTERN-1	;
JUNCTION-11441	85.0	1.31	PATTERN-1	;
JUNCTION-11442	85.0	2.23333	PATTERN-1	;
JUNCTION-11443	85.0	0.73409	PATTERN-1	;
JUNCTION-11444	85.0	2.22742	PATTERN-1	;
JUNCTION-11445	85.0	1.73292	PATTERN-1	;
JUNCTION-11446	67.87095	0.64035	PATTERN-1	;
JUNCTION-11447	85.0	0.77059	PATTERN-1	;
JUNCTION-11448	88.262067	0.48929	PATTERN-1	;
JUNCTION-11449	85.0	1.51556	PATTERN-1	;
JUNCTION-1145	45.0	0.15573	PATTERN-1	;
JUNCTION-11450	85.0	2.32908	PATTERN-1	;
JUNCTION-11451	71.171209	0.0	PATTERN-1	;
JUNCTION-11452	74.115342	0.0	PATTERN-1	;
JUNCTION-11453	80.0	0.0	PATTERN-1	;
JUNCTION-11454	78.679294	18.46868	PATTERN-1	;
JUNCTION-11455	74.742376	0.0	PATTERN-1	;
JUNCTION-11456	75.591231	0.27485	PATTERN-1	;
JUNCTION-11457	67.19454	0.62888	PATTERN-1	;
JUNCTION-11458	76.009778	0.77604	PATTERN-1	;
JUNCTION-11459	76.963179	5.18963	PATTERN-1	;
JUNCTION-1146	105.0	0.35007	PATTERN-1	;
JUNCTION-11460	74.735666	0.8232	PATTERN-1	;
JUNCTION-11461	75.197574	2.02511	PATTERN-1	;
JUNCTION-11462	80.862191	5.61028	PATTERN-1	;
JUNCTION-11463	82.5	4.18773	PATTERN-1	;
JUNCTION-11464	82.5	0.64705	PATTERN-1	;
JUNCTION-11465	75.0	0.65599	PATTERN-1	;
JUNCTION-11466	75.0	1.59096	PATTERN-1	;
JUNCTION-11467	75.0	2.09835	PATTERN-1	;
JUNCTION-11468	57.353158	2.16204	PATTERN-1	;
JUNCTION-11469	80.0	0.0	PATTERN-1	;
JUNCTION-1147	42.008257	0.21605	PATTERN-1	;
JUNCTION-11470	80.0	0.0	PATTERN-1	;
JUNCTION-11471	85.0	0.0	PATTERN-1	;
JUNCTION-11472	85.0	0.0	PATTERN-1	;
JUNCTION-11473	82.757167	0.0	PATTERN-1	;
JUNCTION-11474	80.0	7.63763	PATTERN-1	;
JUNCTION-11475	80.0	0.0	PATTERN-1	;
JUNCTION-11476	85.429338	0.0	PATTERN-1	;
JUNCTION-11477	80.0	0.0	PATTERN-1	;
JUNCTION-11478	77.5	0.0	PATTERN-1	;
JUNCTION-11479	57.341306	0.05281	PATTERN-1	;
JUNCTION-1148	47.471235	0.11359	PATTERN-1	;
JUNCTION-11480	77.5	0.0	PATTERN-1	;
JUNCTION-11481	82.615068	2.74457	PATTERN-1	;
JUNCTION-11482	85.0	4.50883	PATTERN-1	;
JUNCTION-11483	80.0	1.66532	PATTERN-1	;
JUNCTION-11484	83.76253	0.6719	PATTERN-1	;
JUNCTION-11485	83.588256	0.21852	PATTERN-1	;
JUNCTION-11486	83.290194	1.02743	PATTERN-1	;
JUNCTION-11487	82.562168	1.06795	PATTERN-1	;
JUNCTION-11488	82.597333	3.25	PATTERN-1	;
JUNCTION-11489	85.0	1.67239	PATTERN-1	;
JUNCTION-1149	37.381276	0.0	PATTERN-1	;
JUNCTION-11490	60.0	0.52844	PATTERN-1	;
JUNCTION-11491	83.663906	1.5657	PATTERN-1	;
JUNCTION-11492	80.0	1.58813	PATTERN-1	;
JUNCTION-11493	80.0	0.0	PATTERN-1	;
JUNCTION-11494	80.0	0.23737	PATTERN-1	;
JUNCTION-11495	80.0	0.27697	PATTERN-1	;
JUNCTION-11496	79.520736	0.90982	PATTERN-1	;
JUNCTION-11497	77.5	0.55918	PATTERN-1	;
JUNCTION-11498	82.043513	1.0994	PATTERN-1	;
JUNCTION-11499	85.0	0.26295	PATTERN-1	;
JUNCTION-115	30.0	0.32003	PATTERN-1	;
JUNCTION-1150	63.35778	0.0	PATTERN-1	;
JUNCTION-11500	85.0	0.36648	PATTERN-1	;
JUNCTION-11501	60.003898	0.0	PATTERN-1	;
JUNCTION-11502	60.0	0.47038	PATTERN-1	;
JUNCTION-11503	84.194798	1.169	PATTERN-1	;
JUNCTION-11504	85.0	0.33911	PATTERN-1	;
JUNCTION-11505	85.0	1.47783	PATTERN-1	;
JUNCTION-11506	60.493641	0.0	PATTERN-1	;
JUNCTION-11507	60.13425	0.43431	PATTERN-1	;
JUNCTION-11508	60.0	0.0	PATTERN-1	;
JUNCTION-11509	55.0	0.0	PATTERN-1	;
JUNCTION-1151	48.013263	0.36459	PATTERN-1	;
JUNCTION-11510	60.054827	0.08303	PATTERN-1	;
JUNCTION-11511	60.0	0.03158	PATTERN-1	;
JUNCTION-11512	30.0	0.0	PATTERN-1	;
JUNCTION-11513	52.500352	1.93914	PATTERN-1	;
JUNCTION-11514	20.047499	0.60828	PATTERN-1	;
JUNCTION-11515	25.0	0.0	PATTERN-1	;
JUNCTION-11516	19.364185	0.71733	PATTERN-1	;
JUNCTION-11517	75.0	3.5442	PATTERN-1	;
JUNCTION-11518	75.0	0.6436	PATTERN-1	;
JUNCTION-11519	75.0	1.87879	PATTERN-1	;
JUNCTION-1152	47.404314	1.30191	PATTERN-1	;
JUNCTION-11520	75.0	4.27816	PATTERN-1	;
JUNCTION-11521	75.488527	1.1213	PATTERN-1	;
JUNCTION-11522	75.0	1.13781	PATTERN-1	;
JUNCTION-11523	75.0	3.01035	PATTERN-1	;
JUNCTION-11524	46.917541	0.0	PATTERN-1	;
JUNCTION-11525	75.0	1.23439	PATTERN-1	;
JUNCTION-11526	75.0	2.16867	PATTERN-1	;
JUNCTION-11527	75.0	3.79336	PATTERN-1	;
JUNCTION-11528	67.5	2.14203	PATTERN-1	;
JUNCTION-11529	57.98105	4.85082	PATTERN-1	;
JUNCTION-1153	45.0	1.35503	PATTERN-1	;
JUNCTION-11530	61.779553	2.06928	PATTERN-1	;
JUNCTION-11531	50.0	0.0	PATTERN-1	;
JUNCTION-11532	73.062268	0.0	PATTERN-1	;
JUNCTION-11533	77.395627	0.28391	PATTERN-1	;
JUNCTION-11534	75.0	0.0	PATTERN-1	;
JUNCTION-11535	42.5	0.29969	PATTERN-1	;
JUNCTION-11536	76.957787	0.28708	PATTERN-1	;
JUNCTION-11537	75.0	1.23301	PATTERN-1	;
JUNCTION-11538	67.5	0.1447	PATTERN-1	;
JUNCTION-11539	73.282523	0.0	PATTERN-1	;
JUNCTION-1154	35.0	0.0	PATTERN-1	;
JUNCTION-11540	70.546162	0.0	PATTERN-1	;
JUNCTION-11541	70.0	0.0	PATTERN-1	;
JUNCTION-11542	70.0	0.0	PATTERN-1	;
JUNCTION-11543	69.68471	0.0	PATTERN-1	;
JUNCTION-11544	73.933159	0.09507	PATTERN-1	;
JUNCTION-11545	76.389814	0.0	PATTERN-1	;
JUNCTION-11546	41.88187	1.41516	PATTERN-1	;
JUNCTION-11547	76.99665	0.0	PATTERN-1	;
JUNCTION-11548	72.727555	0.0	PATTERN-1	;
JUNCTION-11549	71.375147	0.0	PATTERN-1	;
JUNCTION-1155	38.062132	0.19706	PATTERN-1	;
JUNCTION-11550	67.5	0.0	PATTERN-1	;
JUNCTION-11551	60.0	7.88	PATTERN-1	;
JUNCTION-11552	66.294216	9.29132	PATTERN-1	;
JUNCTION-11553	70.0	9.67727	PATTERN-1	;
JUNCTION-11554	72.656189	0.0	PATTERN-1	;
JUNCTION-11555	70.0	0.01248	PATTERN-1	;
JUNCTION-11556	70.0	1.36398	PATTERN-1	;
JUNCTION-11557	57.557878	0.78741	PATTERN-1	;
JUNCTION-11558	70.0	4.85106	PATTERN-1	;
JUNCTION-11559	70.0	5.08922	PATTERN-1	;
JUNCTION-1156	46.849297	0.0	PATTERN-1	;
JUNCTION-11560	70.0	0.0	PATTERN-1	;
JUNCTION-11561	70.0	8.43732	PATTERN-1	;
JUNCTION-11562	77.048161	0.0	PATTERN-1	;
JUNCTION-11563	77.395342	0.0	PATTERN-1	;
JUNCTION-11564	79.120375	1.2206	PATTERN-1	;
JUNCTION-11565	82.268702	2.15849	PATTERN-1	;
JUNCTION-11566	71.262802	3.0867	PATTERN-1	;
JUNCTION-11567	67.9992	13.43518	PATTERN-1	;
JUNCTION-11568	83.899769	1.70094	PATTERN-1	;
JUNCTION-11569	71.275531	6.66288	PATTERN-1	;
JUNCTION-1157	93.833869	0.20512	PATTERN-1	;
JUNCTION-11570	74.103721	3.88379	PATTERN-1	;
JUNCTION-11571	72.276065	1.41273	PATTERN-1	;
JUNCTION-11572	71.283055	2.30939	PATTERN-1	;
JUNCTION-11573	70.0	1.173	PATTERN-1	;
JUNCTION-11574	70.0	2.48421	PATTERN-1	;
JUNCTION-11575	70.0	0.0	PATTERN-1	;
JUNCTION-11576	67.256687	1.90233	PATTERN-1	;
JUNCTION-11577	82.5	3.48512	PATTERN-1	;
JUNCTION-11578	77.325827	0.85018	PATTERN-1	;
JUNCTION-11579	83.716856	0.92077	PATTERN-1	;
JUNCTION-1158	44.878162	0.0	PATTERN-1	;
JUNCTION-11580	80.0	2.20911	PATTERN-1	;
JUNCTION-11581	81.222461	1.49697	PATTERN-1	;
JUNCTION-11582	80.901908	0.79146	PATTERN-1	;
JUNCTION-11583	81.299005	0.25268	PATTERN-1	;
JUNCTION-11584	80.0	1.74588	PATTERN-1	;
JUNCTION-11585	80.0	0.8439	PATTERN-1	;
JUNCTION-11586	78.283404	1.84016	PATTERN-1	;
JUNCTION-11587	77.790247	0.33357	PATTERN-1	;
JUNCTION-11588	77.30639	1.41202	PATTERN-1	;
JUNCTION-11589	76.807144	1.29758	PATTERN-1	;
JUNCTION-1159	47.234818	13.85709	PATTERN-1	;
JUNCTION-11590	58.184088	0.0	PATTERN-1	;
JUNCTION-11591	76.84545	0.93848	PATTERN-1	;
JUNCTION-11592	87.5	1.0114	PATTERN-1	;
JUNCTION-11593	82.43808	1.64573	PATTERN-1	;
JUNCTION-11594	83.759334	4.03074	PATTERN-1	;
JUNCTION-11595	82.651485	3.02743	PATTERN-1	;
JUNCTION-11596	80.0	0.21957	PATTERN-1	;
JUNCTION-11597	83.305074	0.0	PATTERN-1	;
JUNCTION-11598	83.289276	0.0	PATTERN-1	;
JUNCTION-11599	63.808836	0.0	PATTERN-1	;
JUNCTION-116	30.0	0.0	PATTERN-1	;
JUNCTION-1160	47.981596	0.81881	PATTERN-1	;
JUNCTION-11600	74.566559	1.38252	PATTERN-1	;
JUNCTION-11601	58.085948	0.24693	PATTERN-1	;
JUNCTION-11602	77.10044	1.38732	PATTERN-1	;
JUNCTION-11603	72.489187	2.40363	PATTERN-1	;
JUNCTION-11604	75.0	1.89562	PATTERN-1	;
JUNCTION-11605	78.403006	0.12399	PATTERN-1	;
JUNCTION-11606	76.970242	0.0	PATTERN-1	;
JUNCTION-11607	77.90006	0.0	PATTERN-1	;
JUNCTION-11608	82.102684	1.51043	PATTERN-1	;
JUNCTION-11609	84.104125	1.23087	PATTERN-1	;
JUNCTION-1161	46.485539	0.8221	PATTERN-1	;
JUNCTION-11610	80.0	1.05372	PATTERN-1	;
JUNCTION-11611	82.5	1.4159	PATTERN-1	;
JUNCTION-11612	55.0	0.85094	PATTERN-1	;
JUNCTION-11613	50.109206	0.22356	PATTERN-1	;
JUNCTION-11614	82.457371	2.78063	PATTERN-1	;
JUNCTION-11615	81.622786	1.36887	PATTERN-1	;
JUNCTION-11616	82.5	1.46359	PATTERN-1	;
JUNCTION-11617	80.0	1.00473	PATTERN-1	;
JUNCTION-11618	80.0	1.92113	PATTERN-1	;
JUNCTION-11619	80.0	2.01811	PATTERN-1	;
JUNCTION-1162	58.562946	0.86952	PATTERN-1	;
JUNCTION-11620	80.0	0.13185	PATTERN-1	;
JUNCTION-11621	80.0	0.77435	PATTERN-1	;
JUNCTION-11622	80.0	2.42485	PATTERN-1	;
JUNCTION-11623	76.886457	0.20773	PATTERN-1	;
JUNCTION-11624	53.920368	6.6376	PATTERN-1	;
JUNCTION-11625	75.307296	2.81373	PATTERN-1	;
JUNCTION-11626	78.41409	0.0	PATTERN-1	;
JUNCTION-11627	82.5	1.46602	PATTERN-1	;
JUNCTION-11628	78.801657	2.39981	PATTERN-1	;
JUNCTION-11629	79.514043	0.79875	PATTERN-1	;
JUNCTION-1163	54.001146	1.32171	PATTERN-1	;
JUNCTION-11630	80.0	2.15088	PATTERN-1	;
JUNCTION-11631	80.0	3.9745	PATTERN-1	;
JUNCTION-11632	80.0	2.01346	PATTERN-1	;
JUNCTION-11633	78.946354	1.31797	PATTERN-1	;
JUNCTION-11634	80.0	2.45057	PATTERN-1	;
JUNCTION-11635	55.0	0.87144	PATTERN-1	;
JUNCTION-11636	80.0	0.47389	PATTERN-1	;
JUNCTION-11637	80.0	0.30149	PATTERN-1	;
JUNCTION-11638	80.0	2.27324	PATTERN-1	;
JUNCTION-11639	80.0	2.159	PATTERN-1	;
JUNCTION-1164	60.832914	0.71618	PATTERN-1	;
JUNCTION-11640	85.0	1.05438	PATTERN-1	;
JUNCTION-11641	87.686482	1.51153	PATTERN-1	;
JUNCTION-11642	85.622033	2.00944	PATTERN-1	;
JUNCTION-11643	84.347402	0.26142	PATTERN-1	;
JUNCTION-11644	80.0	2.47118	PATTERN-1	;
JUNCTION-11645	79.865822	4.06215	PATTERN-1	;
JUNCTION-11646	55.0	1.83854	PATTERN-1	;
JUNCTION-11647	79.811061	5.92104	PATTERN-1	;
JUNCTION-11648	80.821572	1.092	PATTERN-1	;
JUNCTION-11649	80.726384	0.37086	PATTERN-1	;
JUNCTION-1165	63.347839	0.14866	PATTERN-1	;
JUNCTION-11650	79.142798	0.0	PATTERN-1	;
JUNCTION-11651	80.133692	0.0	PATTERN-1	;
JUNCTION-11652	82.127507	1.79622	PATTERN-1	;
JUNCTION-11653	84.449358	2.971	PATTERN-1	;
JUNCTION-11654	82.747011	3.30925	PATTERN-1	;
JUNCTION-11655	83.925239	0.76021	PATTERN-1	;
JUNCTION-11656	85.0	1.23655	PATTERN-1	;
JUNCTION-11657	43.388718	0.49809	PATTERN-1	;
JUNCTION-11658	80.0	0.0	PATTERN-1	;
JUNCTION-11659	80.0	0.20682	PATTERN-1	;
JUNCTION-1166	54.015118	0.0	PATTERN-1	;
JUNCTION-11660	80.0	0.0	PATTERN-1	;
JUNCTION-11661	80.0	0.31412	PATTERN-1	;
JUNCTION-11662	85.0	1.16766	PATTERN-1	;
JUNCTION-11663	85.0	1.25067	PATTERN-1	;
JUNCTION-11664	85.0	1.44409	PATTERN-1	;
JUNCTION-11665	85.0	0.44613	PATTERN-1	;
JUNCTION-11666	85.0	0.42405	PATTERN-1	;
JUNCTION-11667	81.768376	3.46667	PATTERN-1	;
JUNCTION-11668	72.988614	0.175	PATTERN-1	;
JUNCTION-11669	85.0	2.66637	PATTERN-1	;
JUNCTION-1167	41.614644	0.0	PATTERN-1	;
JUNCTION-11670	85.0	1.62247	PATTERN-1	;
JUNCTION-11671	85.0	0.84798	PATTERN-1	;
JUNCTION-11672	85.0	1.40828	PATTERN-1	;
JUNCTION-11673	81.869693	1.74002	PATTERN-1	;
JUNCTION-11674	80.0	0.06281	PATTERN-1	;
JUNCTION-11675	80.0	0.0	PATTERN-1	;
JUNCTION-11676	80.0	2.03296	PATTERN-1	;
JUNCTION-11677	80.0	2.26375	PATTERN-1	;
JUNCTION-11678	80.0	2.62418	PATTERN-1	;
JUNCTION-11679	73.565474	0.0	PATTERN-1	;
JUNCTION-1168	110.0	2.73958	PATTERN-1	;
JUNCTION-11680	80.0	2.10169	PATTERN-1	;
JUNCTION-11681	80.0	2.39293	PATTERN-1	;
JUNCTION-11682	80.0	1.38675	PATTERN-1	;
JUNCTION-11683	80.0	1.88142	PATTERN-1	;
JUNCTION-11684	80.0	0.67726	PATTERN-1	;
JUNCTION-11685	80.0	0.45201	PATTERN-1	;
JUNCTION-11686	85.0	2.54323	PATTERN-1	;
JUNCTION-11687	85.0	3.79875	PATTERN-1	;
JUNCTION-11688	80.0	1.629	PATTERN-1	;
JUNCTION-11689	80.0	1.56203	PATTERN-1	;
JUNCTION-1169	45.0	0.0	PATTERN-1	;
JUNCTION-11690	42.00563	1.41588	PATTERN-1	;
JUNCTION-11691	80.0	0.09724	PATTERN-1	;
JUNCTION-11692	80.0	1.09777	PATTERN-1	;
JUNCTION-11693	80.0	0.25145	PATTERN-1	;
JUNCTION-11694	80.0	0.0	PATTERN-1	;
JUNCTION-11695	80.0	1.05759	PATTERN-1	;
JUNCTION-11696	80.0	0.29646	PATTERN-1	;
JUNCTION-11697	80.0	0.0	PATTERN-1	;
JUNCTION-11698	80.0	0.37654	PATTERN-1	;
JUNCTION-11699	80.0	0.39307	PATTERN-1	;
JUNCTION-117	30.0	15.56117	PATTERN-1	;
JUNCTION-1170	47.123603	0.19122	PATTERN-1	;
JUNCTION-11700	80.0	1.04256	PATTERN-1	;
JUNCTION-11701	40.0	2.76856	PATTERN-1	;
JUNCTION-11702	80.0	1.04165	PATTERN-1	;
JUNCTION-11703	80.0	2.01414	PATTERN-1	;
JUNCTION-11704	80.0	1.69722	PATTERN-1	;
JUNCTION-11705	80.0	0.0	PATTERN-1	;
JUNCTION-11706	80.0	0.40617	PATTERN-1	;
JUNCTION-11707	80.0	0.0	PATTERN-1	;
JUNCTION-11708	80.0	0.11926	PATTERN-1	;
JUNCTION-11709	85.0	2.19894	PATTERN-1	;
JUNCTION-1171	57.142292	0.27735	PATTERN-1	;
JUNCTION-11710	81.895874	0.81023	PATTERN-1	;
JUNCTION-11711	80.0	0.27647	PATTERN-1	;
JUNCTION-11712	40.0	0.80423	PATTERN-1	;
JUNCTION-11713	77.5	1.51539	PATTERN-1	;
JUNCTION-11714	85.0	2.69493	PATTERN-1	;
JUNCTION-11715	80.0	1.01364	PATTERN-1	;
JUNCTION-11716	80.0	1.84111	PATTERN-1	;
JUNCTION-11717	80.0	0.0	PATTERN-1	;
JUNCTION-11718	77.7579	1.36292	PATTERN-1	;
JUNCTION-11719	80.0	1.28804	PATTERN-1	;
JUNCTION-1172	53.146086	0.89809	PATTERN-1	;
JUNCTION-11720	80.0	1.90887	PATTERN-1	;
JUNCTION-11721	79.367155	0.0	PATTERN-1	;
JUNCTION-11722	80.0	1.25885	PATTERN-1	;
JUNCTION-11723	55.0	1.3742	PATTERN-1	;
JUNCTION-11724	37.233123	0.91708	PATTERN-1	;
JUNCTION-11725	86.331115	0.19632	PATTERN-1	;
JUNCTION-11726	81.919866	1.5394	PATTERN-1	;
JUNCTION-11727	82.012881	3.21221	PATTERN-1	;
JUNCTION-11728	80.453798	0.15823	PATTERN-1	;
JUNCTION-11729	75.0	2.64809	PATTERN-1	;
JUNCTION-1173	56.369456	0.17055	PATTERN-1	;
JUNCTION-11730	75.0	4.14667	PATTERN-1	;
JUNCTION-11731	75.0	3.95637	PATTERN-1	;
JUNCTION-11732	80.0	0.08141	PATTERN-1	;
JUNCTION-11733	80.0	0.0	PATTERN-1	;
JUNCTION-11734	87.234645	0.0	PATTERN-1	;
JUNCTION-11735	42.475537	0.0	PATTERN-1	;
JUNCTION-11736	83.00649	0.45554	PATTERN-1	;
JUNCTION-11737	80.0	0.0	PATTERN-1	;
JUNCTION-11738	81.16283	0.0	PATTERN-1	;
JUNCTION-11739	80.0	0.0	PATTERN-1	;
JUNCTION-1174	55.795494	0.0	PATTERN-1	;
JUNCTION-11740	80.010766	0.0	PATTERN-1	;
JUNCTION-11741	80.0	0.0	PATTERN-1	;
JUNCTION-11742	78.153676	0.0	PATTERN-1	;
JUNCTION-11743	85.0	0.64166	PATTERN-1	;
JUNCTION-11744	86.085775	1.43797	PATTERN-1	;
JUNCTION-11745	87.004112	1.6898	PATTERN-1	;
JUNCTION-11746	65.0	0.0	PATTERN-1	;
JUNCTION-11747	75.0	4.30678	PATTERN-1	;
JUNCTION-11748	75.0	2.14395	PATTERN-1	;
JUNCTION-11749	77.486137	4.94215	PATTERN-1	;
JUNCTION-1175	53.732937	0.0	PATTERN-1	;
JUNCTION-11750	75.0	2.55738	PATTERN-1	;
JUNCTION-11751	79.656642	2.08573	PATTERN-1	;
JUNCTION-11752	78.786963	2.65576	PATTERN-1	;
JUNCTION-11753	77.841985	3.10238	PATTERN-1	;
JUNCTION-11754	86.116568	0.0	PATTERN-1	;
JUNCTION-11755	75.0	2.44947	PATTERN-1	;
JUNCTION-11756	78.267856	3.55029	PATTERN-1	;
JUNCTION-11757	70.147707	0.27543	PATTERN-1	;
JUNCTION-11758	84.60736	0.48625	PATTERN-1	;
JUNCTION-11759	86.070026	0.0	PATTERN-1	;
JUNCTION-1176	38.484601	0.0	PATTERN-1	;
JUNCTION-11760	78.208134	1.35831	PATTERN-1	;
JUNCTION-11761	81.675554	0.69315	PATTERN-1	;
JUNCTION-11762	82.202604	0.59912	PATTERN-1	;
JUNCTION-11763	80.0	4.40844	PATTERN-1	;
JUNCTION-11764	80.0	2.64755	PATTERN-1	;
JUNCTION-11765	80.0	2.95639	PATTERN-1	;
JUNCTION-11766	78.464553	0.81019	PATTERN-1	;
JUNCTION-11767	78.20909	1.25428	PATTERN-1	;
JUNCTION-11768	69.67837	0.12215	PATTERN-1	;
JUNCTION-11769	79.192191	3.26793	PATTERN-1	;
JUNCTION-1177	45.0	0.8473	PATTERN-1	;
JUNCTION-11770	83.483246	0.42236	PATTERN-1	;
JUNCTION-11771	87.5	1.4792	PATTERN-1	;
JUNCTION-11772	84.724788	10.81509	PATTERN-1	;
JUNCTION-11773	85.0	0.77015	PATTERN-1	;
JUNCTION-11774	85.0	0.44548	PATTERN-1	;
JUNCTION-11775	85.0	0.63081	PATTERN-1	;
JUNCTION-11776	87.573571	0.51722	PATTERN-1	;
JUNCTION-11777	85.548849	0.60115	PATTERN-1	;
JUNCTION-11778	88.936884	1.17631	PATTERN-1	;
JUNCTION-11779	68.30352	0.07409	PATTERN-1	;
JUNCTION-1178	40.0	0.0	PATTERN-1	;
JUNCTION-11780	85.0	1.91543	PATTERN-1	;
JUNCTION-11781	88.675703	0.85462	PATTERN-1	;
JUNCTION-11782	85.0	0.46496	PATTERN-1	;
JUNCTION-11783	85.0	0.47645	PATTERN-1	;
JUNCTION-11784	85.0	0.24926	PATTERN-1	;
JUNCTION-11785	85.0	0.41937	PATTERN-1	;
JUNCTION-11786	85.0	0.0	PATTERN-1	;
JUNCTION-11787	85.0	0.12827	PATTERN-1	;
JUNCTION-11788	87.887964	1.0772	PATTERN-1	;
JUNCTION-11789	88.189367	1.09342	PATTERN-1	;
JUNCTION-1179	92.691317	0.95532	PATTERN-1	;
JUNCTION-11790	60.975909	0.11524	PATTERN-1	;
JUNCTION-11791	88.568093	0.37718	PATTERN-1	;
JUNCTION-11792	44.534401	8.20297	PATTERN-1	;
JUNCTION-11793	39.900664	2.21874	PATTERN-1	;
JUNCTION-11794	33.79277	3.69284	PATTERN-1	;
[truncated: 51,590 more rows]
[truncated: 4 more columns]
