# Supplementary material for: Assessing Inhalation Exposures Associated with Contamination Events in Water Distribution Systems
Source: PLoS One. 2016 Dec 8;11(12):e0168051. doi: 10.1371/journal.pone.0168051 (PMC5145240; doi:10.1371/journal.pone.0168051)
Supplement: S1 Data — (ZIP) [file pone.0168051.s001.zip › READ_ME_FIRST.txt]

This ZIP file supports the paper titled, "Assessing Inhalation Exposures Associated with Contamination Events inWater Distribution Systems"

This ZIP file contains 3 EPANET inp files. These inp files are text files with the extension ".inp". They are formatted for EPANET 2.00.12 and can be loaded into and used in TEVA-SPOT-GUI to run hydraulic and water quality simulations as described in associated paper.

The file "E1_PLOS1.inp" does not include network model coordinates.  Coordinates are not needed to run this model in EPANET or TEVA-SPOT-GUI. Results can still be obtained, they will just not be viewable in the maps.

If you should have any questions or problems (e.g., running TEVA-SPOT-GUI) please contact:

Robert Janke
U.S EPA
26 West Martin Luther King Dr.
Cincinnati, Ohio  45268
Office Phone: 513-569-7160
janke.robert@epa.gov

TEVA-SPOT-GUI software can be downloaded from EPA's website:
http://www.epa.gov/nhsrc/index.html
